# Supplementary material for: Extensive and diverse lanthanide-dependent metabolism in the ocean
Source: ISME J. 2025 Apr 23;19(1):wraf057. doi: 10.1093/ismejo/wraf057 (PMC11996626; doi:10.1093/ismejo/wraf057)
Supplement: Supplementary_Datas_wraf057 [file supplementary_datas_wraf057.zip]

Archive with 4 entries (4 files):
- Supplementary Data S1 PQQ DH.fasttree
- Supplementary Data S2 pmoA.fasttree
- Supplementary Data S3 NAD MDH.fasttree
- Supplementary Data S4 O2 MDH.fasttree
