# Supplementary material for: Extensive and diverse lanthanide-dependent metabolism in the ocean
Source: ISME J. 2025 Apr 23;19(1):wraf057. doi: 10.1093/ismejo/wraf057 (PMC11996626; doi:10.1093/ismejo/wraf057)
Supplement: Supplementary_Datas_wraf057 [file supplementary_datas_wraf057.zip › Supplementary Data S1 PQQ DH.fasttree]

(((OM-RGC.v2.000770806:0.70223,(OM-RGC.v2.002740281:0.78394,(OM-RGC.v2.000699917:0.36734,OM-RGC.v2.000708176:0.29993)1.000:0.20014)0.241:0.07279)0.925:0.05955,((OM-RGC.v2.000680709:0.61379,(OM-RGC.v2.001260348:0.15566,OM-RGC.v2.005562763:0.20045)1.000:0.28941)0.986:0.18396,(((OM-RGC.v2.004153981:0.07312,(OM-RGC.v2.002930064:0.00622,OM-RGC.v2.004623858:0.04326)0.826:0.02161)1.000:0.28627,((OM-RGC.v2.001527568:0.21397,(OM-RGC.v2.000705280:0.17560,((OM-RGC.v2.000848156:0.12462,(OM-RGC.v2.000651139:0.08395,OM-RGC.v2.000654123:0.11357)0.980:0.05045)0.987:0.06710,(OM-RGC.v2.000840533:0.17224,(OM-RGC.v2.000774158:0.01814,OM-RGC.v2.001062222:0.01937)1.000:0.13991)0.194:0.02718)0.982:0.06296)0.555:0.03902)0.655:0.06154,(OM-RGC.v2.000683335:0.21406,OM-RGC.v2.000690242:0.20649)0.996:0.09973)0.973:0.07298)1.000:0.18918,(OM-RGC.v2.000724148:0.46410,(OM-RGC.v2.001915778:0.23003,((OM-RGC.v2.000763919:0.12637,OM-RGC.v2.000764052:0.11606)1.000:0.13567,((OM-RGC.v2.000764008:0.08577,OM-RGC.v2.000767465:0.06985)0.997:0.08343,(OM-RGC.v2.000763272:0.13953,OM-RGC.v2.000881005:0.11333)0.972:0.05300)0.617:0.04207)1.000:0.18872)0.961:0.09881)1.000:0.16281)0.970:0.08619)0.000:0.04532)0.668:0.03577,(((((OM-RGC.v2.000761269:0.54846,(((OM-RGC.v2.000796281:0.14485,OM-RGC.v2.001263922:0.12927)1.000:0.14435,((OM-RGC.v2.003600474:0.09027,(OM-RGC.v2.000660671:0.10841,(OM-RGC.v2.001343926:0.05469,((OM-RGC.v2.000664677:0.02844,(OM-RGC.v2.000663610:0.02608,(OM-RGC.v2.000826557:0.01601,OM-RGC.v2.004216811:0.00549)0.366:0.00425)0.646:0.00662)0.955:0.02928,OM-RGC.v2.003967159:0.07566)0.172:0.01083)0.980:0.04245)0.993:0.09207)0.992:0.10567,(((((OM-RGC.v2.000681626:0.01351,((OM-RGC.v2.002806278:0.02124,OM-RGC.v2.003965811:0.00712)0.752:0.00515,(OM-RGC.v2.000683313:0.01814,OM-RGC.v2.004556482:0.03968)0.758:0.00314)0.984:0.01843)0.780:0.01345,OM-RGC.v2.004199445:0.02471)0.706:0.01360,((((OM-RGC.v2.001848032:0.00633,OM-RGC.v2.004589984:0.00053)1.000:0.09236,(OM-RGC.v2.000691595:0.02689,OM-RGC.v2.002471570:0.02401)1.000:0.07920)0.985:0.05125,OM-RGC.v2.001303478:0.02581)0.755:0.01196,(OM-RGC.v2.003329613:0.05980,OM-RGC.v2.003690708:0.01515)0.850:0.03788)0.464:0.01556)0.747:0.01339,OM-RGC.v2.000682595:0.05645)0.736:0.00973,OM-RGC.v2.004663103:0.00480)1.000:0.20458)0.934:0.10278)1.000:0.27895,((OM-RGC.v2.000569743:0.07547,OM-RGC.v2.003213244:0.13686)1.000:0.22678,((OM-RGC.v2.000663250:0.29322,((OM-RGC.v2.000686204:0.13310,((OM-RGC.v2.000711573:0.05209,((OM-RGC.v2.003222286:0.02505,(OM-RGC.v2.000711759:0.00295,OM-RGC.v2.001768569:0.01482)0.834:0.01178)0.996:0.03667,(OM-RGC.v2.000711194:0.03111,(OM-RGC.v2.000733032:0.02975,(OM-RGC.v2.000708202:0.01088,OM-RGC.v2.005486488:0.01741)0.542:0.01036)1.000:0.06030)0.554:0.01403)0.554:0.00811)0.992:0.05503,OM-RGC.v2.000778135:0.15807)0.999:0.06208)0.989:0.04198,(OM-RGC.v2.000688108:0.09576,(OM-RGC.v2.000708991:0.04595,(OM-RGC.v2.000709024:0.02805,OM-RGC.v2.000711013:0.03403)0.963:0.02949)0.939:0.03266)0.975:0.04536)0.991:0.08779)0.989:0.06673,((OM-RGC.v2.000763546:0.06405,(OM-RGC.v2.007379885:0.11617,((((OM-RGC.v2.000763151:0.00465,OM-RGC.v2.003002897:0.01402)0.989:0.03076,(OM-RGC.v2.003245455:0.00053,(OM-RGC.v2.000702069:0.00356,OM-RGC.v2.000701847:0.03166)0.477:0.00708)0.879:0.00751)0.518:0.01198,((OM-RGC.v2.002135699:0.00055,OM-RGC.v2.003084674:0.00055)0.997:0.04728,OM-RGC.v2.000676357:0.05984)0.625:0.01055)0.987:0.03233,(OM-RGC.v2.000717442:0.05088,OM-RGC.v2.000743253:0.03954)0.679:0.00801)0.944:0.03543)0.443:0.02602)1.000:0.16671,OM-RGC.v2.000695166:0.35229)0.962:0.05536)0.995:0.08692)0.945:0.10735)1.000:0.28956)0.904:0.08334,(OM-RGC.v2.001656443:0.26498,(((OM-RGC.v2.000743586:0.03524,(OM-RGC.v2.000747376:0.04299,(OM-RGC.v2.000747182:0.02774,(OM-RGC.v2.000747016:0.01891,OM-RGC.v2.000747141:0.01392)0.999:0.03164)0.998:0.04161)0.906:0.01688)0.952:0.02715,OM-RGC.v2.001185891:0.02179)0.766:0.02234,(OM-RGC.v2.000745221:0.04287,(OM-RGC.v2.000746409:0.03273,OM-RGC.v2.000746812:0.03639)0.998:0.03502)0.020:0.01144)1.000:0.30683)1.000:0.40583)0.707:0.05869,(((OM-RGC.v2.008157151:0.19857,(OM-RGC.v2.000777934:0.20532,((OM-RGC.v2.001052643:0.01255,OM-RGC.v2.005374327:0.01325)1.000:0.27751,OM-RGC.v2.001642882:0.23323)0.497:0.05610)0.781:0.12488)0.999:0.27967,(OM-RGC.v2.000719897:0.31092,(OM-RGC.v2.002318952:0.22555,(OM-RGC.v2.000759176:0.06421,OM-RGC.v2.007659761:0.05710)0.985:0.17222)1.000:0.20448)1.000:0.22851)0.999:0.19601,(OM-RGC.v2.000761064:0.58100,(OM-RGC.v2.000740183:0.30598,(OM-RGC.v2.000737333:0.21752,(OM-RGC.v2.003264869:0.07369,(OM-RGC.v2.004416666:0.00053,OM-RGC.v2.004966996:0.00055)0.976:0.05223)1.000:0.30842)0.998:0.16333)1.000:0.23179)0.259:0.05195)0.969:0.08119)0.973:0.08017,((OM-RGC.v2.000768054:0.43991,OM-RGC.v2.000804583:0.46977)1.000:0.32771,((((toshi_Alpha_HK16_09120:0.00085,((toshi_Alpha_ATPR_2514:0.00341,((toshi_Alpha_AD948_17040:0.00514,(toshi_Alpha_AD928_04900:0.0,toshi_Alpha_AD952_10645:0.0):0.01550)0.762:0.00171,toshi_Alpha_ASN_1383:0.00343)0.812:0.00171)0.783:0.00173,(toshi_Alpha_HC62_13515:0.00428,((toshi_Alpha_AD944_06465:0.0,toshi_Alpha_ATR1_074d0004:0.0,toshi_Alpha_AtDm6_1948:0.0):0.00607,toshi_Alpha_AD947_10710:0.00431)0.943:0.00690)0.782:0.00261)0.780:0.00260)1.000:0.28645,((((((toshi_Alpha_GDI_2040:0.00055,toshi_Alpha_Gdia_0262:0.00150)0.999:0.05322,(((toshi_Alpha_GLUCORHAEAF1_13995:0.0,toshi_Alpha_SXCC_03369:0.0):0.00652,(((toshi_Alpha_GOB01_RS07340:0.00156,(toshi_Alpha_B0W47_13410:0.00055,toshi_Alpha_GXY01S_RS05055:0.00471)1.000:0.02220)0.000:0.00054,((toshi_Alpha_GLUCOINTEAF2_0200557:0.0,toshi_Alpha_Gain_0010_083:0.0):0.00158,toshi_Alpha_Gxy13693_003_090:0.00055)0.000:0.00055)0.957:0.00472,(toshi_Alpha_GEU01_RS02140:0.00471,(toshi_Alpha_GEU02_RS04045:0.0,toshi_Alpha_GEU03_RS01900:0.0,toshi_Alpha_Geu3261_0019_029:0.0,toshi_Alpha_S101446_02993:0.0):0.00055)0.000:0.00054)0.736:0.00134)0.617:0.00312,(((toshi_Alpha_A8L53_RS05740:0.0,toshi_Alpha_A8L54_RS09870:0.0,toshi_Alpha_ATCC53582_00761:0.0,toshi_Alpha_BIV05_RS01360:0.0,toshi_Alpha_BIV07_RS07220:0.0,toshi_Alpha_BIV10_RS02270:0.0,toshi_Alpha_GXY_05101:0.0,toshi_Alpha_Gaha_0201_012:0.0):0.03087,toshi_Alpha_GLX_26610:0.01104)0.750:0.00053,(toshi_Alpha_H845_604:0.00158,toshi_Alpha_KOEU_13900:0.00313)0.942:0.00475)0.888:0.00339)1.000:0.07789)0.747:0.03700,((toshi_Alpha_G442_RS0103285:0.00325,toshi_Alpha_HK28_07540:0.00156)1.000:0.10477,(((toshi_Alpha_HK11_11155:0.0,toshi_Alpha_HK25_05770:0.0):0.11618,((toshi_Alpha_A0U92_12090:0.01561,(toshi_Alpha_A39U_RS0105125:0.0,toshi_Alpha_Abac_006_221:0.0,toshi_Alpha_EMQ_RS05935:0.0):0.01663)1.000:0.15691,((toshi_Alpha_AZ09_01035:0.00152,((toshi_Alpha_DB34_04450:0.0,toshi_Alpha_S1001342_01294:0.0):0.00055,((toshi_Alpha_APA01_00870:0.0,toshi_Alpha_APA03_00870:0.0,toshi_Alpha_APA07_00870:0.0,toshi_Alpha_APA10_RS00545:0.0,toshi_Alpha_APA12_00870:0.0,toshi_Alpha_APA22_00870:0.0,toshi_Alpha_APA26_00870:0.0,toshi_Alpha_APA32_00870:0.0,toshi_Alpha_APA386B_1575:0.0,toshi_Alpha_APA42C_00870:0.0,toshi_Alpha_APS_1603:0.0,toshi_Alpha_APT_00084:0.0,toshi_Alpha_BW123_RS08905:0.0,toshi_Alpha_S101468_01249:0.0,toshi_Alpha_SRCM100623_00924:0.0):0.00161,((toshi_Alpha_A4S02_12640:0.0,toshi_Alpha_APA11_RS00325:0.0,toshi_Alpha_S101447_01183:0.0):0.00055,((toshi_Alpha_APO_1599:0.0,toshi_Alpha_ApDm4_2468:0.0,toshi_Alpha_CBI36_00425:0.0,toshi_Alpha_WG31_00430:0.0):0.00160,toshi_Alpha_A4R89_03370:0.00160)0.000:0.00055)0.771:0.00158)0.548:0.00161)0.882:0.00327)0.999:0.05255,(toshi_Alpha_AGA_580:0.00646,((toshi_Alpha_Absy_027_020:0.0,toshi_Alpha_B9K04_03685:0.0,toshi_Alpha_B9K05_01915:0.0):0.01174,((toshi_Alpha_B8X00_11565:0.0,toshi_Alpha_HK20_05335:0.0):0.00980,toshi_Alpha_HK26_12885:0.01267)0.780:0.00837)0.932:0.01581)1.000:0.05181)0.988:0.04000)1.000:0.06666)0.158:0.01849,(((((toshi_Alpha_AD930_01435:0.0,toshi_Alpha_AD951_05165:0.0,toshi_Alpha_AD953_12015:0.0,toshi_Alpha_AmDm5_0106:0.0):0.00055,toshi_Alpha_AD933_09945:0.00318)1.000:0.00055,((toshi_Alpha_HK23_05535:0.00159,toshi_Alpha_Amal_00069:0.00055)0.000:0.00055,(toshi_Alpha_AD928_10785:0.0,toshi_Alpha_AD952_04785:0.0,toshi_Alpha_AD954_03530:0.0):0.00797)0.918:0.00124)0.874:0.00773,((toshi_Alpha_A0U91_08220:0.0,toshi_Alpha_HK19_06990:0.0):0.00327,(toshi_Alpha_AD949_08000:0.0,toshi_Alpha_Abol_071_030:0.0):0.02744)0.847:0.00683)0.997:0.03080,((((toshi_Alpha_Abci_017_214:0.0,toshi_Alpha_HK14_08330:0.0):0.01076,(toshi_Alpha_Abor_002_079:0.0,toshi_Alpha_HK12_08245:0.0,toshi_Alpha_HK15_02135:0.0,toshi_Alpha_HK27_07010:0.0):0.02238)0.990:0.01794,(toshi_Alpha_AD947_07655:0.00159,((toshi_Alpha_AD944_07370:0.0,toshi_Alpha_AD948_16580:0.0,toshi_Alpha_ASN_1513:0.0,toshi_Alpha_ATPR_2589:0.0,toshi_Alpha_ATR1_452c0009:0.0,toshi_Alpha_AtDm6_2209:0.0,toshi_Alpha_HC62_15350:0.0):0.00055,toshi_Alpha_HK16_09550:0.00159)0.000:0.00055)0.984:0.01245)0.944:0.00981,(toshi_Alpha_Abin_062_018:0.00055,(toshi_Alpha_HK13_04735:0.0,toshi_Alpha_HK17_07050:0.0):0.00138)0.851:0.00360)0.930:0.01786)0.701:0.03402)0.961:0.03665)0.985:0.03589)0.866:0.03164,(toshi_Alpha_Tasa_028_082:0.17525,((((toshi_Alpha_A0J51_02380:0.00293,toshi_Alpha_GFR01_RS05935:0.00191)0.993:0.03470,(toshi_Alpha_AD943_11005:0.01518,(toshi_Alpha_AD950_13850:0.00158,((toshi_Alpha_AD931_09060:0.0,toshi_Alpha_GLS_c11370:0.0):0.00055,(toshi_Alpha_AD929_02455:0.00482,(toshi_Alpha_AD939_02260:0.00161,(toshi_Alpha_AD932_02580:0.0,toshi_Alpha_GOX1068:0.0,toshi_Alpha_W826_RS0103960:0.0):0.00055)0.760:0.00162)0.000:0.00055)0.804:0.00161)0.979:0.01402)0.596:0.01292)1.000:0.07675,(toshi_Alpha_GMO_19530:0.06548,(((toshi_Alpha_AD940_03975:0.00055,(((toshi_Alpha_A0123_02653:0.0,toshi_Alpha_VZ55_RS05750:0.0):0.00055,toshi_Alpha_HK24_12590:0.00163)0.998:0.01645,((toshi_Alpha_AD935_03100:0.0,toshi_Alpha_AD937_06810:0.0,toshi_Alpha_AD938_11740:0.0,toshi_Alpha_GJA01_RS05800:0.0,toshi_Alpha_GLF_0091:0.0):0.00055,toshi_Alpha_AD942_07210:0.00162)0.965:0.00813)0.936:0.00646)0.722:0.00159,(toshi_Alpha_AD946_02765:0.0,toshi_Alpha_B932_1062:0.0,toshi_Alpha_BAR24_03720:0.0,toshi_Alpha_Gbfr_007_073:0.0,toshi_Alpha_Gbth_017_097:0.0,toshi_Alpha_NBRC3255_1462:0.0,toshi_Alpha_NBRC3257_1378:0.0,toshi_Alpha_O1G_RS0115600:0.0):0.00053)1.000:0.05287,((toshi_Alpha_A0U94_12975:0.0,toshi_Alpha_AD941_13310:0.0,toshi_Alpha_AD945_05605:0.0,toshi_Alpha_GAL01_RS07925:0.0,toshi_Alpha_HK22_00450:0.0):0.03638,toshi_Alpha_AD934_03020:0.03117)0.961:0.02107)0.565:0.01380)0.192:0.02488)1.000:0.09486,((toshi_Alpha_A0U89_01190:0.00775,(toshi_Alpha_A0U90_00005:0.0,toshi_Alpha_EU61_RS0102380:0.0):0.00054)1.000:0.06149,(toshi_Alpha_A0U93_06970:0.04402,toshi_Alpha_Amme_015_058:0.18108)0.788:0.04111)0.999:0.07546)0.928:0.04997)0.998:0.06896)0.961:0.09460,((toshi_Alpha_G442_RS0111535:0.01957,toshi_Alpha_HK28_06050:0.02833)1.000:0.34236,((toshi_Alpha_HK13_13165:0.00828,(toshi_Alpha_Abin_006_086:0.01119,toshi_Alpha_HK17_05470:0.00972)0.755:0.00101)1.000:0.21589,(toshi_Alpha_H845_1126:0.03428,(toshi_Alpha_GEU02_RS02830:0.00201,(toshi_Alpha_S101446_00260:0.00446,(toshi_Alpha_Geu3261_0264_012:0.00127,(toshi_Alpha_KOEU_21140:0.00055,(toshi_Alpha_GEU03_RS06880:0.00054,toshi_Alpha_GEU01_RS19330:0.00158)0.749:0.00055)1.000:0.00054)0.878:0.00475)0.800:0.00150)0.976:0.03209)1.000:0.19261)0.997:0.12017)1.000:0.21593)0.938:0.07635,((toshi_Alpha_S101446_02119:0.00173,(toshi_Alpha_Geu3261_0058_003:0.00691,(toshi_Alpha_GEU03_RS17765:0.00174,toshi_Alpha_KOEU_22410:0.00342)0.933:0.00516)0.782:0.00170)0.945:0.00053,(toshi_Alpha_GEU01_RS09225:0.00171,toshi_Alpha_GEU02_RS08605:0.00341)0.908:0.00135)1.000:0.53936)0.923:0.08297)0.936:0.13437,(((toshi_Alpha_APA386B_1070:0.0,toshi_Alpha_APT_02267:0.0,toshi_Alpha_BW123_RS02875:0.0):0.00053,((toshi_Alpha_APA01_22100:0.0,toshi_Alpha_APA03_22100:0.0,toshi_Alpha_APA07_22100:0.0,toshi_Alpha_APA12_22100:0.0,toshi_Alpha_APA22_22100:0.0,toshi_Alpha_APA26_22100:0.0,toshi_Alpha_APA32_22100:0.0,toshi_Alpha_APA42C_22100:0.0,toshi_Alpha_S101468_01899:0.0):0.00646,toshi_Alpha_A4S02_09415:0.00815)0.000:0.00182)1.000:0.31076,(((toshi_Alpha_AD946_03275:0.0,toshi_Alpha_Gbth_055_014:0.0,toshi_Alpha_NBRC3255_2714:0.0,toshi_Alpha_NBRC3257_3117:0.0):0.14950,(toshi_Alpha_AD943_04355:0.00128,(toshi_Alpha_AD945_10885:0.00181,toshi_Alpha_HK22_15095:0.00185)0.687:0.00245)1.000:0.11653)0.999:0.13770,(((toshi_Alpha_HK11_06325:0.00348,toshi_Alpha_HK25_01845:0.00149)0.997:0.08240,((toshi_Alpha_AD949_03940:0.0,toshi_Alpha_Abol_001_041:0.0):0.01390,toshi_Alpha_AD952_08525:0.02771)1.000:0.14339)0.999:0.12123,(toshi_Alpha_A0U92_15830:0.18384,(toshi_Alpha_HC62_13600:0.00579,(toshi_Alpha_ASN_1348:0.00392,(toshi_Alpha_HK16_08940:0.00194,((toshi_Alpha_AD947_10785:0.00614,(toshi_Alpha_ATPR_0341:0.00176,toshi_Alpha_AtDm6_1964:0.00175)0.835:0.00271)0.791:0.00201,(toshi_Alpha_AD944_04130:0.0,toshi_Alpha_ATR1_002c0068:0.0):0.00784)0.000:0.00054)0.773:0.00203)0.731:0.00215)1.000:0.19338)0.802:0.07740)0.999:0.10269)0.895:0.07147)0.995:0.13706)1.000:0.40050,(OM-RGC.v2.000667826:0.51014,OM-RGC.v2.002042423:0.41511)0.980:0.13733)0.976:0.08922)0.951:0.08532)0.945:0.07982,(((((OM-RGC.v2.000716662:0.12238,OM-RGC.v2.001580898:0.22412)0.994:0.11908,(OM-RGC.v2.000681629:0.19152,(OM-RGC.v2.000663532:0.01665,OM-RGC.v2.001884611:0.01025)1.000:0.14746)0.992:0.10656)1.000:0.37615,((OM-RGC.v2.000672777:0.29111,OM-RGC.v2.002515558:0.34252)0.987:0.09717,(OM-RGC.v2.000744267:0.29847,(OM-RGC.v2.000696072:0.15801,(OM-RGC.v2.000691665:0.07439,(OM-RGC.v2.000694377:0.10623,(OM-RGC.v2.000690264:0.04047,(OM-RGC.v2.000695167:0.01837,OM-RGC.v2.000703326:0.04684)0.843:0.01784)0.977:0.03139)0.995:0.06262)0.997:0.09283)1.000:0.22252)0.921:0.06659)0.577:0.04282)1.000:0.20601,((OM-RGC.v2.000777772:0.23241,(OM-RGC.v2.000725223:0.24628,OM-RGC.v2.000737050:0.25640)0.918:0.08956)1.000:0.48103,(OM-RGC.v2.002937473:0.55219,(OM-RGC.v2.000689686:0.17143,OM-RGC.v2.000706551:0.12976)0.998:0.19204)0.746:0.08955)0.996:0.19626)0.961:0.06957,((((Maxbin2.043_sub.contigs|Mad1_40_16_scaffold_7518_9:0.14995,(Abawaca2.167_sub.contigs|15con2h2.4B_scaffold_38328_1:0.14773,(Abawaca2.131_sub.contigs|15con2h1.4A_scaffold_722_16:0.08365,Abawaca2.Abawaca2.207_sub.contigs|Mad1_80_16_scaffold_2126_16:0.07950)0.979:0.03786)0.553:0.02993)1.000:0.17035,(((Maxbin2.030_sub.contigs|15con2h2.4B_scaffold_104773_1:0.01332,Maxbin2.039_sub.contigs|15con2h1.4B_scaffold_92617_2:0.00176)1.000:0.10692,(Maxbin2.065_sub.contigs|Mad1_40_16_scaffold_205337_1:0.08596,Maxbin2.095_sub.contigs|Mad1_80_16_scaffold_18167_8:0.00054)0.997:0.07085)1.000:0.22474,(Maxbin2.038_sub.contigs|15con2h1.4B_scaffold_626_1:0.17919,(((Abawaca2.46.contigs|15con2h1.4A_scaffold_145_14:0.0,MetaBAT.20.contigs|15con2h3.4B_scaffold_90_24:0.0,MetaBAT.33.contigs|15con2h2.4A_scaffold_415_5:0.0):0.00055,((Abawaca2.65.contigs|15con2h2.4B_scaffold_122_23:0.0,MetaBAT.15.contigs|15con2h1.4B_scaffold_94_30:0.0):0.00055,Abawaca2.Abawaca2.28.contigs|Mad1_80_16_scaffold_739_31:0.00307)0.828:0.00152)0.828:0.00151,Abawaca2.18.contigs|Mad1_100_16_scaffold_60_25:0.00055)1.000:0.19265)0.998:0.11956)0.829:0.05078)1.000:0.18261,(Maxbin2.097_sub.contigs|15con2h2.4B_scaffold_25402_1:0.37842,((Maxbin2.026.contigs|Mad1_80_16_scaffold_16325_4:0.19499,(Maxbin2.091_sub.contigs|15con2h1.4B_scaffold_7929_2:0.08829,((MetaBAT.27.contigs|Mad1_100_16_scaffold_5622_8:0.00299,MetaBAT.43.contigs|Mad1_80_16_scaffold_852_6:0.00055)1.000:0.18160,(Maxbin2.012.contigs|15con2h2.4A_scaffold_1580_11:0.00054,(Maxbin2.012_sub.contigs|15con2h2.4B_scaffold_3903_4:0.0,Maxbin2.015.contigs|15con2h1.4B_scaffold_957_11:0.0):0.00193)0.999:0.06554)0.853:0.04043)0.876:0.04811)1.000:0.14019,(Maxbin2.014_sub.contigs|15con2h1.4B_scaffold_13710_2:0.16657,MetaBAT.43.contigs|Mad1_80_16_scaffold_852_4:0.20572)0.980:0.10527)1.000:0.19704)1.000:0.16066)0.995:0.10971,(Abawaca2.108.contigs|Mad1_100_16_scaffold_8526_14:0.48584,OM-RGC.v2.000743228:0.38988)0.753:0.05656)0.885:0.05040)0.254:0.04290)0.984:0.06644,(((((OM-RGC.v2.000728371:0.02175,OM-RGC.v2.003310327:0.01480)0.999:0.11124,(OM-RGC.v2.000703107:0.04301,OM-RGC.v2.000713551:0.03625)0.982:0.09304)1.000:0.37059,(OM-RGC.v2.000763488:0.20198,(OM-RGC.v2.000708809:0.04116,OM-RGC.v2.000708899:0.03228)1.000:0.26860)1.000:0.31523)0.976:0.11002,(OM-RGC.v2.000706637:0.50942,OM-RGC.v2.000783657:0.60861)0.802:0.08583)0.967:0.07347,(((((OM-RGC.v2.003084457:0.01355,(OM-RGC.v2.000781919:0.01009,OM-RGC.v2.001648554:0.02491)0.878:0.01305)1.000:0.27749,((OM-RGC.v2.002422648:0.24937,(OM-RGC.v2.000672984:0.00682,OM-RGC.v2.001188491:0.01556)1.000:0.13480)0.000:0.02380,(OM-RGC.v2.000705177:0.15490,OM-RGC.v2.000599983:0.16988)0.469:0.06098)0.970:0.09576)1.000:0.51202,(OM-RGC.v2.001988381:0.84169,(((((OM-RGC.v2.001728215:0.00682,OM-RGC.v2.005488573:0.00054)0.976:0.02676,OM-RGC.v2.000722499:0.05684)0.866:0.02969,(OM-RGC.v2.000804466:0.02433,(OM-RGC.v2.001691348:0.00347,OM-RGC.v2.002739232:0.00055)0.961:0.02054)0.996:0.06077)1.000:0.21331,((OM-RGC.v2.000765538:0.04087,OM-RGC.v2.000766616:0.07897)0.912:0.04059,(((OM-RGC.v2.000831613:0.03919,(OM-RGC.v2.001744257:0.00481,(OM-RGC.v2.002903129:0.00054,OM-RGC.v2.002550181:0.00055)0.907:0.01282)0.895:0.01455)0.877:0.01145,OM-RGC.v2.001172214:0.01609)0.989:0.03952,(OM-RGC.v2.001813230:0.00935,OM-RGC.v2.008231132:0.00523)0.984:0.05708)0.933:0.03814)1.000:0.18602)1.000:0.17548,((OM-RGC.v2.000721196:0.00235,OM-RGC.v2.000804249:0.01598)1.000:0.24200,(OM-RGC.v2.001437146:0.12760,(OM-RGC.v2.001734459:0.09768,(OM-RGC.v2.000689830:0.07312,(OM-RGC.v2.000691115:0.01436,OM-RGC.v2.002603250:0.00274)0.989:0.05305)0.971:0.05745)0.941:0.03995)1.000:0.18810)0.985:0.11500)0.999:0.19992)0.439:0.08508)0.969:0.07973,((((OM-RGC.v2.000769483:0.10784,OM-RGC.v2.001983874:0.05611)1.000:0.28189,(OM-RGC.v2.000729947:0.18791,OM-RGC.v2.002204345:0.22615)0.992:0.11135)1.000:0.32032,((OM-RGC.v2.001301482:0.22146,(OM-RGC.v2.000762504:0.21992,OM-RGC.v2.002693143:0.14102)0.988:0.12395)1.000:0.28964,((OM-RGC.v2.000714870:0.08661,OM-RGC.v2.001127579:0.06574)1.000:0.28598,((OM-RGC.v2.000693556:0.02125,OM-RGC.v2.000833648:0.03349)1.000:0.24626,(OM-RGC.v2.000716783:0.15923,OM-RGC.v2.000722179:0.13818)1.000:0.26337)0.995:0.15876)1.000:0.30171)0.702:0.05862)0.979:0.09026,(((((OM-RGC.v2.000807296:0.01942,OM-RGC.v2.002729590:0.03370)1.000:0.36653,(OM-RGC.v2.000669442:0.41788,(OM-RGC.v2.000721144:0.05596,OM-RGC.v2.002390551:0.04862)1.000:0.56104)0.585:0.10036)0.822:0.09593,(OM-RGC.v2.000697375:0.17853,(OM-RGC.v2.000711410:0.12637,(OM-RGC.v2.000705996:0.05641,(OM-RGC.v2.000706202:0.02514,OM-RGC.v2.000707425:0.02077)0.961:0.03979)1.000:0.13597)1.000:0.12946)1.000:0.25465)1.000:0.26234,(OM-RGC.v2.000696443:0.59651,(OM-RGC.v2.000686815:0.36208,((OM-RGC.v2.000709730:0.11767,OM-RGC.v2.000710567:0.11066)0.996:0.08956,((OM-RGC.v2.000711714:0.04508,OM-RGC.v2.000711870:0.05742)1.000:0.06866,(OM-RGC.v2.000680808:0.07004,OM-RGC.v2.000696668:0.06089)1.000:0.10937)0.988:0.07563)1.000:0.16477)0.938:0.11864)0.976:0.16092)1.000:0.17322,((((OM-RGC.v2.000713720:0.28179,(OM-RGC.v2.000784179:0.09071,OM-RGC.v2.008022252:0.03250)1.000:0.30070)1.000:0.26159,(((((OM-RGC.v2.004718502:0.09070,OM-RGC.v2.000486091:0.04131)0.510:0.02935,(OM-RGC.v2.001461263:0.00341,OM-RGC.v2.005097126:0.06144)0.978:0.06259)1.000:0.11298,(OM-RGC.v2.000648607:0.10860,(OM-RGC.v2.000537867:0.02378,OM-RGC.v2.000667694:0.00574)0.998:0.07273)0.992:0.08579)1.000:0.32842,(((OM-RGC.v2.004599093:0.15246,OM-RGC.v2.005209412:0.16257)0.997:0.23660,(((((((((OM-RGC.v2.003892994:0.00054,OM-RGC.v2.001493458:0.00055)0.970:0.02301,OM-RGC.v2.001292269:0.01353)0.939:0.01261,(OM-RGC.v2.000691556:0.01807,OM-RGC.v2.000691695:0.05880)0.974:0.01625)0.612:0.00704,OM-RGC.v2.007079804:0.00719)0.436:0.00054,OM-RGC.v2.002228861:0.01161)1.000:0.64132,((OM-RGC.v2.000727948:0.13716,OM-RGC.v2.000738545:0.19341)0.997:0.10246,(OM-RGC.v2.000662185:0.47104,((OM-RGC.v2.007440087:0.21178,(OM-RGC.v2.001120305:0.08640,(OM-RGC.v2.001181033:0.03615,(OM-RGC.v2.000649693:0.01424,OM-RGC.v2.001793488:0.00517)0.063:0.00843)0.990:0.07201)0.998:0.15297)0.775:0.06915,((OM-RGC.v2.000773061:0.27540,((OM-RGC.v2.000589858:0.02188,OM-RGC.v2.000769286:0.02676)0.277:0.00765,(OM-RGC.v2.001707403:0.04715,(OM-RGC.v2.001034512:0.00055,OM-RGC.v2.001178933:0.00055)0.925:0.01076)0.942:0.01672)1.000:0.19079)0.995:0.10176,(OM-RGC.v2.003884173:0.24170,((OM-RGC.v2.000694510:0.23987,OM-RGC.v2.000669434:0.32880)0.875:0.06975,(((OM-RGC.v2.000685147:0.07960,(OM-RGC.v2.001064793:0.01031,OM-RGC.v2.004111163:0.00055)0.995:0.05411)0.999:0.10423,(((OM-RGC.v2.000800175:0.04551,OM-RGC.v2.007339901:0.02214)0.995:0.07988,((OM-RGC.v2.000699365:0.16470,OM-RGC.v2.000722565:0.09825)0.163:0.03849,((((OM-RGC.v2.002929376:0.08757,((((OM-RGC.v2.005986103:0.00071,OM-RGC.v2.003230783:0.00055)0.836:0.02379,(OM-RGC.v2.001738141:0.01300,OM-RGC.v2.001060221:0.00710)0.883:0.03187)0.410:0.02073,OM-RGC.v2.001060084:0.06160)0.984:0.04039,OM-RGC.v2.000697455:0.07006)0.788:0.01688)0.912:0.04551,OM-RGC.v2.000698497:0.06897)0.905:0.04920,((OM-RGC.v2.000712271:0.02868,(OM-RGC.v2.001039633:0.00055,OM-RGC.v2.001320548:0.00255)0.988:0.02556)0.991:0.05781,OM-RGC.v2.003947908:0.10985)0.885:0.04162)0.624:0.02418,(OM-RGC.v2.000699678:0.11572,OM-RGC.v2.000699720:0.05028)0.873:0.02605)0.997:0.08060)0.859:0.02685)0.999:0.07039,(OM-RGC.v2.000817863:0.11464,OM-RGC.v2.002124160:0.05353)0.992:0.06623)0.945:0.03435)0.927:0.05461,OM-RGC.v2.000706919:0.12036)1.000:0.21150)0.302:0.02902)0.927:0.04745)0.990:0.08441)1.000:0.34613)0.294:0.08422)1.000:0.26417)0.814:0.06326,(OM-RGC.v2.000815677:0.24914,((OM-RGC.v2.001246044:0.00556,OM-RGC.v2.001461945:0.00476)1.000:0.42696,((OM-RGC.v2.002018429:0.00050,OM-RGC.v2.002854440:0.00362)0.964:0.04938,(OM-RGC.v2.000676860:0.08598,(OM-RGC.v2.000670091:0.00473,(OM-RGC.v2.003593429:0.06889,OM-RGC.v2.003616261:0.00106)0.837:0.03159)1.000:0.07582)0.917:0.04508)1.000:0.27640)0.800:0.09018)0.907:0.06663)0.918:0.08577,((OM-RGC.v2.000647569:0.11826,((OM-RGC.v2.000682787:0.01194,OM-RGC.v2.003883162:0.05528)0.684:0.01751,(OM-RGC.v2.000775352:0.00729,OM-RGC.v2.001470195:0.00879)1.000:0.05756)1.000:0.11558)1.000:0.20322,((OM-RGC.v2.004834858:0.11539,(OM-RGC.v2.000785994:0.06883,OM-RGC.v2.001020796:0.08889)0.963:0.06868)0.999:0.13731,((OM-RGC.v2.005245876:0.04662,(OM-RGC.v2.001933428:0.05998,(((OM-RGC.v2.000685708:0.06156,(OM-RGC.v2.008162485:0.00708,OM-RGC.v2.008004169:0.00972)0.821:0.01242)0.781:0.02213,(OM-RGC.v2.000685697:0.10517,OM-RGC.v2.004804920:0.04429)0.887:0.01922)0.908:0.03671,OM-RGC.v2.000830906:0.05218)0.774:0.02631)0.819:0.02099)0.946:0.04813,(OM-RGC.v2.003233091:0.00987,(OM-RGC.v2.003788232:0.00068,OM-RGC.v2.006796929:0.40058)0.861:0.00616)0.998:0.08289)0.990:0.07189)0.359:0.05804)1.000:0.15506)0.981:0.07637,((((((OM-RGC.v2.000636159:0.05691,(((OM-RGC.v2.000601003:0.02037,(OM-RGC.v2.003291747:0.00698,OM-RGC.v2.000654607:0.00228)0.753:0.00207)1.000:0.09465,(OM-RGC.v2.000624082:0.00882,(OM-RGC.v2.006182825:0.02411,OM-RGC.v2.000655720:0.01398)0.886:0.01306)0.998:0.05675)0.998:0.06422,(OM-RGC.v2.000632749:0.01253,OM-RGC.v2.000633528:0.02313)0.999:0.07317)0.989:0.04403)1.000:0.12538,(OM-RGC.v2.001199905:0.14382,((OM-RGC.v2.000691572:0.01719,OM-RGC.v2.000692353:0.02198)1.000:0.09507,(OM-RGC.v2.000569157:0.06812,OM-RGC.v2.000702143:0.09308)1.000:0.09425)0.958:0.06105)1.000:0.14092)0.923:0.06000,(((((((((OM-RGC.v2.001813402:0.01359,(OM-RGC.v2.000662448:0.02299,(OM-RGC.v2.000662277:0.01170,OM-RGC.v2.000789558:0.00415)0.936:0.01249)0.515:0.01426)0.993:0.04560,((OM-RGC.v2.002278563:0.01444,(OM-RGC.v2.001253356:0.00055,OM-RGC.v2.000947779:0.00055)0.908:0.02175)0.976:0.04616,(OM-RGC.v2.002517428:0.05641,(OM-RGC.v2.000635614:0.01665,(OM-RGC.v2.000635123:0.01989,OM-RGC.v2.000635580:0.00857)0.998:0.03163)0.241:0.02014)1.000:0.06824)0.999:0.06576)0.816:0.02321,(OM-RGC.v2.002987953:0.00312,(OM-RGC.v2.000644897:0.02600,(OM-RGC.v2.000623558:0.01304,(OM-RGC.v2.000650790:0.01072,(OM-RGC.v2.000647180:0.00215,OM-RGC.v2.001434531:0.00238)0.958:0.01020)0.815:0.00652)0.283:0.00756)0.881:0.01442)0.974:0.03098)0.961:0.02732,(OM-RGC.v2.000930932:0.00054,OM-RGC.v2.007157023:0.01501)0.800:0.00279)0.381:0.01694,(OM-RGC.v2.000654625:0.04845,((OM-RGC.v2.000606350:0.01405,OM-RGC.v2.000649948:0.00850)0.925:0.01573,(OM-RGC.v2.000777193:0.01568,OM-RGC.v2.001875140:0.00055)0.980:0.02762)0.994:0.03569)0.606:0.01563)0.962:0.03751,(OM-RGC.v2.000647488:0.06905,(OM-RGC.v2.000635486:0.04378,(((OM-RGC.v2.005243881:0.00050,OM-RGC.v2.000775410:0.00054)0.967:0.01924,(OM-RGC.v2.000607825:0.02482,OM-RGC.v2.000638528:0.01071)0.963:0.01736)0.450:0.00280,(OM-RGC.v2.000638952:0.01512,(OM-RGC.v2.000801012:0.00055,OM-RGC.v2.002446093:0.00928)0.735:0.00449)0.940:0.00970)0.977:0.02573)0.540:0.02719)0.995:0.05460)0.973:0.03554,(OM-RGC.v2.001365974:0.04281,(OM-RGC.v2.002021675:0.02460,(OM-RGC.v2.000625213:0.02841,OM-RGC.v2.003198447:0.03129)0.910:0.03318)0.808:0.02924)0.946:0.03039)0.000:0.00943,(((OM-RGC.v2.000613122:0.06671,OM-RGC.v2.000630249:0.03360)0.989:0.03665,(((OM-RGC.v2.002557868:0.01080,OM-RGC.v2.002090808:0.02003)0.941:0.02942,((((OM-RGC.v2.006511879:0.00054,OM-RGC.v2.004031330:0.00054)0.780:0.00487,OM-RGC.v2.005320750:0.00429)0.884:0.01279,OM-RGC.v2.003256839:0.01414)0.508:0.00997,(OM-RGC.v2.004891152:0.00289,OM-RGC.v2.004663606:0.00957)0.399:0.01367)0.632:0.01719)0.886:0.04605,OM-RGC.v2.005745038:0.01795)0.782:0.01855)1.000:0.08058,OM-RGC.v2.000641434:0.13556)0.986:0.04016)0.235:0.03061,(OM-RGC.v2.000657274:0.05801,OM-RGC.v2.000657481:0.06771)0.980:0.04504)1.000:0.18309)0.992:0.09721,((OM-RGC.v2.006998122:0.15429,(OM-RGC.v2.000645356:0.10379,OM-RGC.v2.000980628:0.09119)0.930:0.04885)1.000:0.13172,((((((OM-RGC.v2.004805894:0.00054,OM-RGC.v2.003233211:0.00055)0.853:0.00918,OM-RGC.v2.000619167:0.00901)0.815:0.01187,OM-RGC.v2.007554963:0.00055)0.866:0.03354,OM-RGC.v2.000617809:0.06412)1.000:0.19958,((OM-RGC.v2.000666117:0.03870,(OM-RGC.v2.000697715:0.02091,OM-RGC.v2.004902190:0.00877)0.364:0.00891)1.000:0.14349,((OM-RGC.v2.001460185:0.00053,OM-RGC.v2.002083804:0.00055)1.000:0.10685,(OM-RGC.v2.002772213:0.01758,(OM-RGC.v2.000651794:0.00053,OM-RGC.v2.007114501:0.00470)0.895:0.01614)0.999:0.06069)1.000:0.08271)0.072:0.01893)0.783:0.02609,OM-RGC.v2.000654690:0.20448)0.238:0.02344)0.658:0.03897)0.732:0.04258,(OM-RGC.v2.000649619:0.02047,(OM-RGC.v2.000646928:0.03494,OM-RGC.v2.000647163:0.01869)0.654:0.01661)1.000:0.17838)1.000:0.09803,(OM-RGC.v2.000673556:0.20128,((OM-RGC.v2.003042718:0.09432,(OM-RGC.v2.001916222:0.00055,OM-RGC.v2.002430432:0.00055)0.988:0.07596)0.999:0.11756,(OM-RGC.v2.000710626:0.27597,(OM-RGC.v2.000684027:0.08338,OM-RGC.v2.000687007:0.06371)1.000:0.14781)0.174:0.03468)0.916:0.04182)1.000:0.14318)0.650:0.04802)0.769:0.06600)0.959:0.08214,(((OM-RGC.v2.000647678:0.10613,(OM-RGC.v2.000647167:0.04499,OM-RGC.v2.000647808:0.02847)1.000:0.07862)0.992:0.08088,((OM-RGC.v2.000626029:0.05709,(OM-RGC.v2.000646614:0.01421,(OM-RGC.v2.000651991:0.07117,OM-RGC.v2.000651830:0.02457)0.930:0.03297)0.997:0.05083)1.000:0.17039,((OM-RGC.v2.000707345:0.08742,(OM-RGC.v2.004873870:0.06768,(OM-RGC.v2.000667207:0.02304,OM-RGC.v2.002072094:0.02070)0.486:0.01677)0.971:0.04450)0.970:0.04686,(OM-RGC.v2.000664864:0.10742,(OM-RGC.v2.001382951:0.01534,OM-RGC.v2.004825299:0.01379)1.000:0.13697)0.525:0.02944)0.993:0.06748)0.941:0.08085)0.965:0.10930,(((OM-RGC.v2.000644255:0.08896,OM-RGC.v2.000762788:0.05449)0.997:0.06067,((OM-RGC.v2.000641766:0.08332,OM-RGC.v2.000644464:0.08838)0.662:0.03155,((OM-RGC.v2.000641457:0.08217,(OM-RGC.v2.000640070:0.04500,(OM-RGC.v2.000641482:0.01617,(OM-RGC.v2.000640240:0.01408,OM-RGC.v2.003394493:0.03213)0.940:0.01025)0.997:0.03240)0.901:0.02725)0.998:0.05813,(((OM-RGC.v2.000652808:0.02353,((OM-RGC.v2.000652875:0.01901,OM-RGC.v2.000776622:0.02560)0.871:0.00601,(OM-RGC.v2.003027343:0.01339,OM-RGC.v2.000653048:0.02665)0.935:0.01179)0.834:0.00419)0.956:0.01473,OM-RGC.v2.000638852:0.03625)0.942:0.02155,((OM-RGC.v2.000649527:0.04857,OM-RGC.v2.000650383:0.00298)0.997:0.03050,OM-RGC.v2.001324937:0.06026)0.988:0.03112)1.000:0.09388)0.901:0.03552)0.994:0.07523)1.000:0.16337,(OM-RGC.v2.000671267:0.12783,(((OM-RGC.v2.003389190:0.01534,(OM-RGC.v2.000677441:0.04875,OM-RGC.v2.000672313:0.03762)0.788:0.00536)1.000:0.05749,(OM-RGC.v2.000676053:0.04910,OM-RGC.v2.000678450:0.07309)1.000:0.10628)0.936:0.05503,((OM-RGC.v2.000668480:0.07796,OM-RGC.v2.000668559:0.07963)0.947:0.03868,OM-RGC.v2.005944422:0.12148)0.761:0.01864)0.999:0.11265)0.999:0.11602)1.000:0.28972)0.999:0.16355)0.258:0.08168)1.000:0.18844,(((OM-RGC.v2.004270241:0.19828,(OM-RGC.v2.000523039:0.02788,OM-RGC.v2.000615211:0.02884)1.000:0.16351)0.985:0.09981,((OM-RGC.v2.000622945:0.07832,(OM-RGC.v2.000651297:0.02317,(OM-RGC.v2.001384226:0.03205,(OM-RGC.v2.000654107:0.01650,OM-RGC.v2.000900180:0.01242)0.540:0.01219)0.058:0.01654)0.999:0.06995)1.000:0.23924,(OM-RGC.v2.000626641:0.07977,(OM-RGC.v2.000660138:0.11185,OM-RGC.v2.000635860:0.06833)0.428:0.02995)1.000:0.10954)1.000:0.14225)0.996:0.14636,(OM-RGC.v2.000714291:0.35869,OM-RGC.v2.000932956:0.53099)1.000:0.26421)0.996:0.16309)0.687:0.07429)1.000:0.11906,(((OM-RGC.v2.000822736:0.61331,((OM-RGC.v2.004033640:0.11165,OM-RGC.v2.006354379:0.08185)1.000:0.39076,(OM-RGC.v2.000770612:0.13946,OM-RGC.v2.000772484:0.14519)1.000:0.35435)1.000:0.20652)0.991:0.14136,((OM-RGC.v2.000645001:0.42666,OM-RGC.v2.000762878:0.56348)1.000:0.30653,OM-RGC.v2.000743397:0.39555)0.939:0.09449)0.993:0.10854,(((((OM-RGC.v2.002230006:0.80927,(((OM-RGC.v2.001433104:0.40242,((OM-RGC.v2.001396488:0.27084,((OM-RGC.v2.001381090:0.30900,((OM-RGC.v2.001303211:0.02075,OM-RGC.v2.001669457:0.05112)1.000:0.43617,(OM-RGC.v2.008341545:0.00055,(OM-RGC.v2.001409243:0.03776,(OM-RGC.v2.001408088:0.03548,OM-RGC.v2.003174793:0.01895)0.397:0.01105)0.527:0.01835)1.000:0.25009)0.952:0.09318)0.968:0.13212,OM-RGC.v2.001645134:0.28486)0.417:0.07458)0.842:0.04811,(OM-RGC.v2.001551114:0.22527,(OM-RGC.v2.001397570:0.07946,OM-RGC.v2.002522612:0.10643)0.877:0.06893)0.994:0.10550)0.999:0.24430)0.978:0.16041,OM-RGC.v2.003985989:0.64671)0.596:0.11338,(Maxbin2.103.contigs|Mad1_80_16_scaffold_1675_14:0.40980,(Maxbin2.103.contigs|Mad1_80_16_scaffold_17477_4:0.16939,(Abawaca2.235_sub.contigs|Mad1_40_16_scaffold_67466_5:0.21585,Maxbin2.103.contigs|Mad1_80_16_scaffold_1721_26:0.10725)0.993:0.10820)0.991:0.16281)1.000:0.49660)0.923:0.11607)0.679:0.08567,(((Maxbin2.103.contigs|Mad1_80_16_scaffold_104275_2:0.04923,(Maxbin2.030_sub.contigs|15con2h2.4B_scaffold_27604_3:0.00055,Maxbin2.039_sub.contigs|15con2h1.4B_scaffold_5756_5:0.00161)0.989:0.07485)1.000:0.42369,(OM-RGC.v2.003540914:0.50553,(Abawaca2.81_sub.contigs|15con2h1.4B_scaffold_101_50:0.22861,(Abawaca2.197_sub.contigs|Mad1_60_16_scaffold_29447_3:0.15222,Maxbin2.105_sub.contigs|Mad1_40_16_scaffold_368_14:0.26923)0.833:0.06762)0.986:0.17895)0.994:0.20119)0.842:0.08442,OM-RGC.v2.003916218:0.40643)1.000:0.23684)0.972:0.09357,(((Maxbin2.104.contigs|Mad1_40_16_scaffold_563_27:0.10188,Maxbin2.142.contigs|Mad1_40_16_scaffold_44_33:0.11320)1.000:0.28878,(OM-RGC.v2.004790539:0.74967,(OM-RGC.v2.000707967:0.02470,OM-RGC.v2.000828503:0.01686)1.000:0.54805)0.977:0.20916)0.989:0.12053,((OM-RGC.v2.002363070:0.47998,(OM-RGC.v2.000826279:0.66202,(OM-RGC.v2.000710161:0.26672,OM-RGC.v2.001783146:0.61983)0.913:0.12811)0.994:0.16623)0.999:0.27366,((OM-RGC.v2.001806404:0.56761,((OM-RGC.v2.001046844:0.26117,(OM-RGC.v2.000858311:0.06580,OM-RGC.v2.003940572:0.06683)1.000:0.34301)0.984:0.11237,((PQQ_ADH_Type_4_Quinohemoproteins|pdb|1KB0|A:0.00055,(1KB0_PQQ_ADH_type_4:0.00055,Q46444_QHED_COMTE_PQQ_ADH_type4_Quinohemoprotein_:0.00551)0.000:0.00054)1.000:0.32304,((OM-RGC.v2.000698977:0.35221,((((AAK27220.2_butanol_DH_ADH_type_4_quinohemo:0.0,PQQ_ADH_Type_4_Quinohemoproteins|AAK27220.2:0.0):0.40614,OM-RGC.v2.000770809:0.29513)0.980:0.08326,((OM-RGC.v2.000775072:0.00749,OM-RGC.v2.002014870:0.00667)1.000:0.18240,((OM-RGC.v2.000754234:0.21316,(OM-RGC.v2.000634578:0.06879,OM-RGC.v2.000726203:0.07509)1.000:0.14068)0.997:0.12597,(OM-RGC.v2.000759591:0.07639,(((OM-RGC.v2.000760200:0.02518,OM-RGC.v2.002559303:0.00933)0.940:0.01379,OM-RGC.v2.000758897:0.01925)0.628:0.00996,OM-RGC.v2.000758355:0.01571)0.999:0.06984)1.000:0.22931)0.644:0.04587)0.956:0.05095)0.444:0.03931,PQQ_ADH_Type_4_Quinohemoproteins|EIT69771.1:0.21459)0.988:0.09188)0.955:0.06625,Maxbin2.095_sub.contigs|Mad1_80_16_scaffold_2766_3:0.29558)0.387:0.04224)0.983:0.12797)0.593:0.13900)1.000:0.26994,(OM-RGC.v2.000816666:0.64083,((OM-RGC.v2.000657816:0.47574,OM-RGC.v2.000670021:0.37940)1.000:0.28169,(OM-RGC.v2.000736241:0.54181,((OM-RGC.v2.001253086:0.48587,((OM-RGC.v2.000702814:0.02890,OM-RGC.v2.000757520:0.03336)1.000:0.20596,(OM-RGC.v2.000646109:0.17548,OM-RGC.v2.002704156:0.16203)0.872:0.08803)1.000:0.24115)1.000:0.24877,(OM-RGC.v2.000776899:0.41100,(OM-RGC.v2.000781832:0.11199,OM-RGC.v2.000803455:0.10721)1.000:0.26612)0.837:0.09188)0.860:0.07189)0.927:0.12900)0.755:0.06780)0.906:0.10298)0.746:0.09757)0.755:0.09576)0.146:0.06107)0.517:0.03807,(((OM-RGC.v2.000822719:0.58352,OM-RGC.v2.008144574:0.63686)0.977:0.31094,(OM-RGC.v2.002748826:0.95316,(((((Maxbin2.014_sub.contigs|15con2h1.4B_scaffold_9004_2:0.29283,((((OM-RGC.v2.001418730:0.01921,(OM-RGC.v2.003695263:0.00053,OM-RGC.v2.006118947:0.00556)0.965:0.02595)0.569:0.01949,OM-RGC.v2.007338403:0.00823)1.000:0.17659,(OM-RGC.v2.001419301:0.09384,(OM-RGC.v2.003228640:0.00055,OM-RGC.v2.006910797:0.00569)0.999:0.08910)0.721:0.06131)1.000:0.48895,(Maxbin2.063_sub.contigs|Mad1_40_16_scaffold_13821_8:0.11819,Maxbin2.081.contigs|Mad1_60_16_scaffold_38956_3:0.16954)0.999:0.19179)0.995:0.17898)0.992:0.13729,((Maxbin2.081.contigs|Mad1_60_16_scaffold_101492_2:0.09657,(MetaBAT.41_sub.contigs|Mad1_40_16_scaffold_48165_4:0.00262,MetaBAT.44_sub.contigs|15con2h3.4B_scaffold_32355_4:0.00264)1.000:0.14982)1.000:0.32644,(Abawaca2.66_sub.contigs|Mad1_100_16_scaffold_18625_5:0.26572,Maxbin2.063_sub.contigs|Mad1_40_16_scaffold_15690_3:0.26486)0.863:0.10046)0.971:0.09519)0.969:0.10429,(OM-RGC.v2.001617317:0.54856,(Maxbin2.053_sub.contigs|15con2h2.4B_scaffold_1673_11:0.09934,(PQQ_ADH_Type_1|WP_011924588.1:0.05867,PQQ_ADH_Type_1|WP_015666256.1:0.01747)0.997:0.10744)1.000:0.33394)0.991:0.14331)1.000:0.34940,((OM-RGC.v2.001064192:0.72533,(OM-RGC.v2.003131356:0.33577,((OM-RGC.v2.001214065:0.06197,OM-RGC.v2.005536556:0.03149)0.982:0.05693,(OM-RGC.v2.001165919:0.12802,(OM-RGC.v2.001080644:0.03806,OM-RGC.v2.001081976:0.05626)1.000:0.17788)0.470:0.02946)0.999:0.17751)0.404:0.11409)1.000:0.80778,(((((xoxF2_308750927_397008_Hydrogenobacter_thermophilus_TK-6:0.0,xoxF2_308750927_397008_Hydrogenobacter_thermophilus_TK-6_2:0.0):0.42111,(((xoxF1_21240774_766315_Xanthomonas_axonopodis_pv._citri_str._306:0.0,xoxF1_21240774_766315_Xanthomonas_axonopodis_pv._citri_str._306_2:0.0):0.01126,((xoxF1_188989396_808300_Xanthomonas_campestris_pv._campestris_str._B100:0.0,xoxF1_188989396_808300_Xanthomonas_campestris_pv._campestris_str._B100_2:0.0):0.01217,(xoxF1_325922712_4011_Xanthomonas_gardneri_ATCC_19865:0.0,xoxF1_325922712_4011_Xanthomonas_gardneri_ATCC_19865_2:0.0):0.01571)0.951:0.03025)1.000:0.40929,(((PLM4_65.contigs|k141_542722_1:0.06181,((PLM4_5.contigs|k141_212673_1:0.06225,(PLM1_60_cm.contigs|k141_416697_1:0.05817,((PLM1_60_cm.contigs|k141_115104_1:0.01224,((PLM1_80_cm.contigs|k141_77816_1:0.0,PLM3_62_cm.contigs|k141_117575_1:0.0):0.00053,PLM2_60_cm.contigs|k141_145684_1:0.00180)0.428:0.00896)0.994:0.03445,((PLM1_60_cm.contigs|k141_393930_1:0.02661,PLM1_80_cm.contigs|k141_40641_1:0.00224)0.961:0.02476,(PLM1_30_coex_sep16_Stappia_stellulata_63_10|PLM1_30_coex_sep16_scaffold_3575_2:0.00446,PLM2_33_cm.contigs|k141_6510_1:0.01684)0.874:0.01145)0.991:0.03969)0.937:0.02359)0.863:0.01843)0.988:0.03312,(PLM1_60_cm.contigs|k141_144141_1:0.03804,(((PLM1_30_cm.contigs|k141_456696_1:0.00054,PLM2_33_cm.contigs|k141_9042_1:0.00576)0.992:0.03569,PLM0_30.contigs|k141_540599_1:0.10918)0.990:0.03370,((PLM1_60_cm.contigs|k141_585545_1:0.00445,PLM2_33_cm.contigs|k141_613_1:0.00589)0.916:0.01621,((PLM3_78_cm.contigs|k141_24195_1:0.00412,((PLM1_80_cm.contigs|k141_86372_1:0.00410,(PLM1_60_cm.contigs|k141_223307_1:0.00055,PLM2_60_cm.contigs|k141_9993_1:0.00208)0.241:0.00054)0.936:0.00825,(PLM3_62_cm.contigs|k141_78628_1:0.00055,PLM3_93_cm.contigs|k141_104966_1:0.00207)0.904:0.00054)0.438:0.00409)1.000:0.05262,(PLM1_30_cm.contigs|k141_322376_1:0.01367,(PLM1_80_cm.contigs|k141_108879_1:0.02695,PLM2_60_cm.contigs|k141_220549_1:0.00054)0.959:0.01318)0.946:0.01840)0.480:0.00984)0.957:0.02062)0.926:0.01909)0.670:0.00855)0.932:0.02130)1.000:0.19121,(((Maxbin2.019_sub.contigs|Mad1_40_16_scaffold_27663_2:0.00055,Maxbin2.019_sub.contigs|Mad1_40_16_scaffold_27663_2_2:0.00055)0.915:0.00799,(Maxbin2.026.contigs|Mad1_80_16_scaffold_8518_1:0.00055,Maxbin2.026.contigs|Mad1_80_16_scaffold_8518_1_2:0.00055)0.946:0.01022)1.000:0.14419,((Maxbin2.084_sub.contigs|Mad1_40_16_scaffold_2856_5:0.00055,Maxbin2.084_sub.contigs|Mad1_40_16_scaffold_2856_5_2:0.00055)0.952:0.02313,(Maxbin2.085.contigs|Mad1_40_16_scaffold_17936_3:0.00055,Maxbin2.085.contigs|Mad1_40_16_scaffold_17936_3_2:0.00055)0.989:0.03696)1.000:0.20299)0.986:0.08037)0.899:0.04583,(((xoxF1_217976200_3462095_Methylocella_silvestris_BL2:0.0,xoxF1_217976200_3462095_Methylocella_silvestris_BL2_2:0.0):0.12164,(xoxF1_487404835_3055598_Methyloferula_stellata_AR4:0.0,xoxF1_487404835_3055598_Methyloferula_stellata_AR4_2:0.0):0.08242)1.000:0.15894,(xoxF1_392373140_109718_Candidatus_Methylomirabilis_oxyfera:0.0,xoxF1_392373140_109718_Candidatus_Methylomirabilis_oxyfera_2:0.0):0.29429)0.976:0.07120)1.000:0.21471)1.000:0.33409)1.000:0.27620,((((xoxF2_189218017_944708_Methylacidiphilum_infernorum_V4:0.0,xoxF2_189218017_944708_Methylacidiphilum_infernorum_V4_2:0.0):0.04159,(I0JWN7_METFB_4MAE_XoxF2_M.fumar_SolV_mudpot:0.00055,((fig|1156937.4.peg.571|MFUM_190005|VBIMetFum232985_0571|:0.0,fig|1156937.4.peg.571|MFUM_190005|VBIMetFum232985_0571|_2:0.0):0.00053,(xoxF2_384915567_4987_Methylacidiphilum_fumariolicum_SolV:0.0,xoxF2_384915567_4987_Methylacidiphilum_fumariolicum_SolV_2:0.0):0.00055)0.648:0.00054)0.853:0.01255)1.000:0.30673,(PLM3_62_cm.contigs|k141_150326_1:0.07456,(PLM1_80_cm.contigs|k141_215151_1:0.00240,(PLM2_5.contigs|k141_576177_1:0.02281,PLM1_60_cm.contigs|k141_724707_1:0.00716)0.081:0.00247)0.997:0.06591)1.000:0.20837)0.995:0.10137,((((((Maxbin2.006.contigs|Sage1_R_100_16_scaffold_231_32:0.00055,Maxbin2.006.contigs|Sage1_R_100_16_scaffold_231_32_2:0.00055)0.988:0.02697,(((PLM4_65.contigs|k141_176300_3:0.00055,PLM4_65_b1_sep16_Rokubacteria_68_8|PLM4_65_b1_redo_sep16_scaffold_1995_7:0.00214)0.954:0.01472,((PLM3_62_cm.contigs|k141_43385_1:0.01406,(PLM1_60_cm.contigs|k141_663508_3:0.01649,(PLM1_60.contigs|k141_73475_2:0.00214,(PLM1_80_cm.contigs|k141_76844_2:0.00055,PLM2_60_cm.contigs|k141_244137_2:0.00424)0.000:0.00055)0.874:0.00724)0.968:0.01236)0.664:0.00771,PLM4_32.contigs|k141_124713_2:0.04005)0.896:0.01584)0.887:0.00927,(xoxF2_68349555_13508_uncultured_bacterium_BAC10-4_fosmid:0.0,xoxF2_68349555_13508_uncultured_bacterium_BAC10-4_fosmid_2:0.0):0.11542)0.921:0.01221)0.958:0.02496,PLM1_60_cm.contigs|k141_156235_1:0.08463)1.000:0.14986,(((14_1009_16_40cm_scaffold_68929_11_Acidobacteria_gp18_AA59:0.0,14_1009_16_40cm_scaffold_68929_11_Acidobacteria_gp18_AA59_2:0.0):0.09928,PLM1_60_cm.contigs|k141_194874_1:0.12435)1.000:0.21669,((PLM3_5_cm.contigs|k141_82912_1:0.02821,(PLM3_93_cm.contigs|k141_25671_2:0.01901,PLM4_32.contigs|k141_398813_1:0.02934)0.938:0.03403)1.000:0.09909,(((14_0929_05_40cm_scaffold_38947_2_Rokubacteria_AR13:0.0,14_0929_05_40cm_scaffold_38947_2_Rokubacteria_AR13_2:0.0):0.00679,((Abawaca2.365_sub.contigs|Sage1_R_100_16_scaffold_14559_1:0.00055,Abawaca2.365_sub.contigs|Sage1_R_100_16_scaffold_14559_1_2:0.00055)0.000:0.00054,((MetaBAT.89_sub.contigs|Sage1_L_100_16_scaffold_47310_4:0.00055,MetaBAT.89_sub.contigs|Sage1_L_100_16_scaffold_47310_4_2:0.00055)1.000:0.00120,(14_1009_16_30cm_scaffold_216765_2_Rokubacteria_AR10:0.0,14_1009_16_30cm_scaffold_216765_2_Rokubacteria_AR10_2:0.0):0.01517)0.994:0.00098)0.985:0.01926)1.000:0.08482,PLM4_32.contigs|k141_613481_1:0.17330)0.979:0.05241)0.948:0.03779)0.753:0.03413)0.990:0.07497,((14_1009_16_40cm_scaffold_174337_4_Rokubacteria_AR9:0.0,14_1009_16_40cm_scaffold_174337_4_Rokubacteria_AR9_2:0.0):0.17039,(((((PLM6_200_b2_sep16_Methylomirabilis_oxyfera_62_12|PLM3-1_200_b2_sep16_scaffold_26084_1:0.00213,(PLM6_200_b1_sep16_Methylomirabilis_oxyfera_62_13|PLM3-1_200_b1_sep16_scaffold_14017_2:0.00415,PLM3_93_cm.contigs|k141_12393_2:0.01535)0.547:0.00217)0.997:0.05506,((PLM4_32.contigs|k141_432630_1:0.00055,(PLM3_33_cm.contigs|k141_94312_1:0.00830,PLM3_62_cm.contigs|k141_120007_2:0.01040)0.760:0.00205)0.940:0.01201,(PLM1_100_coex_sep16_Methylomirabilis_oxyfera_61_11|PLM1_100_coex_sep16_scaffold_785_3:0.02993,(PLM1_60_cm.contigs|k141_733614_1:0.00410,(PLM1_80_cm.contigs|k141_58398_1:0.00055,PLM2_60_cm.contigs|k141_98897_1:0.00055)0.000:0.00055)0.856:0.00427)0.988:0.02787)0.987:0.03984)0.796:0.06233,((PLM4_30_cm.contigs|k141_73178_1:0.00833,(PLM4_65.contigs|k141_591822_1:0.00204,PLM4_65_b1_sep16_Methylomirabilis_oxyfera_61_16|PLM4_65_b1_redo_sep16_scaffold_1943_2:0.00202)0.476:0.00221)1.000:0.06765,((PLM4_30_cm.contigs|k141_40046_1:0.00579,PLM4_65.contigs|k141_236090_2:0.00054)1.000:0.07907,(PLM3_33_cm.contigs|k141_54845_1:0.03196,PLM4_65.contigs|k141_163482_2:0.02086)0.873:0.02015)0.272:0.02653)0.999:0.09408)0.997:0.08435,(xoxF2_392373140_122645_Candidatus_Methylomirabilis_oxyfera:0.0,xoxF2_392373140_122645_Candidatus_Methylomirabilis_oxyfera_2:0.0):0.30201)0.909:0.06533,PLM3_93_cm.contigs|k141_92879_1:0.20947)0.603:0.05812)0.982:0.05384)0.876:0.03197,((((MetaBAT.3_sub.contigs|Mad1_80_16_scaffold_79222_2:0.00055,MetaBAT.3_sub.contigs|Mad1_80_16_scaffold_79222_2_2:0.00055)0.903:0.00880,((PLM2_5.contigs|k141_233190_4:0.0,PLM2_60_cm.contigs|k141_35571_1:0.0):0.00353,PLM0_5_cm.contigs|k141_80924_1:0.00542)0.152:0.00728)0.997:0.06053,(PLM4_32.contigs|k141_302021_1:0.01345,(MetaBAT.3_sub.contigs|Mad1_80_16_scaffold_114033_1:0.00055,MetaBAT.3_sub.contigs|Mad1_80_16_scaffold_114033_1_2:0.00055)0.959:0.01854)0.983:0.04000)1.000:0.13417,((PLM1_60_cm.contigs|k141_140494_1:0.00053,PLM1_80_cm.contigs|k141_171612_1:0.00055)1.000:0.30700,((PLM4_5.contigs|k141_94313_3:0.05735,(PLM4_5.contigs|k141_658544_2:0.06772,PLM1_5.contigs|k141_715946_1:0.07499)0.262:0.02148)1.000:0.08639,((((PLM0_60.contigs|k141_323424_1:0.01598,PLM1_60_cm.contigs|k141_556562_1:0.04991)1.000:0.05341,((PLM0_30.contigs|k141_316876_2:0.00298,(PLM0_60.contigs|k141_256381_1:0.00269,(PLM1_60.contigs|k141_119244_3:0.0,PLM1_60_cm.contigs|k141_239701_1:0.0,PLM1_80_cm.contigs|k141_160892_3:0.0):0.00214)0.749:0.00346)1.000:0.06445,PLM0_5.contigs|k141_22404_1:0.02350)0.997:0.03731)0.884:0.01201,(PLM1_8_cm.contigs|k141_277900_1:0.03793,(PLM0_30.contigs|k141_626586_2:0.01975,PLM1_60_cm.contigs|k141_487720_2:0.07898)0.947:0.02643)0.726:0.00901)0.753:0.05928,(PLM1_60.contigs|k141_88681_1:0.07455,PLM1_5.contigs|k141_65324_1:0.03248)0.240:0.02059)0.843:0.04814)0.635:0.06332)1.000:0.13421)0.461:0.03278)0.960:0.04656)0.991:0.12938)0.925:0.07597,((((((((PLM1_80_cm.contigs|k141_48873_1:0.00258,(PLM1_60_cm.contigs|k141_203544_1:0.00055,(PLM0_60.contigs|k141_27936_1:0.0,PLM0_60cm.contigs|k141_98691_1:0.0):0.00837)0.760:0.00156)0.994:0.03075,(PLM1_60_cm.contigs|k141_23397_1:0.02456,(PLM4_63_cm.contigs|k141_4765_1:0.02504,((PLM1_80_cm.contigs|k141_147939_1:0.00055,(PLM1_60.contigs|k141_323266_1:0.00055,PLM1_60_cm.contigs|k141_123759_1:0.00055)1.000:0.00053)0.752:0.00551,PLM4_30_cm.contigs|k141_9149_1:0.02082)0.885:0.01403)0.417:0.01899)0.284:0.01085)0.809:0.01081,((PLM3_62_cm.contigs|k141_101031_1:0.00417,PLM3_78_cm.contigs|k141_19177_1:0.00215)0.976:0.01410,(PLM1_60_cm.contigs|k141_769012_1:0.01102,(PLM1_100.contigs|k141_37501_1:0.02234,PLM3_93_cm.contigs|k141_17913_1:0.00784)0.963:0.01929)0.187:0.00930)0.945:0.01980)1.000:0.13307,(PLM0_30.contigs|k141_785812_1:0.21410,(((PLM4_5.contigs|k141_4424_1:0.00456,PLM4_63_cm.contigs|k141_6693_1:0.00823)1.000:0.20135,PLM4_5.contigs|k141_182899_1:0.08345)0.896:0.05588,(((PLM1_80_cm.contigs|k141_41964_2:0.05247,PLM4_65_b1_sep16_Gemmatimonadetes_69_14|PLM4_65_b1_redo_sep16_scaffold_6687_7:0.04219)0.909:0.01717,(PLM3_5_cm.contigs|k141_114444_1:0.33001,(PLM1_30_cm.contigs|k141_535465_1:0.05176,(PLM1_60_cm.contigs|k141_492959_1:0.02481,(((PLM0_5_cm.contigs|k141_34749_1:0.00681,PLM1_5.contigs|k141_464785_2:0.02252)0.796:0.00717,((PLM3_62_cm.contigs|k141_108220_1:0.02786,(PLM0_33_cm.contigs|k141_34950_2:0.01632,PLM4_65.contigs|k141_681131_2:0.01977)0.758:0.00386)0.696:0.01033,(PLM1_5_coex_sep16_Gemmatimonadetes_65_9|PLM1_5_coex_redo_sep16_scaffold_1806_8:0.00300,PLM1_8_cm.contigs|k141_125625_1:0.00685)0.951:0.01912)0.916:0.01677)0.846:0.01353,PLM2_60_cm.contigs|k141_182670_1:0.02940)0.880:0.01464)0.958:0.02531)0.880:0.01693)0.625:0.02040)0.980:0.03450,((PLM3_78_cm.contigs|k141_31478_1:0.07086,((PLM1_30_cm.contigs|k141_191524_2:0.02218,(PLM2_5.contigs|k141_584901_1:0.00779,(PLM1_60.contigs|k141_2015_1:0.00055,PLM1_60_cm.contigs|k141_132908_2:0.00416)0.784:0.00277)0.780:0.00285)1.000:0.10532,(PLM1_60_cm.contigs|k141_684493_1:0.04377,(PLM1_60_cm.contigs|k141_277423_1:0.06413,PLM4_65.contigs|k141_537029_1:0.03881)0.945:0.02548)0.976:0.04190)0.711:0.02486)0.589:0.01191,((((PLM1_60_cm.contigs|k141_632684_1:0.03645,PLM4_5.contigs|k141_115485_1:0.02582)0.949:0.02498,(PLM4_5.contigs|k141_331049_2:0.06408,(PLM4_32.contigs|k141_215207_1:0.01171,PLM4_65.contigs|k141_219831_3:0.01347)1.000:0.06381)0.747:0.02115)0.999:0.09485,PLM4_32.contigs|k141_41395_1:0.10127)0.743:0.03259,(((PLM4_32.contigs|k141_470008_2:0.00753,(PLM4_63_cm.contigs|k141_71643_1:0.00054,PLM4_30_cm.contigs|k141_46731_1:0.00055)0.852:0.00371)0.962:0.01452,(PLM1_60_cm.contigs|k141_185121_1:0.00416,PLM3_62_cm.contigs|k141_127335_1:0.00188)0.958:0.01112)0.971:0.02282,(PLM3_33_cm.contigs|k141_81889_1:0.07871,PLM4_32.contigs|k141_452584_1:0.11521)0.877:0.04551)0.958:0.05526)0.994:0.08867)0.627:0.02469)0.988:0.05798)1.000:0.11143)0.922:0.07050)0.471:0.04009,(((((((((((PLM0_30.contigs|k141_492858_2:0.0,PLM0_33_cm.contigs|k141_48801_1:0.0,PLM0_5.contigs|k141_361574_2:0.0,PLM0_5_cm.contigs|k141_15349_1:0.0):0.00054,(PLM1_30_cm.contigs|k141_527492_1:0.00429,PLM0_60.contigs|k141_361810_3:0.00055)0.427:0.00212)1.000:0.04247,((14_0927_09_40cm_scaffold_20_64_Gemmatimonadetes_AG9:0.0,14_0927_09_40cm_scaffold_20_64_Gemmatimonadetes_AG9_2:0.0):0.00055,(14_0929_12_40cm_scaffold_13772_10_Gemmatimonadetes_AG37:0.0,14_0929_12_40cm_scaffold_13772_10_Gemmatimonadetes_AG37_2:0.0):0.00055)0.995:0.03093)0.913:0.01126,((((14_0927_12_20cm_scaffold_3601_5_Gemmatimonadetes_AG36:0.0,14_0927_12_20cm_scaffold_3601_5_Gemmatimonadetes_AG36_2:0.0):0.00288,(((14_0927_02_20cm_scaffold_640_20_Gemmatimonadetes_AG33:0.0,14_0927_02_20cm_scaffold_640_20_Gemmatimonadetes_AG33_2:0.0):0.00054,((14_0903_02_30cm_scaffold_1054_19_Gemmatimonadetes_AG1:0.0,14_0903_02_30cm_scaffold_1054_19_Gemmatimonadetes_AG1_2:0.0):0.00430,(14_0919_02_20cm_scaffold_14_146_Gemmatimonadetes_AG3:0.0,14_0919_02_20cm_scaffold_14_146_Gemmatimonadetes_AG3_2:0.0):0.00055)0.630:0.00413)0.949:0.01521,((14_1009_09_30cm_scaffold_54_63_Gemmatimonadetes_AG26:0.0,14_1009_09_30cm_scaffold_54_63_Gemmatimonadetes_AG26_2:0.0):0.00275,(14_1009_09_40cm_scaffold_9889_6_Gemmatimonadetes_AG18:0.0,14_1009_09_40cm_scaffold_9889_6_Gemmatimonadetes_AG18_2:0.0):0.00506)0.860:0.00586)0.207:0.00876)0.911:0.01019,(((14_1009_02_40cm_scaffold_32_187_Gemmatimonadetes_AG22:0.0,14_1009_02_40cm_scaffold_32_187_Gemmatimonadetes_AG22_2:0.0):0.01587,(14_1009_05_40cm_scaffold_2444_44_Gemmatimonadetes_AG10:0.0,14_1009_05_40cm_scaffold_2444_44_Gemmatimonadetes_AG10_2:0.0):0.00218)0.996:0.02000,((Maxbin2.045_sub.contigs|15con2h1.4B_scaffold_6818_14:0.00055,Maxbin2.045_sub.contigs|15con2h1.4B_scaffold_6818_14_2:0.00055)0.981:0.01823,((PLM1_60_cm.contigs|k141_728775_1:0.01104,(PLM0_60cm.contigs|k141_96172_1:0.00055,(PLM0_60.contigs|k141_298068_2:0.00252,PLM1_80_cm.contigs|k141_110095_1:0.00752)0.650:0.00053)0.862:0.00572)0.950:0.01899,((Maxbin2.024_sub.contigs|Mad1_80_16_scaffold_14462_6:0.00055,Maxbin2.024_sub.contigs|Mad1_80_16_scaffold_14462_6_2:0.00055)0.986:0.01729,((MetaBAT.75.contigs|Mad1_100_16_scaffold_2251_8:0.00055,MetaBAT.75.contigs|Mad1_100_16_scaffold_2251_8_2:0.00055)0.799:0.00453,(MetaBAT.13_sub.contigs|15con2h2.4B_scaffold_47229_4:0.00055,MetaBAT.13_sub.contigs|15con2h2.4B_scaffold_47229_4_2:0.00055)0.817:0.00413)0.685:0.00471)0.890:0.01168)0.438:0.00829)0.954:0.01432)0.822:0.00431)0.922:0.01127,((((Abawaca2.121_sub.contigs|15con2h2.4A_scaffold_208_15:0.0,Maxbin2.008_sub.contigs|15con2h2.4B_scaffold_136_17:0.0):0.00055,(Abawaca2.121_sub.contigs|15con2h2.4A_scaffold_208_15_2:0.0,Maxbin2.008_sub.contigs|15con2h2.4B_scaffold_136_17_2:0.0):0.00055)1.000:0.00054,(Maxbin2.006_sub.contigs|15con2h3.4B_scaffold_5141_5:0.00055,Maxbin2.006_sub.contigs|15con2h3.4B_scaffold_5141_5_2:0.00055)1.000:0.00054)1.000:0.07949,(((14_0903_12_20cm_scaffold_9_53_Gemmatimonadetes_AG20:0.0,14_0903_12_20cm_scaffold_9_53_Gemmatimonadetes_AG20_2:0.0):0.01449,((Abawaca2.84.contigs|Sage1_L_60_16_scaffold_29_55:0.00055,Abawaca2.84.contigs|Sage1_L_60_16_scaffold_29_55_2:0.00055)0.998:0.03040,(14_0929_09_30cm_scaffold_1116_2_Gemmatimonadetes_AG49:0.0,14_0929_09_30cm_scaffold_1116_2_Gemmatimonadetes_AG49_2:0.0):0.03977)0.976:0.01777)0.056:0.00255,(14_0927_05_20cm_scaffold_135_70_Gemmatimonadetes_AG21:0.0,14_0927_05_20cm_scaffold_135_70_Gemmatimonadetes_AG21_2:0.0):0.01071)0.999:0.05016)1.000:0.06360)0.901:0.01081)0.925:0.02037,(MetaBAT.77.contigs|Sage1_L_100_16_scaffold_14043_5:0.00055,MetaBAT.77.contigs|Sage1_L_100_16_scaffold_14043_5_2:0.00055)0.995:0.03707)0.327:0.01732,((MetaBAT.76_sub.contigs|Sage1_R_100_16_scaffold_33786_3:0.00055,MetaBAT.76_sub.contigs|Sage1_R_100_16_scaffold_33786_3_2:0.00055)1.000:0.08627,((14_0903_16_30cm_scaffold_89_50_Gemmatimonadetes_AG31:0.0,14_0903_16_30cm_scaffold_89_50_Gemmatimonadetes_AG31_2:0.0,14_1009_05_20cm_scaffold_846_16_Gemmatimonadetes_AG45:0.0,14_1009_05_20cm_scaffold_846_16_Gemmatimonadetes_AG45_2:0.0):0.03582,((14_1009_12_30cm_scaffold_10_50_Gemmatimonadetes_AG28:0.0,14_1009_12_30cm_scaffold_10_50_Gemmatimonadetes_AG28_2:0.0):0.00666,((14_1009_05_30cm_scaffold_444_4_Gemmatimonadetes_AG8:0.0,14_1009_05_30cm_scaffold_444_4_Gemmatimonadetes_AG8_2:0.0,14_1009_09_20cm_scaffold_64_56_Gemmatimonadetes_AG27:0.0,14_1009_09_20cm_scaffold_64_56_Gemmatimonadetes_AG27_2:0.0):0.01264,(14_1009_12_30cm_scaffold_5_108_Gemmatimonadetes_AG7:0.0,14_1009_12_30cm_scaffold_5_108_Gemmatimonadetes_AG7_2:0.0):0.04133)0.342:0.00698)0.978:0.01979)0.953:0.02025)0.803:0.02194)0.703:0.01055,((14_0903_13_40cm_scaffold_829_28_Gemmatimonadetes_AG12:0.0,14_0903_13_40cm_scaffold_829_28_Gemmatimonadetes_AG12_2:0.0):0.07697,((14_1009_02_40cm_scaffold_58_120_Gemmatimonadetes_AG29:0.0,14_1009_02_40cm_scaffold_58_120_Gemmatimonadetes_AG29_2:0.0):0.01146,(14_1009_16_30cm_scaffold_8635_14_Gemmatimonadetes_AG23:0.0,14_1009_16_30cm_scaffold_8635_14_Gemmatimonadetes_AG23_2:0.0):0.01285)0.999:0.05185)0.999:0.04770)0.828:0.02498,(14_0903_05_30cm_scaffold_595_40_Gemmatimonadetes_AG41:0.0,14_0903_05_30cm_scaffold_595_40_Gemmatimonadetes_AG41_2:0.0):0.06991)0.474:0.02654,(14_1009_12_30cm_scaffold_27720_3_Gemmatimonadetes_AG7:0.0,14_1009_12_30cm_scaffold_27720_3_Gemmatimonadetes_AG7_2:0.0):0.20756)0.993:0.06361,(((PLM1_60_cm.contigs|k141_422535_3:0.0,PLM1_80_cm.contigs|k141_116471_2:0.0):0.01615,(Maxbin2.041.contigs|Sage1_L_60_16_scaffold_573_9:0.00055,Maxbin2.041.contigs|Sage1_L_60_16_scaffold_573_9_2:0.00055)0.969:0.02400)1.000:0.11421,(PLM2_5.contigs|k141_688135_1:0.03685,(PLM0_60.contigs|k141_299323_1:0.03070,PLM1_60_cm.contigs|k141_532664_1:0.04737)0.948:0.02980)1.000:0.09509)0.646:0.01631)0.610:0.02774,(Maxbin2.078_sub.contigs|Mad1_80_16_scaffold_3006_3:0.00055,Maxbin2.078_sub.contigs|Mad1_80_16_scaffold_3006_3_2:0.00055)1.000:0.24770)0.262:0.01511)0.998:0.12377,PLM4_32_b1_sep16_Gemmatimonadetes_67_8|PLM4_32_b1_sep16_scaffold_1239_9:0.64278)1.000:0.21029,((PLM1_60_cm.contigs|k141_331784_2:0.13080,(PLM1_5.contigs|k141_549211_1:0.00858,(PLM2_5.contigs|k141_119304_1:0.00860,PLM6_200_b2_sep16_Deltaproteobacteria_55_8|PLM3-1_200_b2_sep16_scaffold_9279_4:0.20494)0.295:0.00661)0.998:0.11409)1.000:0.19492,((OM-RGC.v2.001389679:0.13721,OM-RGC.v2.007437542:0.18147)0.961:0.07764,((14_1009_16_40cm_scaffold_67620_5_Acidobacteria_gp11_AA57:0.0,14_1009_16_40cm_scaffold_67620_5_Acidobacteria_gp11_AA57_2:0.0):0.09309,(PLM4_5.contigs|k141_639030_1:0.17917,(((14_1009_16_40cm_scaffold_50343_2_Acidobacteria_gp6_AA50:0.0,14_1009_16_40cm_scaffold_50343_2_Acidobacteria_gp6_AA50_2:0.0):0.03170,((14_0903_13_30cm_scaffold_1250375_8_Acidobacteria_gp6_AA47:0.0,14_0903_13_30cm_scaffold_1250375_8_Acidobacteria_gp6_AA47_2:0.0,14_0929_02_40cm_scaffold_1157_24_Acidobacteria_gp6_AA46:0.0,14_0929_02_40cm_scaffold_1157_24_Acidobacteria_gp6_AA46_2:0.0):0.00055,(14_1009_02_40cm_scaffold_4315_4_Acidobacteria_gp6_AA48:0.0,14_1009_02_40cm_scaffold_4315_4_Acidobacteria_gp6_AA48_2:0.0):0.00055)0.993:0.03676)1.000:0.08637,((PLM0_60.contigs|k141_391025_1:0.07569,PLM4_32.contigs|k141_345545_1:0.06859)0.904:0.02156,(PLM1_60_cm.contigs|k141_79111_1:0.10152,(PLM4_5.contigs|k141_666578_3:0.04394,PLM4_5_b1_sep16_Acidobacteria_56_7|PLM4_5_b1_sep16_scaffold_10370_6:0.04869)1.000:0.07427)0.934:0.02638)0.929:0.02418)0.960:0.04728)0.977:0.05882)0.994:0.09638)1.000:0.11799)0.623:0.05690)0.397:0.04598,((((((((xoxF4_297537197_1863408_Methylotenera_versatilis_301:0.0,xoxF4_297537197_1863408_Methylotenera_versatilis_301_2:0.0):0.25823,((xoxF4_253997713_1923401_Methylovorus_glucosetrophus_SIP3-4:0.0,xoxF4_253997713_1923401_Methylovorus_glucosetrophus_SIP3-4_2:0.0):0.21459,(xoxF4_91774356_1839528_Methylobacillus_flagellatus_KT:0.0,xoxF4_91774356_1839528_Methylobacillus_flagellatus_KT_2:0.0):0.23554)0.999:0.16938)0.934:0.07315,((((xoxF4_253997713_2476039_Methylovorus_glucosetrophus_SIP3-4:0.0,xoxF4_253997713_2476039_Methylovorus_glucosetrophus_SIP3-4_2:0.0):0.01639,(xoxF4_253997713_2681154_Methylovorus_glucosetrophus_SIP3-4:0.0,xoxF4_253997713_2681154_Methylovorus_glucosetrophus_SIP3-4_2:0.0):0.10687)0.958:0.05352,(((xoxF4_91774356_2470479_Methylobacillus_flagellatus_KT:0.0,xoxF4_91774356_2470479_Methylobacillus_flagellatus_KT_2:0.0):0.08426,((xoxF4_484077071_531560_Methylophilus_methylotrophus_DSM_46235__ATCC_53528:0.12653,((((C6WZ02_METML_XoxF4_Methylotenera_mobilis:0.0,xoxF4_253982053_2230814_Methylotenera_mobilis_JLW8:0.0,xoxF4_253982053_2230814_Methylotenera_mobilis_JLW8_2:0.0):0.04405,OM-RGC.v2.000920274:0.08332)0.923:0.01714,(xoxF4_297537197_2710814_Methylotenera_versatilis_301:0.0,xoxF4_297537197_2710814_Methylotenera_versatilis_301_2:0.0):0.04722)0.980:0.02548,xoxF4_484077140_112112_Methylophilus_methylotrophus_DSM_46235__ATCC_53528:0.02785)0.610:0.01849)0.224:0.02488,((OM-RGC.v2.001211856:0.00918,(xoxF4_207086586_148804_beta_proteobacterium_KB13:0.0,xoxF4_207086586_148804_beta_proteobacterium_KB13_2:0.0):0.00171)1.000:0.07780,((OM-RGC.v2.001090703:0.03036,OM-RGC.v2.001091578:0.03455)0.770:0.02241,((((OM-RGC.v2.004505307:0.00921,(xoxF4_118594004_349930_Methylophilales_bacterium_HTCC2181:0.0,xoxF4_118594004_349930_Methylophilales_bacterium_HTCC2181_2:0.0):0.01516)0.969:0.01897,(OM-RGC.v2.003074292:0.02304,OM-RGC.v2.003400493:0.03266)0.968:0.02771)0.798:0.00651,(OM-RGC.v2.001098833:0.03973,(OM-RGC.v2.002549590:0.00533,OM-RGC.v2.005339683:0.03613)0.967:0.03571)0.981:0.03151)0.864:0.01163,OM-RGC.v2.002588279:0.04673)0.742:0.00953)0.327:0.01867)0.996:0.05761)0.988:0.05447)0.969:0.03517,(PLM1_30_cm.contigs|k141_175139_1:0.00332,PLM1_60_cm.contigs|k141_396654_1:0.00614)1.000:0.07142)0.324:0.01330)1.000:0.18019,(((xoxF4_297537197_1342585_Methylotenera_versatilis_301:0.0,xoxF4_297537197_1342585_Methylotenera_versatilis_301_2:0.0):0.09992,xoxF4_484077126_124784_Methylophilus_methylotrophus_DSM_46235__ATCC_53528:0.11632)0.961:0.03982,((C6WXM5_METML_XoxF4_M_mobilis:0.0,xoxF4_253982053_1937860_Methylotenera_mobilis_JLW8:0.0,xoxF4_253982053_1937860_Methylotenera_mobilis_JLW8_2:0.0):0.11846,(xoxF4_253997713_21849_Methylovorus_glucosetrophus_SIP3-4:0.0,xoxF4_253997713_21849_Methylovorus_glucosetrophus_SIP3-4_2:0.0):0.12114)0.564:0.02301)0.983:0.05920)0.561:0.04079)0.853:0.04170,(xoxF4_91774356_349913_Methylobacillus_flagellatus_KT:0.0,xoxF4_91774356_349913_Methylobacillus_flagellatus_KT_2:0.0):0.19428)1.000:0.38044,((((mxaF_121607004_2043782_Verminephrobacter_eiseniae_EF01-2:0.0,mxaF_121607004_2043782_Verminephrobacter_eiseniae_EF01-2_2:0.0):0.15428,((mxaF_487404535_1466208_Methyloversatilis_sp._RZ18-153:0.0,mxaF_487404535_1466208_Methyloversatilis_sp._RZ18-153_2:0.0):0.00311,(mxaF_570956116_1570355_Methyloversatilis_sp._FAM1_unannotated_mdh_only:0.0,mxaF_570956116_1570355_Methyloversatilis_sp._FAM1_unannotated_mdh_only_2:0.0):0.00470)0.963:0.05473)1.000:0.19018,((((((mxaF_380881995_2807341_Methylomicrobium_album_BG8:0.0,mxaF_380881995_2807341_Methylomicrobium_album_BG8_2:0.0):0.04504,((mxaF_344943686_333299_Methylobacter_tundripaludum_SV96:0.0,mxaF_344943686_333299_Methylobacter_tundripaludum_SV96_2:0.0):0.06653,(mxaF_483771127_4325873_Methylosarcina_fibrata_AML-C10:0.0,mxaF_483771127_4325873_Methylosarcina_fibrata_AML-C10_2:0.0):0.04036)0.907:0.01841)0.986:0.04829,((mxaF_333981747_4756273_Methylomonas_methanica_MC09:0.0,mxaF_333981747_4756273_Methylomonas_methanica_MC09_2:0.0):0.07099,((mxaF_486325736_1963821_Methylovulum_miyakonense_HT12:0.0,mxaF_486325736_1963821_Methylovulum_miyakonense_HT12_2:0.0):0.08039,((mxaF_487735769_1184980_Methylobacter_marinus_A45:0.0,mxaF_487735769_1184980_Methylobacter_marinus_A45_2:0.0):0.04623,((mxaF_357403388_3970362_Methylomicrobium_alcaliphilum_20Z:0.0,mxaF_357403388_3970362_Methylomicrobium_alcaliphilum_20Z_2:0.0):0.00413,(mxaF_484144909_4344360_Methylomicrobium_buryatense_5G:0.0,mxaF_484144909_4344360_Methylomicrobium_buryatense_5G_2:0.0):0.00623)0.996:0.03975)0.942:0.03033)0.446:0.02575)0.956:0.03922)0.999:0.07682,((mxaF_539276029_436094_Methylocaldum_szegediense_O-12_unannotated_mdh_only:0.0,mxaF_539276029_436094_Methylocaldum_szegediense_O-12_unannotated_mdh_only_2:0.0):0.10869,(mxaF_77128441_825083_Methylococcus_capsulatus_str._Bath:0.0,mxaF_77128441_825083_Methylococcus_capsulatus_str._Bath_2:0.0,tr|Q60AR6|Q60AR6_METCA_MxaF:0.0):0.11129)0.981:0.06600)0.844:0.04865,((mxaF_551330062_564474_Methylohalobius_crimeensis_10Ki:0.0,mxaF_551330062_564474_Methylohalobius_crimeensis_10Ki_2:0.0):0.21015,(mxaF_392373140_98449_Candidatus_Methylomirabilis_oxyfera:0.0,mxaF_392373140_98449_Candidatus_Methylomirabilis_oxyfera_2:0.0):0.27592)0.948:0.06688)0.991:0.09877,((((mxaF_298290017_4427337_Starkeya_novella_DSM_506:0.0,mxaF_298290017_4427337_Starkeya_novella_DSM_506_2:0.0):0.13972,(1LRW_MxaF:0.00230,(mxaF_119385557_168731_Paracoccus_denitrificans_PD1222:0.0,mxaF_119385557_168731_Paracoccus_denitrificans_PD1222_2:0.0):0.00054)1.000:0.23035)0.942:0.05260,(((((mxaF_115522030_3501871_Rhodopseudomonas_palustris_BisA53:0.0,mxaF_115522030_3501871_Rhodopseudomonas_palustris_BisA53_2:0.0):0.14384,(2D0V_MxaF_:0.00055,(mxaF_300021538_1348139_Hyphomicrobium_denitrificans_ATCC_51888:0.0,mxaF_300021538_1348139_Hyphomicrobium_denitrificans_ATCC_51888_2:0.0):0.00230)1.000:0.17613)0.763:0.03392,(mxaF_374998023_958650_Azospirillum_lipoferum_4B:0.0,mxaF_374998023_958650_Azospirillum_lipoferum_4B_2:0.0):0.17242)0.560:0.02996,((((mxaF_402770565_2667958_Methylocystis_sp._SC2:0.0,mxaF_402770565_2667958_Methylocystis_sp._SC2_2:0.0):0.00531,(mxaF_483769747_904579_Methylocystis_rosea_SV97:0.0,mxaF_483769747_904579_Methylocystis_rosea_SV97_2:0.0):0.00832)0.948:0.02193,((mxaF_296446533_13071_Methylosinus_trichosporium_OB3b:0.0,mxaF_296446533_13071_Methylosinus_trichosporium_OB3b_2:0.0):0.04850,(mxaF_484085293_16058_Methylocystis_parvus_OBBP:0.0,mxaF_484085293_16058_Methylocystis_parvus_OBBP_2:0.0):0.03880)0.950:0.02933)1.000:0.16822,((mxaF_217976200_524093_Methylocella_silvestris_BL2:0.0,mxaF_217976200_524093_Methylocella_silvestris_BL2_2:0.0):0.13005,((mxaF_220914669_266290_Methylobacterium_nodulans_ORS_2060:0.0,mxaF_220914669_266290_Methylobacterium_nodulans_ORS_2060_2:0.0):0.11069,(((mxaF_188579286_4946075_Methylobacterium_populi_BJ001:0.0,mxaF_188579286_4946075_Methylobacterium_populi_BJ001_2:0.0):0.00507,(1W6S_1_MxaF_M_extorqAM1:0.00231,((P16027_DHM1_METEA_MxaF_M.extorq_AM1:0.0,mxaF_218520385_4787248_Methylobacterium_extorquens_CM4:0.0,mxaF_218520385_4787248_Methylobacterium_extorquens_CM4_2:0.0):0.00055,(mxaF_240136783_4653510_Methylobacterium_extorquens_AM1:0.0,mxaF_240136783_4653510_Methylobacterium_extorquens_AM1_2:0.0):0.00055)0.000:0.00053)0.971:0.02034)1.000:0.05922,((mxaF_170652972_4458306_Methylobacterium_radiotolerans_JCM_2831:0.0,mxaF_170652972_4458306_Methylobacterium_radiotolerans_JCM_2831_2:0.0):0.02739,(mxaF_473432990_147447_Methylobacterium_mesophilicum_SR1.6/6:0.0,mxaF_473432990_147447_Methylobacterium_mesophilicum_SR1.6/6_2:0.0):0.05146)0.938:0.02612)0.989:0.04813)0.962:0.03956)0.947:0.04013)0.554:0.02836)0.914:0.03507,((mxaF_487404835_3067797_Methyloferula_stellata_AR4:0.0,mxaF_487404835_3067797_Methyloferula_stellata_AR4_2:0.0):0.20712,((mxaF_114326664_395292_Granulibacter_bethesdensis_CGDNIH1:0.0,mxaF_114326664_395292_Granulibacter_bethesdensis_CGDNIH1_2:0.0):0.14277,toshi_Alpha_Amme_057_004:0.17574)1.000:0.11104)0.945:0.06956)0.962:0.04418)0.732:0.03240,(OM-RGC.v2.002781298:0.31445,((mxaF_472232375_2382_Methylophaga_lonarensis_MPL:0.0,mxaF_472232375_2382_Methylophaga_lonarensis_MPL_2:0.0):0.09213,((OM-RGC.v2.001079502:0.04488,(mxaF_254490993_85116_Methylophaga_thiooxydans_DMS010:0.0,mxaF_254490993_85116_Methylophaga_thiooxydans_DMS010_2:0.0):0.03379)1.000:0.09698,((mxaF_386270271_2125443_Methylophaga_frappieri:0.0,mxaF_386270271_2125443_Methylophaga_frappieri_2:0.0):0.06795,(OM-RGC.v2.002840432:0.00387,(OM-RGC.v2.001074491:0.00742,(OM-RGC.v2.001074030:0.01629,(mxaF_387125902_548395_Methylophaga_sp._JAM1:0.0,mxaF_387125902_548395_Methylophaga_sp._JAM1_2:0.0):0.00745)0.779:0.00322)0.046:0.00334)0.975:0.04588)0.333:0.02964)0.094:0.03885)0.999:0.15483)0.911:0.06664)0.989:0.08963)0.794:0.06153)0.959:0.08739,((mxaF_253997713_771988_Methylovorus_glucosetrophus_SIP3-4:0.0,mxaF_253997713_771988_Methylovorus_glucosetrophus_SIP3-4_2:0.0):0.16875,((mxaF_91774356_2185147_Methylobacillus_flagellatus_KT:0.0,mxaF_91774356_2185147_Methylobacillus_flagellatus_KT_2:0.0):0.12111,(P38539_DHM1_METME_4AAH_MxaF:0.01574,mxaF_484077085_50605_Methylophilus_methylotrophus_DSM_46235__ATCC_53528:0.02601)1.000:0.18883)0.997:0.09262)0.999:0.17113)1.000:0.44311)0.800:0.06500,((((((OM-RGC.v2.003169401:0.10174,(OM-RGC.v2.003865041:0.01847,(OM-RGC.v2.005614999:0.03898,OM-RGC.v2.008084495:0.00622)0.250:0.01866)0.941:0.06407)1.000:0.24027,(OM-RGC.v2.003805303:0.24967,(OM-RGC.v2.004279969:0.22247,((xoxF5_292490170_3984865_Nitrosococcus_halophilus_Nc_4:0.0,xoxF5_292490170_3984865_Nitrosococcus_halophilus_Nc_4_2:0.0):0.23908,((OM-RGC.v2.001187371:0.09010,((OM-RGC.v2.001303869:0.06754,((xoxF5_387125902_1470480_Methylophaga_sp._JAM1:0.0,xoxF5_387125902_1470480_Methylophaga_sp._JAM1_2:0.0):0.04125,(OM-RGC.v2.001303618:0.01719,OM-RGC.v2.001305904:0.01494)0.879:0.00988)0.878:0.03316)1.000:0.08799,(OM-RGC.v2.001309278:0.05027,OM-RGC.v2.001488101:0.07398)0.998:0.07167)0.491:0.03671)0.999:0.10266,((OM-RGC.v2.001257441:0.23345,OM-RGC.v2.001356714:0.18673)0.994:0.09243,(OM-RGC.v2.005523847:0.08918,(((OM-RGC.v2.001290396:0.01776,((OM-RGC.v2.004237533:0.02014,(OM-RGC.v2.005306797:0.00936,((((xoxF5_387125902_878475_Methylophaga_sp._JAM1:0.0,xoxF5_387125902_878475_Methylophaga_sp._JAM1_2:0.0):0.00285,((xoxF5_387125902_2026598_Methylophaga_sp._JAM1:0.0,xoxF5_387125902_2026598_Methylophaga_sp._JAM1_2:0.0):0.02143,(xoxF5_387125902_633034_Methylophaga_sp._JAM1:0.0,xoxF5_387125902_633034_Methylophaga_sp._JAM1_2:0.0):0.00406)0.997:0.02384)0.979:0.02230,(xoxF5_472230668_44405_Methylophaga_lonarensis_MPL:0.0,xoxF5_472230668_44405_Methylophaga_lonarensis_MPL_2:0.0):0.17820)0.868:0.01155,OM-RGC.v2.006846745:0.00054)0.917:0.01101)0.503:0.01045)0.930:0.01324,OM-RGC.v2.007849810:0.01793)0.873:0.01386)0.936:0.02156,((xoxF5_386270271_1429252_Methylophaga_frappieri:0.0,xoxF5_386270271_1429252_Methylophaga_frappieri_2:0.0):0.01139,(xoxF5_386270271_2204039_Methylophaga_frappieri:0.0,xoxF5_386270271_2204039_Methylophaga_frappieri_2:0.0):0.04636)0.999:0.05239)0.874:0.01851,((xoxF5_254491377_83778_Methylophaga_thiooxydans_DMS010:0.0,xoxF5_254491377_83778_Methylophaga_thiooxydans_DMS010_2:0.0):0.05922,((xoxF5_254491377_86637_Methylophaga_thiooxydans_DMS010:0.0,xoxF5_254491377_86637_Methylophaga_thiooxydans_DMS010_2:0.0):0.01947,(xoxF5_254492172_143293_Methylophaga_thiooxydans_DMS010_partial:0.0,xoxF5_254492172_143293_Methylophaga_thiooxydans_DMS010_partial_2:0.0):0.01996)0.978:0.03538)0.851:0.03051)0.337:0.01901)0.506:0.02252)0.878:0.02754)1.000:0.11707)0.977:0.05733)0.000:0.02418)0.000:0.03208)0.278:0.04574,(((OM-RGC.v2.005265938:0.11853,(OM-RGC.v2.001236173:0.00054,OM-RGC.v2.006084567:0.03649)0.953:0.04935)1.000:0.34064,(((PLM0_30.contigs|k141_605800_1:0.01290,PLM0_5_cm.contigs|k141_156937_1:0.00248)1.000:0.17207,(PLM0_30.contigs|k141_829914_2:0.01714,(PLM1_30_cm.contigs|k141_313781_2:0.00208,PLM1_5.contigs|k141_610087_1:0.01442)0.869:0.01399)1.000:0.18080)0.926:0.06282,((OM-RGC.v2.001308115:0.07238,OM-RGC.v2.004227663:0.09623)0.969:0.07691,(PLM4_65.contigs|k141_412504_2:0.08438,((OM-RGC.v2.000989088:0.01135,OM-RGC.v2.002746597:0.03325)0.985:0.03838,((OM-RGC.v2.002446604:0.03180,(OM-RGC.v2.000988470:0.01786,OM-RGC.v2.000960719:0.03890)0.396:0.00947)0.776:0.01734,(OM-RGC.v2.000994428:0.03478,(OM-RGC.v2.000899404:0.02388,OM-RGC.v2.003138505:0.01195)0.977:0.02617)0.117:0.01302)0.989:0.05059)0.966:0.06592)1.000:0.42185)0.817:0.06123)1.000:0.17458)0.567:0.04230,(((xoxF5_388535550_2753021_Advenella_kashmirensis_WT001:0.0,xoxF5_388535550_2753021_Advenella_kashmirensis_WT001_2:0.0):0.20666,(((xoxF5_377812245_1678959_Burkholderia_sp._YI23:0.0,xoxF5_377812245_1678959_Burkholderia_sp._YI23_2:0.0):0.05088,((xoxF5_186470346_1060421_Burkholderia_phymatum_STM815:0.0,xoxF5_186470346_1060421_Burkholderia_phymatum_STM815_2:0.0):0.06062,((xoxF5_323527923_388714_Burkholderia_sp._CCGE1001:0.0,xoxF5_323527923_388714_Burkholderia_sp._CCGE1001_2:0.0):0.02426,(xoxF5_91777110_701574_Burkholderia_xenovorans_LB400:0.0,xoxF5_91777110_701574_Burkholderia_xenovorans_LB400_2:0.0):0.03688)1.000:0.05704)0.921:0.02796)1.000:0.15823,((xoxF5_121607004_5504199_Verminephrobacter_eiseniae_EF01-2:0.0,xoxF5_121607004_5504199_Verminephrobacter_eiseniae_EF01-2_2:0.0):0.14370,((Maxbin2.119.contigs|Mad1_100_16_scaffold_16056_4:0.00055,Maxbin2.119.contigs|Mad1_100_16_scaffold_16056_4_2:0.00055)1.000:0.14770,((PLM4_65.contigs|k141_488463_1:0.08569,((PLM1_60_cm.contigs|k141_358549_2:0.00381,PLM1_80_cm.contigs|k141_33868_1:0.00408)0.980:0.03040,(PLM4_65.contigs|k141_97525_2:0.02456,PLM4_65.contigs|k141_2449_2:0.08236)0.939:0.02644)0.992:0.05704)0.964:0.03516,((PLM1_60_cm.contigs|k141_256732_2:0.11547,PLM4_65.contigs|k141_426094_1:0.11022)0.954:0.04276,(PLM4_5.contigs|k141_185666_1:0.11120,(PLM3_93_cm.contigs|k141_25995_2:0.02988,(PLM4_32.contigs|k141_500122_2:0.03053,(PLM3_78_cm.contigs|k141_7876_1:0.00805,PLM3_93_cm.contigs|k141_8515_1:0.00482)0.752:0.00689)0.853:0.01855)0.972:0.03767)0.997:0.06791)0.534:0.02979)0.803:0.03109)0.995:0.08665)0.903:0.03887)1.000:0.10945)0.994:0.08310,(((OM-RGC.v2.002996073:0.00731,OM-RGC.v2.007609694:0.00055)0.989:0.07152,((OM-RGC.v2.001150995:0.03018,(OM-RGC.v2.002119940:0.02083,(OM-RGC.v2.001193163:0.02121,OM-RGC.v2.002157118:0.00641)0.942:0.02231)0.944:0.01996)0.569:0.01600,(OM-RGC.v2.001089533:0.02180,OM-RGC.v2.001153399:0.01006)0.951:0.02586)0.306:0.01832)1.000:0.31122,(((PLM3_62_cm.contigs|k141_133973_1:0.12172,((PLM1_60.contigs|k141_216129_1:0.0,PLM1_60_cm.contigs|k141_642595_1:0.0,PLM1_80_cm.contigs|k141_120078_1:0.0,PLM2_60_cm.contigs|k141_104050_1:0.0):0.04017,(PLM1_60_cm.contigs|k141_228035_1:0.0,PLM1_80_cm.contigs|k141_100366_1:0.0):0.01406)1.000:0.10401)0.960:0.05104,((((xoxF5_482975857_3344337_Methyloversatilis_universalis_EHg5:0.0,xoxF5_482975857_3344337_Methyloversatilis_universalis_EHg5_2:0.0):0.02371,((xoxF5_334132827_245443_Methyloversatilis_universalis_FAM5:0.0,xoxF5_334132827_245443_Methyloversatilis_universalis_FAM5_2:0.0):0.00324,((xoxF5_487404535_3510154_Methyloversatilis_sp._RZ18-153:0.0,xoxF5_487404535_3510154_Methyloversatilis_sp._RZ18-153_2:0.0):0.00055,(xoxF5_570956116_3883798_Methyloversatilis_sp._FAM1_unannotated_mdh_only:0.0,xoxF5_570956116_3883798_Methyloversatilis_sp._FAM1_unannotated_mdh_only_2:0.0):0.00210)0.951:0.01383)0.851:0.01106)0.641:0.01593,(((xoxF5_487404535_3507900_Methyloversatilis_sp._RZ18-153:0.0,xoxF5_487404535_3507900_Methyloversatilis_sp._RZ18-153_2:0.0):0.00055,(xoxF5_570956116_3885988_Methyloversatilis_sp._FAM1_unannotated_mdh_only:0.0,xoxF5_570956116_3885988_Methyloversatilis_sp._FAM1_unannotated_mdh_only_2:0.0):0.00489)0.992:0.02746,((xoxF5_334132827_247700_Methyloversatilis_universalis_FAM5:0.0,xoxF5_334132827_247700_Methyloversatilis_universalis_FAM5_2:0.0):0.00295,(xoxF5_482975857_3342080_Methyloversatilis_universalis_EHg5:0.0,xoxF5_482975857_3342080_Methyloversatilis_universalis_EHg5_2:0.0):0.03057)0.171:0.01205)1.000:0.05356)1.000:0.09426,((PLM4_5.contigs|k141_52426_1:0.00055,PLM4_5_cm.contigs|k141_53625_2:0.02193)0.999:0.09257,((PLM3_93_cm.contigs|k141_38566_1:0.06933,(PLM1_60_cm.contigs|k141_511655_1:0.02563,(PLM1_100_b1_sep16_Chitinimonas_koreensis_64_9|PLM1_100_b1_sep16_scaffold_11165_4:0.00833,(PLM1_100_coex_sep16_Chitinimonas_koreensis_64_8|PLM1_100_coex_sep16_scaffold_1938_5:0.00718,(PLM2_60_cm.contigs|k141_137033_1:0.00181,(PLM1_60.contigs|k141_543051_1:0.00209,(PLM1_60_cm.contigs|k141_188179_1:0.00213,PLM1_80_cm.contigs|k141_139604_1:0.00055)0.000:0.00055)1.000:0.00055)0.961:0.01422)0.958:0.01619)0.969:0.02347)0.370:0.01150)0.990:0.03097,(((((MetaBAT.38.contigs|Sage1_L_60_16_scaffold_915_14:0.00055,MetaBAT.38.contigs|Sage1_L_60_16_scaffold_915_14_2:0.00055)0.974:0.01400,(MetaBAT.64.contigs|Sage1_L_113_16_scaffold_36033_1:0.0,MetaBAT.64.contigs|Sage1_L_113_16_scaffold_36033_1_2:0.0):0.00244)0.897:0.00868,((PLM0_5_cm.contigs|k141_65435_1:0.03397,(PLM0_30.contigs|k141_452151_1:0.00055,PLM0_60_b1_sep16_Chitinimonas_koreensis_65_9|PLM0_60_b1_sep16_scaffold_346_28:0.00055)0.979:0.01651)0.988:0.02341,(PLM2_33_cm.contigs|k141_135537_2:0.00403,PLM1_30_coex_sep16_Hydrogenophilalia_Hydrogenophilales_64_8|PLM1_30_coex_sep16_scaffold_1086_45:0.04120)0.998:0.02450)0.901:0.01095)0.951:0.01340,(PLM4_5.contigs|k141_365288_2:0.03182,((Maxbin2.064.contigs|15con2h3.4B_scaffold_151577_1:0.0,Maxbin2.064.contigs|15con2h3.4B_scaffold_151577_1_2:0.0):0.01511,((Maxbin2.061.contigs|15con2h2.4B_scaffold_14964_2:0.00055,Maxbin2.061.contigs|15con2h2.4B_scaffold_14964_2_2:0.00055)0.957:0.00859,(Maxbin2.035.contigs|Mad1_80_16_scaffold_22410_4:0.00055,Maxbin2.035.contigs|Mad1_80_16_scaffold_22410_4_2:0.00055)0.778:0.00200)0.999:0.03161)0.375:0.00314)0.907:0.00958)0.969:0.01816,(((Maxbin2.086.contigs|15con2h1.4B_scaffold_55103_3:0.00055,Maxbin2.086.contigs|15con2h1.4B_scaffold_55103_3_2:0.00055)1.000:0.12682,((Maxbin2.052.contigs|15con2h3.4A_scaffold_86313_3:0.00055,Maxbin2.052.contigs|15con2h3.4A_scaffold_86313_3_2:0.00055)0.891:0.00054,((Maxbin2.058.contigs|15con2h3.4B_scaffold_20068_3:0.00055,Maxbin2.058.contigs|15con2h3.4B_scaffold_20068_3_2:0.00055)0.807:0.00214,(Maxbin2.093.contigs|15con2h1.4A_scaffold_23052_5:0.00055,Maxbin2.093.contigs|15con2h1.4A_scaffold_23052_5_2:0.00055)0.873:0.00418)0.568:0.00417)0.501:0.00521)0.946:0.01367,(PLM0_30.contigs|k141_640940_2:0.00425,PLM0_30_b1_sep16_Betaproteobacteria_66_18|PLM0_30_b1_sep16_scaffold_171_20:0.00055)0.969:0.01647)0.998:0.03891)0.855:0.00959)0.852:0.01852)1.000:0.13971)0.614:0.03308)0.721:0.03962,(((((xoxF5_383755859_4372195_Rubrivivax_gelatinosus_IL144:0.0,xoxF5_383755859_4372195_Rubrivivax_gelatinosus_IL144_2:0.0):0.08496,(((PLM1_80_cm.contigs|k141_62470_1:0.05567,(OM-RGC.v2.004032865:0.04003,PLM4_65_b1_sep16_unclassified_Burkholderiales_62_7|PLM4_65_b1_redo_sep16_scaffold_3920_2:0.06167)0.969:0.02900)0.994:0.04916,(PLM2_5.contigs|k141_77336_1:0.05604,(PLM4_5.contigs|k141_18161_1:0.04111,(PLM4_5.contigs|k141_671783_2:0.00051,PLM4_5_cm.contigs|k141_49218_3:0.00055)0.988:0.06906)0.997:0.04658)0.908:0.01424)0.614:0.01780,(((xoxF5_124265193_3609671_Methylibium_petroleiphilum_PM1:0.0,xoxF5_124265193_3609671_Methylibium_petroleiphilum_PM1_2:0.0):0.05581,(xoxF5_239813019_3201745_Variovorax_paradoxus_S110:0.0,xoxF5_239813019_3201745_Variovorax_paradoxus_S110_2:0.0):0.10725)0.799:0.02756,(xoxF5_171056692_3440533_Leptothrix_cholodnii_SP-6:0.0,xoxF5_171056692_3440533_Leptothrix_cholodnii_SP-6_2:0.0):0.06372)0.967:0.03061)0.820:0.03179)0.969:0.03807,((xoxF5_470203841_284016_Azoarcus_sp._KH32C:0.0,xoxF5_470203841_284016_Azoarcus_sp._KH32C_2:0.0):0.23984,(((PLM4_30_cm.contigs|k141_74107_1:0.02763,PLM4_65.contigs|k141_456473_1:0.00489)0.901:0.02967,(PLM4_32.contigs|k141_130070_1:0.01631,PLM4_5.contigs|k141_605618_1:0.04883)0.264:0.01644)1.000:0.13687,(((PLM2_5.contigs|k141_230890_1:0.00994,(PLM0_60.contigs|k141_427777_1:0.00055,(PLM1_60.contigs|k141_67040_1:0.00055,(PLM4_32.contigs|k141_593951_1:0.02975,PLM1_60_cm.contigs|k141_176208_1:0.00598)0.823:0.00055)0.942:0.00937)0.937:0.01030)0.997:0.02885,(PLM4_65.contigs|k141_499653_1:0.05255,(PLM4_5_cm.contigs|k141_57034_1:0.00054,(PLM4_32.contigs|k141_33123_1:0.00111,PLM4_5.contigs|k141_343084_1:0.00055)0.978:0.00097)0.708:0.00369)0.979:0.02407)0.872:0.01251,(PLM4_5.contigs|k141_662699_1:0.03617,(PLM4_32.contigs|k141_394008_1:0.00055,PLM4_5.contigs|k141_688090_1:0.00055)1.000:0.10790)0.990:0.05689)0.926:0.06002)0.951:0.05403)0.965:0.04561)0.902:0.03649,PLM0_60_coex_sep16_Hydrogenophilalia_Hydrogenophilales_66_9|PLM0_60_coex_redo_sep16_scaffold_16682_6:0.11763)1.000:0.08934,(((MetaBAT.27.contigs|Mad1_100_16_scaffold_1727_7:0.0,MetaBAT.43.contigs|Mad1_80_16_scaffold_151_57:0.0):0.00055,(MetaBAT.27.contigs|Mad1_100_16_scaffold_1727_7_2:0.0,MetaBAT.43.contigs|Mad1_80_16_scaffold_151_57_2:0.0):0.00055)1.000:0.21590,((PLM3_127_b2_sep16_Hydrogenophilalia_Hydrogenophilales_57_9|PLM3_127_b2_sep16_scaffold_7766_17:0.01869,PLM3_93_cm.contigs|k141_82959_1:0.02334)0.995:0.04400,(PLM6_200_b2_sep16_Hydrogenophilalia_Hydrogenophilales_56_15|PLM3-1_200_b2_sep16_scaffold_516_7:0.03354,(PLM4_65.contigs|k141_228864_1:0.00612,(PLM4_32.contigs|k141_513511_1:0.00205,PLM4_63_cm.contigs|k141_40181_1:0.00054)0.765:0.00205)1.000:0.05049)0.999:0.06479)0.999:0.08352)0.959:0.04474)0.300:0.02201)0.968:0.04920)0.383:0.04196)0.999:0.11217)0.979:0.06204)0.902:0.03119,((((OM-RGC.v2.001782730:0.00054,OM-RGC.v2.002200826:0.00055)1.000:0.32680,((OM-RGC.v2.001040286:0.02350,OM-RGC.v2.007742116:0.04800)1.000:0.17869,(OM-RGC.v2.008386978:0.00938,((OM-RGC.v2.001569136:0.04559,(OM-RGC.v2.006269833:0.02386,OM-RGC.v2.002962323:0.00629)0.901:0.02411)0.520:0.00863,OM-RGC.v2.002898378:0.00812)0.779:0.01780)1.000:0.18186)0.979:0.08819)1.000:0.17637,(((PLM1_60_cm.contigs|k141_5231_1:0.23006,((xoxF5_551330062_1101982_Methylohalobius_crimeensis_10Ki:0.0,xoxF5_551330062_1101982_Methylohalobius_crimeensis_10Ki_2:0.0):0.19260,((((6DAM_XoxF5:0.0,xoxF5_484144909_4232910_Methylomicrobium_buryatense_5G:0.0,xoxF5_484144909_4232910_Methylomicrobium_buryatense_5G_2:0.0):0.00967,(xoxF5_357403388_4027759_Methylomicrobium_alcaliphilum_20Z:0.0,xoxF5_357403388_4027759_Methylomicrobium_alcaliphilum_20Z_2:0.0):0.01037)1.000:0.04879,((((xoxF5_487735769_936953_Methylobacter_marinus_A45:0.0,xoxF5_487735769_936953_Methylobacter_marinus_A45_2:0.0):0.03513,((xoxF5_380881995_1558389_Methylomicrobium_album_BG8:0.0,xoxF5_380881995_1558389_Methylomicrobium_album_BG8_2:0.0):0.05237,(xoxF5_483771127_3237023_Methylosarcina_fibrata_AML-C10:0.0,xoxF5_483771127_3237023_Methylosarcina_fibrata_AML-C10_2:0.0):0.03026)0.991:0.05030)0.920:0.02086,((xoxF5_344939781_444879_Methylobacter_tundripaludum_SV96:0.0,xoxF5_344939781_444879_Methylobacter_tundripaludum_SV96_2:0.0):0.03108,(xoxF5_486325736_2648026_Methylovulum_miyakonense_HT12:0.0,xoxF5_486325736_2648026_Methylovulum_miyakonense_HT12_2:0.0):0.05120)0.942:0.01878)0.736:0.01721,(xoxF5_333981747_1666227_Methylomonas_methanica_MC09:0.0,xoxF5_333981747_1666227_Methylomonas_methanica_MC09_2:0.0):0.08631)0.997:0.04700)1.000:0.11205,((xoxF5_539276029_1560768_Methylocaldum_szegediense_O-12_unannotated_mdh_only:0.0,xoxF5_539276029_1560768_Methylocaldum_szegediense_O-12_unannotated_mdh_only_2:0.0):0.08648,(xoxF5_77128441_295261_Methylococcus_capsulatus_str._Bath:0.0,xoxF5_77128441_295261_Methylococcus_capsulatus_str._Bath_2:0.0):0.18303)0.999:0.09344)0.387:0.03340)1.000:0.13724)0.879:0.04696,(xoxF5_386427110_61673_Beggiatoa_alba_B18LD:0.0,xoxF5_386427110_61673_Beggiatoa_alba_B18LD_2:0.0):0.25626)0.311:0.03073,(OM-RGC.v2.001550530:0.10120,(OM-RGC.v2.003979297:0.01160,OM-RGC.v2.005476163:0.11309)0.769:0.01466)1.000:0.28645)0.948:0.05364)0.313:0.02376,((((PLM1_60_cm.contigs|k141_369431_1:0.05550,PLM3_62_cm.contigs|k141_157393_1:0.01559)0.991:0.06327,(PLM4_5.contigs|k141_640713_1:0.07266,PLM4_65.contigs|k141_294121_1:0.07653)0.930:0.06064)1.000:0.19273,(((xoxF5_114326664_2157761_Granulibacter_bethesdensis_CGDNIH1:0.0,xoxF5_114326664_2157761_Granulibacter_bethesdensis_CGDNIH1_2:0.0):0.12683,(xoxF5_114326664_737301_Granulibacter_bethesdensis_CGDNIH1:0.0,xoxF5_114326664_737301_Granulibacter_bethesdensis_CGDNIH1_2:0.0):0.15045)1.000:0.18924,(((Maxbin2.067_sub.contigs|15con2h2.4B_scaffold_10141_6:0.00055,Maxbin2.067_sub.contigs|15con2h2.4B_scaffold_10141_6_2:0.00055)1.000:0.06701,((Maxbin2.086_sub.contigs|Mad1_40_16_scaffold_2980_14:0.00055,Maxbin2.086_sub.contigs|Mad1_40_16_scaffold_2980_14_2:0.00055)1.000:0.12335,(Maxbin2.090.contigs|Mad1_40_16_scaffold_1988_18:0.00055,Maxbin2.090.contigs|Mad1_40_16_scaffold_1988_18_2:0.00055)0.999:0.05957)0.870:0.02360)0.971:0.04728,(((Maxbin2.012.contigs|15con2h2.4A_scaffold_5588_4:0.0,Maxbin2.012_sub.contigs|15con2h2.4B_scaffold_6702_4:0.0,Maxbin2.015.contigs|15con2h1.4B_scaffold_228_4:0.0):0.00055,(Maxbin2.012.contigs|15con2h2.4A_scaffold_5588_4_2:0.0,Maxbin2.012_sub.contigs|15con2h2.4B_scaffold_6702_4_2:0.0,Maxbin2.015.contigs|15con2h1.4B_scaffold_228_4_2:0.0):0.00055)1.000:0.10057,(Maxbin2.140_sub.contigs|15con2h1.4A_scaffold_15988_7:0.00055,Maxbin2.140_sub.contigs|15con2h1.4A_scaffold_15988_7_2:0.00055)1.000:0.13466)0.929:0.06104)0.580:0.05774)0.994:0.07695)0.961:0.03796,((((((xoxF5_487404835_592596_Methyloferula_stellata_AR4:0.0,xoxF5_487404835_592596_Methyloferula_stellata_AR4_2:0.0):0.10970,((xoxF5_487404835_17616_Methyloferula_stellata_AR4:0.0,xoxF5_487404835_17616_Methyloferula_stellata_AR4_2:0.0):0.11080,(xoxF5_487404835_2908612_Methyloferula_stellata_AR4:0.0,xoxF5_487404835_2908612_Methyloferula_stellata_AR4_2:0.0):0.20204)0.928:0.05270)0.992:0.06318,((xoxF5_217976200_1715444_Methylocella_silvestris_BL2:0.0,xoxF5_217976200_1715444_Methylocella_silvestris_BL2_2:0.0):0.16925,((xoxF5_296446533_19632_Methylosinus_trichosporium_OB3b:0.0,xoxF5_296446533_19632_Methylosinus_trichosporium_OB3b_2:0.0):0.08512,((xoxF5_484085293_37383_Methylocystis_parvus_OBBP:0.0,xoxF5_484085293_37383_Methylocystis_parvus_OBBP_2:0.0):0.17280,((xoxF5_402770565_1430989_Methylocystis_sp._SC2:0.0,xoxF5_402770565_1430989_Methylocystis_sp._SC2_2:0.0):0.00826,(xoxF5_483769747_321436_Methylocystis_rosea_SV97:0.0,xoxF5_483769747_321436_Methylocystis_rosea_SV97_2:0.0):0.01183)0.994:0.04722)1.000:0.09514)1.000:0.10865)0.734:0.04393)0.965:0.03942,((PLM4_32.contigs|k141_108540_2:0.15678,(H3c2_scaffold_3700_3:0.04036,(Abawaca2.68_sub.contigs|15con2h2.4B_scaffold_9667_7:0.00055,Abawaca2.68_sub.contigs|15con2h2.4B_scaffold_9667_7_2:0.00055)0.999:0.06175)0.934:0.03349)0.967:0.03969,((PLM0_60.contigs|k141_20066_1:0.16126,PLM4_5.contigs|k141_370409_1:0.08471)1.000:0.13733,((((Abawaca2.112_sub.contigs|15con2h2.4B_scaffold_4566_19:0.00055,Abawaca2.112_sub.contigs|15con2h2.4B_scaffold_4566_19_2:0.00055)0.758:0.00211,(Maxbin2.003.contigs|Sage1_L_20_16_scaffold_153_15:0.00055,Maxbin2.003.contigs|Sage1_L_20_16_scaffold_153_15_2:0.00055)0.859:0.00407)1.000:0.11831,(((((PLM4_5.contigs|k141_101875_1:0.01005,(PLM3_5_cm.contigs|k141_89865_2:0.00208,(PLM1_5.contigs|k141_784438_1:0.00055,PLM1_8_cm.contigs|k141_149462_1:0.00412)0.721:0.00203)0.746:0.00434)1.000:0.04680,(PLM2_60_cm.contigs|k141_198071_1:0.00569,((PLM1_30_b1_sep16_Alphaproteobacteria_Rhizobiales_64_8|PLM1_30_b1_sep16_scaffold_5673_1:0.00280,((PLM0_30.contigs|k141_129045_1:0.00055,PLM0_5.contigs|k141_719871_1:0.00055)0.000:0.00055,PLM0_30_coex_sep16_Alphaproteobacteria_Rhizobiales_64_12|PLM0_30_coex_sep16_scaffold_31025_2:0.05952)0.836:0.00314)0.783:0.00313,PLM2_33_cm.contigs|k141_20682_1:0.00055)0.872:0.00547)0.909:0.01097)0.983:0.03029,(Maxbin2.040.contigs|Sage1_L_20_16_scaffold_64482_1:0.00055,Maxbin2.040.contigs|Sage1_L_20_16_scaffold_64482_1_2:0.00055)0.998:0.05039)0.741:0.01887,(((MetaBAT.46_sub.contigs|15con2h3.4B_scaffold_1057_6:0.00055,MetaBAT.46_sub.contigs|15con2h3.4B_scaffold_1057_6_2:0.00055)0.999:0.06050,(MetaBAT.16_sub.contigs|15con2h2.4B_scaffold_70424_3:0.00055,MetaBAT.16_sub.contigs|15con2h2.4B_scaffold_70424_3_2:0.00055)1.000:0.09137)0.836:0.02235,PLM0_30.contigs|k141_143248_1:0.12348)0.911:0.01726)0.954:0.03957,(((Abawaca2.28_sub.contigs|15con2h1.4A_scaffold_43205_1:0.00055,Abawaca2.28_sub.contigs|15con2h1.4A_scaffold_43205_1_2:0.00055)0.979:0.02154,(Abawaca2.23.contigs|15con2h3.4B_scaffold_376_1:0.00055,Abawaca2.23.contigs|15con2h3.4B_scaffold_376_1_2:0.00055)0.992:0.02774)0.983:0.03013,(PLM1_60.contigs|k141_86526_1:0.04256,(PLM4_5.contigs|k141_436637_2:0.00432,((PLM2_60_cm.contigs|k141_83318_2:0.00450,PLM3_5_b1_sep16_Alphaproteobacteria_Rhizobiales_64_11_1|PLM3_5_b1_sep16_scaffold_9487_1:0.00288)0.837:0.00495,((PLM2_30.contigs|k141_115930_2:0.00105,(PLM4_5.contigs|k141_123860_2:0.00209,(PLM1_30_cm.contigs|k141_426815_1:0.01588,(PLM0_30.contigs|k141_457330_1:0.0,PLM2_33_cm.contigs|k141_229090_1:0.0,PLM2_5.contigs|k141_311228_1:0.0):0.00055)0.000:0.00055)0.892:0.00520)0.996:0.01700,PLM2_5_cm.contigs|k141_81593_1:0.00499)0.987:0.01526)0.747:0.00212)0.987:0.02552)0.993:0.03094)0.868:0.01080)0.643:0.05374)0.970:0.03809,((((PLM2_30.contigs|k141_273248_1:0.02734,PLM2_30_coex_sep16_Alphaproteobacteria_Rhizobiales_63_15|PLM2_30_coex_sep16_scaffold_2463_8:0.13000)0.897:0.04708,((Abawaca2.138.contigs|Sage1_L_20_16_scaffold_7738_2:0.00055,Abawaca2.138.contigs|Sage1_L_20_16_scaffold_7738_2_2:0.00055)1.000:0.04755,(PLM3_60_coex_sep16_Alphaproteobacteria_Rhizobiales_61_7|PLM3_60_coex_sep16_scaffold_4308_3:0.03634,(PLM1_8_cm.contigs|k141_219865_1:0.00913,((PLM1_30_cm.contigs|k141_471670_1:0.00054,((PLM0_30.contigs|k141_686680_2:0.00301,PLM0_30_b1_sep16_Alphaproteobacteria_Rhizobiales_62_17|PLM0_30_b1_sep16_scaffold_8240_4:0.00924)0.461:0.00412,PLM1_30_b1_sep16_Alphaproteobacteria_Rhizobiales_61_10|PLM1_30_b1_sep16_scaffold_8772_3:0.00671)0.545:0.00113)0.904:0.00693,(Abawaca2.147_sub.contigs|Mad1_40_16_scaffold_30590_3:0.00055,Abawaca2.147_sub.contigs|Mad1_40_16_scaffold_30590_3_2:0.00055)0.994:0.02003)0.873:0.00832)0.910:0.01504)0.865:0.01589)0.924:0.01487)0.874:0.01895,(((xoxF5_365898486_33193_Bradyrhizobium_sp._STM_3843:0.0,xoxF5_365898486_33193_Bradyrhizobium_sp._STM_3843_2:0.0):0.04192,((xoxF5_459286451_2558541_Agromonas_oligotrophica_S58:0.0,xoxF5_459286451_2558541_Agromonas_oligotrophica_S58_2:0.0):0.00825,((xoxF5_148251626_6179841_Bradyrhizobium_sp._BTAi1:0.0,xoxF5_148251626_6179841_Bradyrhizobium_sp._BTAi1_2:0.0):0.01523,(xoxF5_146337175_5667281_Bradyrhizobium_sp._ORS_278:0.0,xoxF5_146337175_5667281_Bradyrhizobium_sp._ORS_278_2:0.0):0.01825)0.706:0.00806)1.000:0.04324)1.000:0.05838,((xoxF5_27375111_6833306_Bradyrhizobium_diazoefficiens_USDA_110:0.0,xoxF5_27375111_6833306_Bradyrhizobium_diazoefficiens_USDA_110_2:0.0):0.05453,(xoxF5_290349615_1806_Bradyrhizobium_sp._MAFF_211645_xoxF_full_cds:0.0,xoxF5_290349615_1806_Bradyrhizobium_sp._MAFF_211645_xoxF_full_cds_2:0.0):0.14346)0.675:0.01560)0.903:0.02499)0.861:0.02369,(xoxF5_115522030_952830_Rhodopseudomonas_palustris_BisA53:0.0,xoxF5_115522030_952830_Rhodopseudomonas_palustris_BisA53_2:0.0):0.11072)0.966:0.02937)0.867:0.00878)0.864:0.02868)0.995:0.06588)0.978:0.04802,(((((xoxF5_154243958_2009189_Xanthobacter_autotrophicus_Py2:0.0,xoxF5_154243958_2009189_Xanthobacter_autotrophicus_Py2_2:0.0):0.13394,((xoxF5_154243958_5194214_Xanthobacter_autotrophicus_Py2:0.0,xoxF5_154243958_5194214_Xanthobacter_autotrophicus_Py2_2:0.0):0.24338,((xoxF5_220920054_475628_Methylobacterium_nodulans_ORS_2060:0.0,xoxF5_220920054_475628_Methylobacterium_nodulans_ORS_2060_2:0.0):0.12652,((xoxF5_170652972_2053851_Methylobacterium_radiotolerans_JCM_2831:0.0,xoxF5_170652972_2053851_Methylobacterium_radiotolerans_JCM_2831_2:0.0):0.04144,(xoxF5_473433515_219002_Methylobacterium_mesophilicum_SR1.6/6:0.0,xoxF5_473433515_219002_Methylobacterium_mesophilicum_SR1.6/6_2:0.0):0.06551)1.000:0.14367)1.000:0.19575)1.000:0.15762)0.710:0.02426,((xoxF5_298290017_1075403_Starkeya_novella_DSM_506:0.0,xoxF5_298290017_1075403_Starkeya_novella_DSM_506_2:0.0):0.12232,((xoxF5_220920054_6084238_Methylobacterium_nodulans_ORS_2060:0.0,xoxF5_220920054_6084238_Methylobacterium_nodulans_ORS_2060_2:0.0):0.07116,(((xoxF5_218525559_71268_Methylobacterium_extorquens_CM4:0.0,xoxF5_218525559_71268_Methylobacterium_extorquens_CM4_2:0.0):0.05499,(xoxF5_240136783_2883518_Methylobacterium_extorquens_AM1:0.0,xoxF5_240136783_2883518_Methylobacterium_extorquens_AM1_2:0.0):0.04773)1.000:0.08693,(((xoxF5_170652972_548371_Methylobacterium_radiotolerans_JCM_2831:0.0,xoxF5_170652972_548371_Methylobacterium_radiotolerans_JCM_2831_2:0.0):0.00993,(xoxF5_473436983_75501_Methylobacterium_mesophilicum_SR1.6/6:0.0,xoxF5_473436983_75501_Methylobacterium_mesophilicum_SR1.6/6_2:0.0):0.01998)0.992:0.03395,((xoxF5_188579286_1897740_Methylobacterium_populi_BJ001:0.0,xoxF5_188579286_1897740_Methylobacterium_populi_BJ001_2:0.0):0.01860,(C5B120_METEA_XoxF5:0.00055,(YP_002962861.1_XoxF5:0.0,xoxF5_218520385_2246877_Methylobacterium_extorquens_CM4:0.0,xoxF5_218520385_2246877_Methylobacterium_extorquens_CM4_2:0.0,xoxF5_240136783_1817218_Methylobacterium_extorquens_AM1:0.0,xoxF5_240136783_1817218_Methylobacterium_extorquens_AM1_2:0.0):0.00053)1.000:0.03331)0.826:0.02279)0.761:0.02903)0.939:0.05558)0.997:0.07129)0.800:0.02339)0.982:0.04152,(((OM-RGC.v2.006398145:0.10177,(((xoxF5_109729943_1781698_Roseovarius_sp._217:0.0,xoxF5_109729943_1781698_Roseovarius_sp._217_2:0.0):0.01228,(OM-RGC.v2.001129859:0.01274,(OM-RGC.v2.004092630:0.00055,(xoxF5_149143011_101369_Roseovarius_sp._TM1035:0.0,xoxF5_149143011_101369_Roseovarius_sp._TM1035_2:0.0):0.00054)0.951:0.01328)0.949:0.02696)1.000:0.09671,((OM-RGC.v2.008022399:0.04508,(xoxF5_211594576_521199_Pelagibaca_bermudensis_HTCC2601:0.0,xoxF5_211594576_521199_Pelagibaca_bermudensis_HTCC2601_2:0.0):0.03962)0.984:0.04987,((xoxF5_126732890_1753_Sagittula_stellata_E-37:0.0,xoxF5_126732890_1753_Sagittula_stellata_E-37_2:0.0):0.05659,(OM-RGC.v2.001240655:0.07327,((xoxF5_339501577_3816572_Roseobacter_litoralis_Och_149:0.0,xoxF5_339501577_3816572_Roseobacter_litoralis_Och_149_2:0.0):0.03422,((xoxF5_110677421_867505_Roseobacter_denitrificans_OCh_114:0.0,xoxF5_110677421_867505_Roseobacter_denitrificans_OCh_114_2:0.0):0.03999,(xoxF5_159042556_462659_Dinoroseobacter_shibae_DFL_12:0.0,xoxF5_159042556_462659_Dinoroseobacter_shibae_DFL_12_2:0.0):0.07114)0.260:0.03302)0.999:0.06774)0.350:0.03930)0.981:0.03549)0.984:0.04903)0.677:0.02963)0.918:0.04008,((xoxF5_328541624_1090759_Polymorphum_gilvum_SL003B-26A1:0.0,xoxF5_328541624_1090759_Polymorphum_gilvum_SL003B-26A1_2:0.0):0.12211,(((OM-RGC.v2.001118090:0.09494,OM-RGC.v2.001242045:0.10970)0.266:0.03221,((xoxF5_119382757_18417_Paracoccus_denitrificans_PD1222:0.0,xoxF5_119382757_18417_Paracoccus_denitrificans_PD1222_2:0.0):0.10432,(xoxF5_530316970_24169_Paracoccus_aminophilus_JCM_7686:0.0,xoxF5_530316970_24169_Paracoccus_aminophilus_JCM_7686_2:0.0):0.06561)0.995:0.05952)0.968:0.05160,(xoxF5_551618373_1224020_Rhodobacter_sphaeroides_2.4.1:0.0,xoxF5_551618373_1224020_Rhodobacter_sphaeroides_2.4.1_2:0.0):0.12998)0.960:0.05785)0.998:0.05766)0.521:0.02499,(((xoxF5_150030273_394262_Sinorhizobium_medicae_WSM419:0.0,xoxF5_150030273_394262_Sinorhizobium_medicae_WSM419_2:0.0):0.02226,(xoxF5_16263748_192779_Sinorhizobium_meliloti_1021:0.0,xoxF5_16263748_192779_Sinorhizobium_meliloti_1021_2:0.0,xoxF5_407722709_1533557_Sinorhizobium_meliloti_Rm41:0.0,xoxF5_407722709_1533557_Sinorhizobium_meliloti_Rm41_2:0.0):0.01894)1.000:0.12072,OM-RGC.v2.001243817:0.19982)0.748:0.05408)0.976:0.05284)0.213:0.02473,(((((Abawaca2.368_sub.contigs|Sage1_R_100_16_scaffold_5267_16:0.00055,Abawaca2.368_sub.contigs|Sage1_R_100_16_scaffold_5267_16_2:0.00055)1.000:0.05393,PLM2_60_cm.contigs|k141_169489_1:0.08185)0.894:0.01386,((PLM2_30.contigs|k141_69228_1:0.00055,PLM3_5_cm.contigs|k141_7092_1:0.00444)1.000:0.06357,(PLM2_60_cm.contigs|k141_25400_1:0.01212,(PLM0_60.contigs|k141_8004_1:0.00055,(PLM1_30_cm.contigs|k141_31679_1:0.01185,PLM1_5.contigs|k141_592947_1:0.01930)0.808:0.00601)0.957:0.02262)0.952:0.02369)0.932:0.01455)0.089:0.01011,(PLM1_60.contigs|k141_129957_1:0.00342,(PLM2_33_cm.contigs|k141_112422_1:0.14351,PLM3_30_b1_sep16_Alphaproteobacteria_Rhizobiales_66_11|PLM3_30_b1_sep16_scaffold_663_14:0.00054)0.763:0.00351)0.988:0.03006)1.000:0.16756,((((xoxF5_484580161_162694_Hyphomicrobium_denitrificans_1NES1:0.0,xoxF5_484580161_162694_Hyphomicrobium_denitrificans_1NES1_2:0.0):0.11774,((xoxF5_484580161_109592_Hyphomicrobium_denitrificans_1NES1:0.0,xoxF5_484580161_109592_Hyphomicrobium_denitrificans_1NES1_2:0.0):0.05690,(xoxF5_484580161_785134_Hyphomicrobium_denitrificans_1NES1:0.0,xoxF5_484580161_785134_Hyphomicrobium_denitrificans_1NES1_2:0.0):0.03718)1.000:0.09519)1.000:0.09609,(PLM1_60_cm.contigs|k141_307534_1:0.16842,(PLM1_60_cm.contigs|k141_559523_1:0.03005,(((PLM1_80_cm.contigs|k141_133570_1:0.00055,PLM4_32.contigs|k141_588210_1:0.01195)0.995:0.02325,(PLM1_80_cm.contigs|k141_3456_1:0.00644,PLM4_5.contigs|k141_18750_1:0.02499)0.943:0.01698)0.982:0.02295,PLM4_65.contigs|k141_395780_1:0.06025)0.192:0.00938)1.000:0.10624)0.992:0.08378)0.993:0.09281,(((xoxF5_300021538_1901993_Hyphomicrobium_denitrificans_ATCC_51888:0.0,xoxF5_300021538_1901993_Hyphomicrobium_denitrificans_ATCC_51888_2:0.0):0.04583,(xoxF5_484580161_704047_Hyphomicrobium_denitrificans_1NES1:0.0,xoxF5_484580161_704047_Hyphomicrobium_denitrificans_1NES1_2:0.0):0.02088)1.000:0.17216,(((xoxF5_300021538_2941639_Hyphomicrobium_denitrificans_ATCC_51888:0.0,xoxF5_300021538_2941639_Hyphomicrobium_denitrificans_ATCC_51888_2:0.0):0.09942,(xoxF5_484580161_3029507_Hyphomicrobium_denitrificans_1NES1:0.0,xoxF5_484580161_3029507_Hyphomicrobium_denitrificans_1NES1_2:0.0):0.03801)1.000:0.21301,((xoxF5_484580161_1474722_Hyphomicrobium_denitrificans_1NES1:0.0,xoxF5_484580161_1474722_Hyphomicrobium_denitrificans_1NES1_2:0.0):0.02697,((xoxF5_300021538_1640167_Hyphomicrobium_denitrificans_ATCC_51888:0.0,xoxF5_300021538_1640167_Hyphomicrobium_denitrificans_ATCC_51888_2:0.0):0.02553,(xoxF5_300021538_1332867_Hyphomicrobium_denitrificans_ATCC_51888:0.0,xoxF5_300021538_1332867_Hyphomicrobium_denitrificans_ATCC_51888_2:0.0):0.06282)0.779:0.02206)0.988:0.06320)0.946:0.05955)0.739:0.05522)0.993:0.06792)0.999:0.11356)0.815:0.05516)0.978:0.05689,(((((PLM4_32.contigs|k141_637427_1:0.03014,((PLM4_32.contigs|k141_242424_1:0.01536,PLM4_32.contigs|k141_21937_1:0.01536)0.948:0.01614,PLM4_32.contigs|k141_283365_1:0.01377)0.954:0.02002)0.396:0.00538,(PLM3_78_cm.contigs|k141_55671_1:0.03722,(PLM3_33_cm.contigs|k141_14687_1:0.00055,PLM3_62_cm.contigs|k141_19798_1:0.00055)0.998:0.04515)0.997:0.03569)1.000:0.08519,(PLM4_65.contigs|k141_464276_2:0.11557,(PLM1_60_cm.contigs|k141_177056_1:0.02983,PLM3_62_cm.contigs|k141_102612_1:0.00743)1.000:0.17465)0.902:0.05394)0.982:0.05598,((PLM1_60_cm.contigs|k141_192735_1:0.0,PLM1_80_cm.contigs|k141_151382_1:0.0):0.00814,PLM2_60_cm.contigs|k141_195808_1:0.00656)1.000:0.26796)0.942:0.03315,(PLM1_60_cm.contigs|k141_353552_1:0.20803,(OM-RGC.v2.003719948:0.27423,PLM4_32.contigs|k141_495968_1:0.19255)0.947:0.06332)0.896:0.04342)0.796:0.03306)0.939:0.02870)0.720:0.04046)0.357:0.02174)0.930:0.04365,(OM-RGC.v2.001180010:0.48899,((xoxF5_374998023_714695_Azospirillum_lipoferum_4B:0.0,xoxF5_374998023_714695_Azospirillum_lipoferum_4B_2:0.0):0.17385,(xoxF5_392383673_579391_Azospirillum_brasilense_Sp245:0.0,xoxF5_392383673_579391_Azospirillum_brasilense_Sp245_2:0.0):0.17289)0.978:0.07998)1.000:0.13925)0.448:0.03936,((xoxF5_114326664_138881_Granulibacter_bethesdensis_CGDNIH1:0.0,xoxF5_114326664_138881_Granulibacter_bethesdensis_CGDNIH1_2:0.0):0.50380,(xoxF5_217976200_2451322_Methylocella_silvestris_BL2:0.0,xoxF5_217976200_2451322_Methylocella_silvestris_BL2_2:0.0):0.61400)0.974:0.14272)1.000:0.16115)0.388:0.06462,((MetaBAT.44_sub.contigs|15con2h3.4B_scaffold_25567_1:0.00055,MetaBAT.44_sub.contigs|15con2h3.4B_scaffold_25567_1_2:0.00055)0.999:0.09939,(((((14_0903_16_30cm_scaffold_4625_3_Rokubacteria_AR15:0.0,14_0903_16_30cm_scaffold_4625_3_Rokubacteria_AR15_2:0.0):0.04546,(Maxbin2.083_sub.contigs|15con2h2.4B_scaffold_92763_1:0.00055,Maxbin2.083_sub.contigs|15con2h2.4B_scaffold_92763_1_2:0.00055)0.959:0.02715)1.000:0.09413,((14_1009_16_40cm_scaffold_58632_14_Rokubacteria_AR18:0.0,14_1009_16_40cm_scaffold_58632_14_Rokubacteria_AR18_2:0.0):0.04220,((14_0903_12_30cm_scaffold_973_47_Rokubacteria_AR17:0.0,14_0903_12_30cm_scaffold_973_47_Rokubacteria_AR17_2:0.0,14_0929_05_40cm_scaffold_1445_17_Rokubacteria_AR16:0.0,14_0929_05_40cm_scaffold_1445_17_Rokubacteria_AR16_2:0.0):0.01073,(Abawaca2.108.contigs|Mad1_100_16_scaffold_9280_7:0.00055,Abawaca2.108.contigs|Mad1_100_16_scaffold_9280_7_2:0.00055)0.961:0.01100)0.658:0.00812)0.400:0.02047)0.459:0.02526,(MetaBAT.57_sub.contigs|Sage1_R_100_16_scaffold_360_40:0.00055,MetaBAT.57_sub.contigs|Sage1_R_100_16_scaffold_360_40_2:0.00055)1.000:0.07553)0.953:0.02800,(((14_0929_12_30cm_scaffold_3944_5_Rokubacteria_AR41:0.0,14_0929_12_30cm_scaffold_3944_5_Rokubacteria_AR41_2:0.0):0.00055,(Maxbin2.081.contigs|Mad1_60_16_scaffold_10117_9:0.00055,Maxbin2.081.contigs|Mad1_60_16_scaffold_10117_9_2:0.00055)1.000:0.05694)0.986:0.02740,((14_1009_16_30cm_scaffold_17164_10_Rokubacteria_AR25:0.0,14_1009_16_30cm_scaffold_17164_10_Rokubacteria_AR25_2:0.0):0.03166,((14_0903_05_30cm_scaffold_3341_13_Rokubacteria_AR38:0.0,14_0903_05_30cm_scaffold_3341_13_Rokubacteria_AR38_2:0.0,14_0929_02_40cm_scaffold_722_19_Rokubacteria_AR20:0.0,14_0929_02_40cm_scaffold_722_19_Rokubacteria_AR20_2:0.0):0.00055,(14_0919_02_20cm_scaffold_732_17_Rokubacteria_AR39:0.0,14_0919_02_20cm_scaffold_732_17_Rokubacteria_AR39_2:0.0):0.00209)0.987:0.01917)0.962:0.02084)0.984:0.04108)0.983:0.05812)1.000:0.18679)0.942:0.10835,(((14_1009_16_30cm_scaffold_38709_2_Acidobacteria_gp6_AA44:0.0,14_1009_16_30cm_scaffold_38709_2_Acidobacteria_gp6_AA44_2:0.0):0.17732,(((14_1009_16_40cm_scaffold_49676_6_Acidobacteria_gp5_AA63:0.0,14_1009_16_40cm_scaffold_49676_6_Acidobacteria_gp5_AA63_2:0.0):0.05627,(Maxbin2.103.contigs|Mad1_80_16_scaffold_51479_5:0.00055,Maxbin2.103.contigs|Mad1_80_16_scaffold_51479_5_2:0.00055)0.745:0.00310)1.000:0.10444,((14_0929_02_30cm_scaffold_13761_6_Acidobacteria_gp5_AA64:0.0,14_0929_02_30cm_scaffold_13761_6_Acidobacteria_gp5_AA64_2:0.0):0.05487,(((14_0903_13_30cm_scaffold_3855907_4_Acidobacteria_gp5_AA67:0.0,14_0903_13_30cm_scaffold_3855907_4_Acidobacteria_gp5_AA67_2:0.0):0.14369,(14_1009_16_30cm_scaffold_15783_2_Acidobacteria_gp5_AA68:0.0,14_1009_16_30cm_scaffold_15783_2_Acidobacteria_gp5_AA68_2:0.0):0.00055)1.000:0.04786,((14_0903_16_40cm_scaffold_32701_1_Acidobacteria_gp5_AA72:0.0,14_0903_16_40cm_scaffold_32701_1_Acidobacteria_gp5_AA72_2:0.0):0.00916,(14_1009_09_40cm_scaffold_16485_4_Acidobacteria_gp5_AA69:0.0,14_1009_09_40cm_scaffold_16485_4_Acidobacteria_gp5_AA69_2:0.0):0.00126)1.000:0.06848)0.998:0.04691)0.321:0.02376)1.000:0.13701)0.999:0.15359,(((Maxbin2.097_sub.contigs|15con2h2.4B_scaffold_2029_6:0.00055,Maxbin2.097_sub.contigs|15con2h2.4B_scaffold_2029_6_2:0.00055)1.000:0.10272,(Abawaca2.280_sub.contigs|Mad1_100_16_scaffold_20925_2:0.00055,Abawaca2.280_sub.contigs|Mad1_100_16_scaffold_20925_2_2:0.00055)0.994:0.06021)1.000:0.21003,(toshi_Alpha_Amme_031_049:0.26963,(xoxF_148259021_3057207_Acidiphilium_cryptum_JF-5:0.0,xoxF_148259021_3057207_Acidiphilium_cryptum_JF-5_2:0.0,xoxF_326402148_3401088_Acidiphilium_multivorum_AIU301:0.0,xoxF_326402148_3401088_Acidiphilium_multivorum_AIU301_2:0.0):0.23689)1.000:0.20375)0.862:0.07181)1.000:0.33764)0.989:0.10174)0.786:0.06418)0.995:0.13074,((xoxF_296445419_15746_Methylosinus_trichosporium_OB3b:0.0,xoxF_296445419_15746_Methylosinus_trichosporium_OB3b_2:0.0):1.02023,(((PLM0_30.contigs|k141_654891_1:0.41788,((14_0903_02_30cm_scaffold_62_92_Gemmatimonadetes_AG38:0.0,14_0903_02_30cm_scaffold_62_92_Gemmatimonadetes_AG38_2:0.0):0.30292,((14_1009_16_20cm_scaffold_14182_1_Acidobacteria_gp6_AA45:0.0,14_1009_16_20cm_scaffold_14182_1_Acidobacteria_gp6_AA45_2:0.0):0.18805,(((14_0929_05_20cm_scaffold_347_12_Acidobacteria_gp6_AA51:0.0,14_0929_05_20cm_scaffold_347_12_Acidobacteria_gp6_AA51_2:0.0,14_0929_05_30cm_scaffold_1321_18_Acidobacteria_gp6_AA56:0.0,14_0929_05_30cm_scaffold_1321_18_Acidobacteria_gp6_AA56_2:0.0):0.00055,((14_1009_05_20cm_scaffold_54_41_Acidobacteria_gp6_AA54:0.0,14_1009_05_20cm_scaffold_54_41_Acidobacteria_gp6_AA54_2:0.0):0.00055,(14_0919_05_20cm_scaffold_11064_10_Acidobacteria_gp6_AA55:0.0,14_0919_05_20cm_scaffold_11064_10_Acidobacteria_gp6_AA55_2:0.0):0.00055)0.783:0.00054)0.940:0.00054,((14_1009_12_40cm_scaffold_5768_1_Acidobacteria_gp6_AA53:0.0,14_1009_12_40cm_scaffold_5768_1_Acidobacteria_gp6_AA53_2:0.0):0.00861,(14_0903_12_20cm_scaffold_619_10_Acidobacteria_gp6_AA52:0.0,14_0903_12_20cm_scaffold_619_10_Acidobacteria_gp6_AA52_2:0.0):0.00752)0.739:0.00375)1.000:0.21559)1.000:0.26640)0.981:0.14882)0.876:0.05662,(((14_0929_09_20cm_scaffold_6685_3_Gemmatimonadetes_AG2:0.0,14_0929_09_20cm_scaffold_6685_3_Gemmatimonadetes_AG2_2:0.0):0.18920,(PLM2_5_b1_sep16_Gemmatimonadetes_KBS708_66_13|PLM2_5_b1_sep16_scaffold_31969_4:0.18149,((14_0903_02_30cm_scaffold_13746_10_Gemmatimonadetes_AG11:0.0,14_0903_02_30cm_scaffold_13746_10_Gemmatimonadetes_AG11_2:0.0):0.26496,((14_1009_09_30cm_scaffold_11903_1_Gemmatimonadetes_AG39:0.0,14_1009_09_30cm_scaffold_11903_1_Gemmatimonadetes_AG39_2:0.0):0.08648,(((14_1009_16_30cm_scaffold_16662_2_Gemmatimonadetes_AG6:0.0,14_1009_16_30cm_scaffold_16662_2_Gemmatimonadetes_AG6_2:0.0):0.01383,(MetaBAT.46.contigs|Sage1_L_60_16_scaffold_870_12:0.00055,MetaBAT.46.contigs|Sage1_L_60_16_scaffold_870_12_2:0.00055)0.950:0.01046)0.963:0.03589,((H3c2_scaffold_19371_1:0.01064,H3c2_scaffold_2395_5:0.00654)1.000:0.05805,PLM0_60_b1_sep16_Gemmatimonadetes_KBS708_61_15|PLM0_60_b1_sep16_scaffold_4976_3:0.02040)0.867:0.01468)0.934:0.04613)1.000:0.11731)0.747:0.04587)0.914:0.06593)0.995:0.15462,(((((((14_1009_16_40cm_scaffold_58854_27_Gemmatimonadetes_AG17:0.0,14_1009_16_40cm_scaffold_58854_27_Gemmatimonadetes_AG17_2:0.0):0.10787,OM-RGC.v2.001591019:0.27794)0.676:0.03862,(((14_0929_02_40cm_scaffold_6234_6_Gemmatimonadetes_AG4:0.0,14_0929_02_40cm_scaffold_6234_6_Gemmatimonadetes_AG4_2:0.0):0.00792,(14_1009_16_30cm_scaffold_78594_6_Gemmatimonadetes_AG25:0.0,14_1009_16_30cm_scaffold_78594_6_Gemmatimonadetes_AG25_2:0.0):0.00892)1.000:0.19172,((((MetaBAT.49.contigs|Sage1_L_60_16_scaffold_3949_18:0.0,MetaBAT.86_sub.contigs|Sage1_R_100_16_scaffold_8619_11:0.0):0.00055,(MetaBAT.49.contigs|Sage1_L_60_16_scaffold_3949_18_2:0.0,MetaBAT.86_sub.contigs|Sage1_R_100_16_scaffold_8619_11_2:0.0):0.00055)0.955:0.01827,(Abawaca2.256_sub.contigs|Sage1_L_20_16_scaffold_2210_21:0.00055,Abawaca2.256_sub.contigs|Sage1_L_20_16_scaffold_2210_21_2:0.00055)1.000:0.04301)0.972:0.03165,((14_1009_12_30cm_scaffold_1138_25_Gemmatimonadetes_AG5:0.0,14_1009_12_30cm_scaffold_1138_25_Gemmatimonadetes_AG5_2:0.0):0.01248,((14_0903_16_40cm_scaffold_13092_14_Gemmatimonadetes_AG50:0.0,14_0903_16_40cm_scaffold_13092_14_Gemmatimonadetes_AG50_2:0.0):0.00972,((14_0903_13_30cm_scaffold_1586926_5_Gemmatimonadetes_AG47:0.0,14_0903_13_30cm_scaffold_1586926_5_Gemmatimonadetes_AG47_2:0.0):0.00373,(14_1009_16_30cm_scaffold_26101_14_Gemmatimonadetes_AG13:0.0,14_1009_16_30cm_scaffold_26101_14_Gemmatimonadetes_AG13_2:0.0):0.03788)0.687:0.02022)0.990:0.04494)0.963:0.03142)0.996:0.06029)0.961:0.03452)0.352:0.00864,(Abawaca2.198_sub.contigs|15con2h3.4A_scaffold_3064_4:0.00055,Abawaca2.198_sub.contigs|15con2h3.4A_scaffold_3064_4_2:0.00055)1.000:0.20685)0.992:0.05901,(((((MetaBAT.60_sub.contigs|15con2h2.4B_scaffold_5653_12:0.00055,MetaBAT.60_sub.contigs|15con2h2.4B_scaffold_5653_12_2:0.00055)0.870:0.00053,((Maxbin2.032_sub.contigs|15con2h3.4B_scaffold_9044_7:0.00055,Maxbin2.032_sub.contigs|15con2h3.4B_scaffold_9044_7_2:0.00055)0.856:0.00227,(MetaBAT.48_sub.contigs|15con2h1.4B_scaffold_13559_10:0.00055,MetaBAT.48_sub.contigs|15con2h1.4B_scaffold_13559_10_2:0.00055)0.000:0.00053)0.550:0.00668)1.000:0.12008,(PLM6_50_b1_sep16_Gemmatimonadetes_66_11|PLM3-1_50_b1_sep16_scaffold_334_31:0.13547,((Maxbin2.031.contigs|Sage1_R_100_16_scaffold_7345_4:0.00055,Maxbin2.031.contigs|Sage1_R_100_16_scaffold_7345_4_2:0.00055)0.999:0.07336,((((((((Maxbin2.048_sub.contigs|Sage1_L_60_16_scaffold_2927_12:0.00055,Maxbin2.048_sub.contigs|Sage1_L_60_16_scaffold_2927_12_2:0.00055)1.000:0.07406,(PLM1_60_b1_sep16_Gemmatimonadetes_66_8|PLM1_60_b1_redo_sep16_scaffold_2844_3:0.04561,((14_0929_02_30cm_scaffold_5573_3_Gemmatimonadetes_AG34:0.0,14_0929_02_30cm_scaffold_5573_3_Gemmatimonadetes_AG34_2:0.0):0.02741,PLM2_30_coex_sep16_Gemmatimonadetes_66_11|PLM2_30_coex_sep16_scaffold_5708_6:0.00916)0.318:0.00950)0.959:0.03020)0.979:0.02854,(Abawaca2.74_sub.contigs|15con2h1.4A_scaffold_5276_7:0.00055,Abawaca2.74_sub.contigs|15con2h1.4A_scaffold_5276_7_2:0.00055)0.913:0.01019)0.646:0.00516,(Abawaca2.263_sub.contigs|Mad1_40_16_scaffold_1095_23:0.00055,Abawaca2.263_sub.contigs|Mad1_40_16_scaffold_1095_23_2:0.00055)0.949:0.01243)0.966:0.02143,PLM0_60.contigs|k141_26636_2:0.06216)0.409:0.02485,(14_0903_02_30cm_scaffold_160_33_Gemmatimonadetes_AG38:0.0,14_0903_02_30cm_scaffold_160_33_Gemmatimonadetes_AG38_2:0.0):0.07716)0.618:0.01606,(((((14_0903_16_40cm_scaffold_13174_8_Gemmatimonadetes_AG35:0.0,14_0903_16_40cm_scaffold_13174_8_Gemmatimonadetes_AG35_2:0.0):0.03927,(14_0903_16_40cm_scaffold_2403_12_Gemmatimonadetes_AG16:0.0,14_0903_16_40cm_scaffold_2403_12_Gemmatimonadetes_AG16_2:0.0):0.06997)0.899:0.02193,((14_0903_13_30cm_scaffold_4790225_6_Acidobacteria_gp6_AA41:0.0,14_0903_13_30cm_scaffold_4790225_6_Acidobacteria_gp6_AA41_2:0.0):0.44535,(14_0929_05_40cm_scaffold_10731_16_Gemmatimonadetes_AG24:0.0,14_0929_05_40cm_scaffold_10731_16_Gemmatimonadetes_AG24_2:0.0):0.41056)1.000:0.33718)0.330:0.00333,(Maxbin2.083_sub.contigs|15con2h2.4B_scaffold_25841_6:0.00055,Maxbin2.083_sub.contigs|15con2h2.4B_scaffold_25841_6_2:0.00055)0.998:0.05113)0.785:0.02426,(14_0929_12_30cm_scaffold_2102_8_Gemmatimonadetes_AG14:0.0,14_0929_12_30cm_scaffold_2102_8_Gemmatimonadetes_AG14_2:0.0):0.08811)0.047:0.02302)0.839:0.01744,(14_0929_12_40cm_scaffold_18_7_Gemmatimonadetes_AG30:0.0,14_0929_12_40cm_scaffold_18_7_Gemmatimonadetes_AG30_2:0.0):0.12941)0.255:0.01566)0.972:0.04026)0.688:0.04231)0.993:0.06916,(PLM0_30_b1_sep16_Gemmatimonadetes_69_21|PLM0_30_b1_sep16_scaffold_51_65:0.06481,PLM2_5_b1_sep16_Gemmatimonadetes_67_22|PLM2_5_b1_sep16_scaffold_166_16:0.08040)0.980:0.05929)0.999:0.14350,((14_1009_16_40cm_scaffold_137061_1_Gemmatimonadetes_AG19:0.0,14_1009_16_40cm_scaffold_137061_1_Gemmatimonadetes_AG19_2:0.0):0.22681,PLM4_32_b1_sep16_Gemmatimonadetes_67_8|PLM4_32_b1_sep16_scaffold_1019_25:0.15697)0.999:0.11907)0.955:0.04640)0.945:0.03458,(((((14_1009_02_40cm_scaffold_180_104_Gemmatimonadetes_AG22:0.0,14_1009_02_40cm_scaffold_180_104_Gemmatimonadetes_AG22_2:0.0):0.00562,(14_1009_05_40cm_scaffold_20012_5_Gemmatimonadetes_AG10:0.0,14_1009_05_40cm_scaffold_20012_5_Gemmatimonadetes_AG10_2:0.0):0.00328)1.000:0.12457,(((14_0903_13_30cm_scaffold_1173771_1_Gemmatimonadetes_AG46:0.0,14_0903_13_30cm_scaffold_1173771_1_Gemmatimonadetes_AG46_2:0.0):0.13327,(14_0927_12_20cm_scaffold_4233_13_Gemmatimonadetes_AG36:0.0,14_0927_12_20cm_scaffold_4233_13_Gemmatimonadetes_AG36_2:0.0):0.03824)0.492:0.00566,(((14_1009_09_30cm_scaffold_20_85_Gemmatimonadetes_AG26:0.0,14_1009_09_30cm_scaffold_20_85_Gemmatimonadetes_AG26_2:0.0):0.03740,(14_1009_09_40cm_scaffold_4930_5_Gemmatimonadetes_AG18:0.0,14_1009_09_40cm_scaffold_4930_5_Gemmatimonadetes_AG18_2:0.0):0.04159)0.958:0.01560,(((Abawaca2.Abawaca2.183_sub.contigs|Mad1_80_16_scaffold_19946_8:0.00055,Abawaca2.Abawaca2.183_sub.contigs|Mad1_80_16_scaffold_19946_8_2:0.00055)1.000:0.03784,((MetaBAT.50_sub.contigs|15con2h2.4B_scaffold_5211_7:0.00055,MetaBAT.50_sub.contigs|15con2h2.4B_scaffold_5211_7_2:0.00055)0.933:0.01241,(MetaBAT.75.contigs|Mad1_100_16_scaffold_159_4:0.00055,MetaBAT.75.contigs|Mad1_100_16_scaffold_159_4_2:0.00055)0.952:0.01538)0.998:0.03211)0.941:0.01493,((MetaBAT.28_sub.contigs|Sage1_L_20_16_scaffold_390_3:0.00055,MetaBAT.28_sub.contigs|Sage1_L_20_16_scaffold_390_3_2:0.00055)0.923:0.00899,((14_0903_02_30cm_scaffold_2348_26_Gemmatimonadetes_AG1:0.0,14_0903_02_30cm_scaffold_2348_26_Gemmatimonadetes_AG1_2:0.0):0.00055,(14_0903_09_40cm_scaffold_11052_3_Gemmatimonadetes_AG32:0.0,14_0903_09_40cm_scaffold_11052_3_Gemmatimonadetes_AG32_2:0.0,14_0919_02_20cm_scaffold_2_150_Gemmatimonadetes_AG3:0.0,14_0919_02_20cm_scaffold_2_150_Gemmatimonadetes_AG3_2:0.0,14_0927_02_20cm_scaffold_211_24_Gemmatimonadetes_AG33:0.0,14_0927_02_20cm_scaffold_211_24_Gemmatimonadetes_AG33_2:0.0):0.00228)0.988:0.02147)1.000:0.04649)0.187:0.00522)0.736:0.00690)0.998:0.07032)0.997:0.07293,((14_0903_05_30cm_scaffold_909_31_Gemmatimonadetes_AG41:0.0,14_0903_05_30cm_scaffold_909_31_Gemmatimonadetes_AG41_2:0.0):0.18445,((PLM0_60.contigs|k141_276488_2:0.11810,((14_0927_09_40cm_scaffold_102_68_Gemmatimonadetes_AG9:0.0,14_0927_09_40cm_scaffold_102_68_Gemmatimonadetes_AG9_2:0.0):0.00492,(14_0929_12_40cm_scaffold_3905_8_Gemmatimonadetes_AG37:0.0,14_0929_12_40cm_scaffold_3905_8_Gemmatimonadetes_AG37_2:0.0):0.00983)1.000:0.13092)0.980:0.05174,(((Abawaca2.121_sub.contigs|15con2h2.4A_scaffold_1893_14:0.0,Maxbin2.006_sub.contigs|15con2h3.4B_scaffold_3176_15:0.0,Maxbin2.008_sub.contigs|15con2h2.4B_scaffold_2445_31:0.0):0.00055,(Abawaca2.121_sub.contigs|15con2h2.4A_scaffold_1893_14_2:0.0,Maxbin2.006_sub.contigs|15con2h3.4B_scaffold_3176_15_2:0.0,Maxbin2.008_sub.contigs|15con2h2.4B_scaffold_2445_31_2:0.0):0.00055)1.000:0.12793,(((14_0903_12_20cm_scaffold_490_38_Gemmatimonadetes_AG20:0.0,14_0903_12_20cm_scaffold_490_38_Gemmatimonadetes_AG20_2:0.0):0.02018,(14_0927_05_20cm_scaffold_265_53_Gemmatimonadetes_AG21:0.0,14_0927_05_20cm_scaffold_265_53_Gemmatimonadetes_AG21_2:0.0):0.03284)0.923:0.02402,((14_0929_09_30cm_scaffold_1898_3_Gemmatimonadetes_AG49:0.0,14_0929_09_30cm_scaffold_1898_3_Gemmatimonadetes_AG49_2:0.0):0.04497,(Abawaca2.84.contigs|Sage1_L_60_16_scaffold_43_43:0.00055,Abawaca2.84.contigs|Sage1_L_60_16_scaffold_43_43_2:0.00055)1.000:0.06667)0.224:0.01157)1.000:0.13219)0.990:0.05210)0.971:0.03863)0.896:0.03933)0.692:0.04140,(((14_1009_16_40cm_scaffold_218779_1_Acidobacteria_gp11_AA58:0.0,14_1009_16_40cm_scaffold_218779_1_Acidobacteria_gp11_AA58_2:0.0):0.21089,(Maxbin2.084_sub.contigs|Mad1_40_16_scaffold_2224_7:0.00055,Maxbin2.084_sub.contigs|Mad1_40_16_scaffold_2224_7_2:0.00055)1.000:0.24468)0.789:0.07945,(PLM1_60.contigs|k141_482770_2:0.01914,PLM1_60_cm.contigs|k141_272542_1:0.02063)1.000:0.17516)0.995:0.08628)0.734:0.02567)0.987:0.06600,(((14_1009_02_40cm_scaffold_142_87_Gemmatimonadetes_AG29:0.0,14_1009_02_40cm_scaffold_142_87_Gemmatimonadetes_AG29_2:0.0):0.01702,(14_1009_16_30cm_scaffold_14062_4_Gemmatimonadetes_AG23:0.0,14_1009_16_30cm_scaffold_14062_4_Gemmatimonadetes_AG23_2:0.0):0.05303)1.000:0.11397,(((14_1009_12_30cm_scaffold_22_16_Gemmatimonadetes_AG7:0.0,14_1009_12_30cm_scaffold_22_16_Gemmatimonadetes_AG7_2:0.0):0.09879,((14_0903_16_30cm_scaffold_4295_3_Gemmatimonadetes_AG31:0.0,14_0903_16_30cm_scaffold_4295_3_Gemmatimonadetes_AG31_2:0.0,14_1009_05_20cm_scaffold_6287_17_Gemmatimonadetes_AG45:0.0,14_1009_05_20cm_scaffold_6287_17_Gemmatimonadetes_AG45_2:0.0):0.06923,((14_1009_12_30cm_scaffold_76_51_Gemmatimonadetes_AG28:0.0,14_1009_12_30cm_scaffold_76_51_Gemmatimonadetes_AG28_2:0.0):0.04838,(((14_1009_05_30cm_scaffold_251_49_Gemmatimonadetes_AG8:0.0,14_1009_05_30cm_scaffold_251_49_Gemmatimonadetes_AG8_2:0.0):0.00226,(14_1009_09_20cm_scaffold_726_2_Gemmatimonadetes_AG27:0.0,14_1009_09_20cm_scaffold_726_2_Gemmatimonadetes_AG27_2:0.0):0.00055)0.996:0.03557,(Maxbin2.100.contigs|Sage1_L_20_16_scaffold_4977_4:0.00055,Maxbin2.100.contigs|Sage1_L_20_16_scaffold_4977_4_2:0.00055)0.999:0.03065)0.630:0.01224)1.000:0.05770)0.936:0.02833)0.997:0.08205,((14_0903_13_40cm_scaffold_39249_3_Gemmatimonadetes_AG12:0.0,14_0903_13_40cm_scaffold_39249_3_Gemmatimonadetes_AG12_2:0.0):0.12496,(MetaBAT.77.contigs|Sage1_L_100_16_scaffold_4045_3:0.00055,MetaBAT.77.contigs|Sage1_L_100_16_scaffold_4045_3_2:0.00055)1.000:0.14497)0.437:0.03312)0.882:0.04771)0.988:0.08590)1.000:0.36161)1.000:0.24727)0.907:0.08194,((((xoxF3_487735769_4733737_Methylobacter_marinus_A45:0.0,xoxF3_487735769_4733737_Methylobacter_marinus_A45_2:0.0):0.19391,(xoxF3_91774356_1562324_Methylobacillus_flagellatus_KT:0.0,xoxF3_91774356_1562324_Methylobacillus_flagellatus_KT_2:0.0):0.36614)1.000:0.15979,((OM-RGC.v2.003682344:0.27779,(xoxF3_539276029_200516_Methylocaldum_szegediense_O-12_unannotated_mdh_only:0.0,xoxF3_539276029_200516_Methylocaldum_szegediense_O-12_unannotated_mdh_only_2:0.0):0.29635)0.147:0.08482,(OM-RGC.v2.007393623:0.31175,((xoxF3_365900067_7558_Bradyrhizobium_sp._STM_3843:0.0,xoxF3_365900067_7558_Bradyrhizobium_sp._STM_3843_2:0.0):0.21286,((xoxF3_402770565_3125520_Methylocystis_sp._SC2:0.0,xoxF3_402770565_3125520_Methylocystis_sp._SC2_2:0.0):0.06251,(xoxF3_483769747_3412072_Methylocystis_rosea_SV97:0.0,xoxF3_483769747_3412072_Methylocystis_rosea_SV97_2:0.0):0.07848)1.000:0.26188)1.000:0.27188)0.813:0.07841)0.508:0.07263)0.990:0.08510,(((OM-RGC.v2.001226074:0.46214,(14_0903_02_30cm_scaffold_9_147_Acidobacteria_gp7_AA8:0.0,14_0903_02_30cm_scaffold_9_147_Acidobacteria_gp7_AA8_2:0.0):0.35128)0.829:0.09626,H3c1_scaffold_1373_7:0.31201)0.984:0.09203,((((((14_0903_02_30cm_scaffold_9047_5_Acidobacteria_gp4_AA21:0.0,14_0903_02_30cm_scaffold_9047_5_Acidobacteria_gp4_AA21_2:0.0):0.28558,((14_0903_12_40cm_200_scaffold_12701_2_Acidobacteria_gp4_AA20:0.0,14_0903_12_40cm_200_scaffold_12701_2_Acidobacteria_gp4_AA20_2:0.0):0.22417,(14_0929_09_20cm_scaffold_0_202_Eelbacter_gp4_AA13:0.0,14_0929_09_20cm_scaffold_0_202_Eelbacter_gp4_AA13_2:0.0):0.21164)0.760:0.05331)0.985:0.06499,((xoxF3_116619145_8684169_Candidatus_Solibacter_usitatus_Ellin6076:0.0,xoxF3_116619145_8684169_Candidatus_Solibacter_usitatus_Ellin6076_2:0.0):0.38000,((14_0903_12_40cm_200_scaffold_2463_11_Angelobacter_gp1_AA117:0.0,14_0903_12_40cm_200_scaffold_2463_11_Angelobacter_gp1_AA117_2:0.0):0.31934,(((14_1009_12_20cm_scaffold_49138_2_Acidobacteria_gp1_AA120:0.0,14_1009_12_20cm_scaffold_49138_2_Acidobacteria_gp1_AA120_2:0.0):0.08056,((14_0903_09_20cm_scaffold_1442_19_Acidobacteria_gp1_AA142:0.0,14_0903_09_20cm_scaffold_1442_19_Acidobacteria_gp1_AA142_2:0.0):0.00055,(14_0929_09_20cm_scaffold_3267_11_Acidobacteria_gp1_AA143:0.0,14_0929_09_20cm_scaffold_3267_11_Acidobacteria_gp1_AA143_2:0.0):0.00053)1.000:0.09506)1.000:0.13379,(((14_0929_05_20cm_scaffold_101385_7_Acidobacteria_gp1_AA145:0.0,14_0929_05_20cm_scaffold_101385_7_Acidobacteria_gp1_AA145_2:0.0):0.05367,(14_1009_05_20cm_scaffold_5588_10_Acidobacteria_gp1_AA144:0.0,14_1009_05_20cm_scaffold_5588_10_Acidobacteria_gp1_AA144_2:0.0):0.03134)0.999:0.13179,((14_1009_12_20cm_scaffold_37783_2_Acidobacteria_unk_AA151:0.0,14_1009_12_20cm_scaffold_37783_2_Acidobacteria_unk_AA151_2:0.0):0.12971,((14_0903_13_30cm_scaffold_1618032_26_Acidobacteria_gp1_AA132:0.0,14_0903_13_30cm_scaffold_1618032_26_Acidobacteria_gp1_AA132_2:0.0):0.07894,((14_1009_12_20cm_scaffold_11033_3_Acidobacteria_gp1_AA123:0.0,14_1009_12_20cm_scaffold_11033_3_Acidobacteria_gp1_AA123_2:0.0):0.04915,((14_0903_12_20cm_scaffold_110_86_Acidobacteria_gp1_AA134:0.0,14_0903_12_20cm_scaffold_110_86_Acidobacteria_gp1_AA134_2:0.0):0.00577,(14_0919_12_20cm_scaffold_1035_24_Acidobacteria_gp1_AA135:0.0,14_0919_12_20cm_scaffold_1035_24_Acidobacteria_gp1_AA135_2:0.0):0.02459)0.997:0.05546)0.985:0.05202)0.979:0.05631)0.928:0.03278)0.864:0.04778)0.990:0.08185)0.990:0.09099)0.494:0.06422)0.727:0.03570,((PLM2_5_b1_sep16_Betaproteobacteria_59_9|PLM2_5_b1_sep16_scaffold_2699_5:0.36004,((xoxF3_239813019_761147_Variovorax_paradoxus_S110:0.0,xoxF3_239813019_761147_Variovorax_paradoxus_S110_2:0.0):0.27725,(Maxbin2.123.contigs|Mad1_80_16_scaffold_53861_2:0.00055,Maxbin2.123.contigs|Mad1_80_16_scaffold_53861_2_2:0.00055)1.000:0.30468)0.949:0.09662)0.992:0.09732,((14_0903_02_30cm_scaffold_4562_8_Gemmatimonadetes_AG11:0.0,14_0903_02_30cm_scaffold_4562_8_Gemmatimonadetes_AG11_2:0.0):0.33873,((14_1009_16_40cm_scaffold_196_10_Rokubacteria_AR5:0.0,14_1009_16_40cm_scaffold_196_10_Rokubacteria_AR5_2:0.0):0.21078,(((14_0903_16_30cm_scaffold_1051_14_Rokubacteria_AR40:0.0,14_0903_16_30cm_scaffold_1051_14_Rokubacteria_AR40_2:0.0):0.00193,(14_1009_13_20cm_scaffold_1085_8_Rokubacteria_AR11:0.0,14_1009_13_20cm_scaffold_1085_8_Rokubacteria_AR11_2:0.0):0.00055)1.000:0.17563,((14_0919_02_20cm_scaffold_840_47_Rokubacteria_AR29:0.0,14_0919_02_20cm_scaffold_840_47_Rokubacteria_AR29_2:0.0):0.00407,(14_1009_16_20cm_scaffold_636_4_Rokubacteria_AR12:0.0,14_1009_16_20cm_scaffold_636_4_Rokubacteria_AR12_2:0.0):0.00355)1.000:0.13474)0.977:0.08697)0.999:0.16677)0.785:0.06190)0.918:0.05787)0.766:0.03299,((((14_1009_16_30cm_scaffold_92764_2_Acidobacteria_gp7_AA6:0.0,14_1009_16_30cm_scaffold_92764_2_Acidobacteria_gp7_AA6_2:0.0):0.00055,(14_1009_16_40cm_scaffold_55031_1_Acidobacteria_gp7_AA7:0.0,14_1009_16_40cm_scaffold_55031_1_Acidobacteria_gp7_AA7_2:0.0):0.21326)1.000:0.32469,(((14_0903_02_30cm_scaffold_9_146_Acidobacteria_gp7_AA8:0.0,14_0903_02_30cm_scaffold_9_146_Acidobacteria_gp7_AA8_2:0.0):0.30456,((14_1009_09_30cm_scaffold_25729_9_Acidobacteria_gp7_AA10:0.0,14_1009_09_30cm_scaffold_25729_9_Acidobacteria_gp7_AA10_2:0.0):0.08525,(14_1009_16_40cm_scaffold_165818_4_Acidobacteria_gp7_AA11:0.0,14_1009_16_40cm_scaffold_165818_4_Acidobacteria_gp7_AA11_2:0.0):0.09428)1.000:0.24164)0.979:0.07661,((PLM1_5_coex_sep16_Gemmatimonadetes_65_9|PLM1_5_coex_redo_sep16_scaffold_3444_3:0.24288,((14_0929_09_20cm_scaffold_16344_4_Gemmatimonadetes_AG2:0.0,14_0929_09_20cm_scaffold_16344_4_Gemmatimonadetes_AG2_2:0.0):0.35539,PLM2_5_b1_sep16_Gemmatimonadetes_KBS708_66_13|PLM2_5_b1_sep16_scaffold_61985_3:0.27344)0.939:0.07163)0.073:0.01811,(14_1009_16_40cm_scaffold_33445_11_Gemmatimonadetes_AG15:0.0,14_1009_16_40cm_scaffold_33445_11_Gemmatimonadetes_AG15_2:0.0):0.41293)0.889:0.03033)0.653:0.02599)0.931:0.03792,((14_1009_09_20cm_scaffold_3063_16_Acidobacteria_gp6_AA39:0.0,14_1009_09_20cm_scaffold_3063_16_Acidobacteria_gp6_AA39_2:0.0):0.31349,((14_0903_13_30cm_scaffold_3273197_12_Acidobacteria_gp6_AA37:0.0,14_0903_13_30cm_scaffold_3273197_12_Acidobacteria_gp6_AA37_2:0.0):0.16789,((14_0927_09_20cm_scaffold_97_26_Acidobacteria_gp6_AA36:0.0,14_0927_09_20cm_scaffold_97_26_Acidobacteria_gp6_AA36_2:0.0):0.19723,(Maxbin2.104_sub.contigs|Sage1_R_100_16_scaffold_13886_3:0.00055,Maxbin2.104_sub.contigs|Sage1_R_100_16_scaffold_13886_3_2:0.00055)1.000:0.19897)0.697:0.04415)1.000:0.21251)0.957:0.07198)0.780:0.02271)0.637:0.04237,((((14_0903_13_30cm_scaffold_3966254_3_Verrucomicrobia_AV17:0.0,14_0903_13_30cm_scaffold_3966254_3_Verrucomicrobia_AV17_2:0.0):0.16173,((14_0919_05_20cm_scaffold_34463_1_Verrucomicrobia_AV91:0.0,14_0919_05_20cm_scaffold_34463_1_Verrucomicrobia_AV91_2:0.0):0.00383,((14_1009_13_20cm_scaffold_31261_4_Verrucomicrobia_AV88:0.0,14_1009_13_20cm_scaffold_31261_4_Verrucomicrobia_AV88_2:0.0):0.00055,((14_0903_02_20cm_scaffold_1115_9_Verrucomicrobia_AV119:0.0,14_0903_02_20cm_scaffold_1115_9_Verrucomicrobia_AV119_2:0.0,14_1009_02_20cm_scaffold_3128_4_Verrucomicrobia_AV41:0.0,14_1009_02_20cm_scaffold_3128_4_Verrucomicrobia_AV41_2:0.0):0.00055,(14_0929_02_20cm_scaffold_16904_3_Verrucomicrobia_AV131:0.0,14_0929_02_20cm_scaffold_16904_3_Verrucomicrobia_AV131_2:0.0):0.00242)0.715:0.00053)0.816:0.00054)1.000:0.11708)1.000:0.20701,((14_0903_02_30cm_scaffold_16768_1_Acidobacteria_gp4_AA14:0.0,14_0903_02_30cm_scaffold_16768_1_Acidobacteria_gp4_AA14_2:0.0):0.21275,(14_0903_13_30cm_scaffold_16789_384_Acidobacteria_gp4_AA15:0.0,14_0903_13_30cm_scaffold_16789_384_Acidobacteria_gp4_AA15_2:0.0):0.16854)1.000:0.17663)0.996:0.11419,(((xoxF3_217976200_3718367_Methylocella_silvestris_BL2:0.0,xoxF3_217976200_3718367_Methylocella_silvestris_BL2_2:0.0):0.09938,(xoxF3_487404835_1681878_Methyloferula_stellata_AR4:0.0,xoxF3_487404835_1681878_Methyloferula_stellata_AR4_2:0.0):0.08483)1.000:0.32919,((((xoxF3_220920054_2445390_Methylobacterium_nodulans_ORS_2060:0.0,xoxF3_220920054_2445390_Methylobacterium_nodulans_ORS_2060_2:0.0):0.25300,(xoxF3_150032810_19199_Sinorhizobium_medicae_WSM419:0.0,xoxF3_150032810_19199_Sinorhizobium_medicae_WSM419_2:0.0):0.35740)0.837:0.09153,(xoxF3_336024847_4483667_Mesorhizobium_opportunistum_WSM2075:0.0,xoxF3_336024847_4483667_Mesorhizobium_opportunistum_WSM2075_2:0.0):0.25054)0.556:0.04931,(xoxF3_392380513_1019451_Azospirillum_brasilense_Sp245:0.0,xoxF3_392380513_1019451_Azospirillum_brasilense_Sp245_2:0.0):0.28783)0.159:0.04247)0.919:0.05169)0.817:0.03194)0.934:0.03197)0.816:0.02575)1.000:0.15285)0.368:0.09268)0.801:0.07271)0.996:0.19643)1.000:0.31911)0.983:0.16307,((((((OM-RGC.v2.001199324:0.22049,PQQ_ADH_Type_2a_pedE|WP_022975374.1:0.16327)1.000:0.13561,(EGK72216.1_ADH_2a:0.15001,((AAK15506.1_butanol_DH_ADH_type2a:0.0,PQQ_ADH_Type_2a_pedE|AAK15506.1:0.0):0.15049,ABM93438.1_PQQ_DH_ADH_type_2a:0.15279)0.872:0.04311)1.000:0.13647)0.493:0.05279,((PQQ_ADH_Type_2a_pedE|WP_002685746.1:0.24356,(OM-RGC.v2.001116884:0.22359,OM-RGC.v2.002930464:0.30303)0.719:0.03730)0.953:0.05293,(((((((OM-RGC.v2.002616071:0.00485,(OM-RGC.v2.001128582:0.00706,OM-RGC.v2.002582302:0.00605)0.289:0.00930)0.931:0.01836,OM-RGC.v2.001129876:0.01419)0.795:0.00877,OM-RGC.v2.004244771:0.00055)0.942:0.02626,OM-RGC.v2.001044612:0.02860)1.000:0.11104,(((1FLG_1_PQQ_ADH_ExaF_ADH_type_2a_M.ExtorqAM1_toconfirm:0.00055,(PQQ_ADH_Type_2a_pedE|CAA08896.1:0.0,Q9Z4J7_QEDH_PSEAE_ethanol_DH_PQQ_ADH_type_2a:0.0):0.00053)1.000:0.11953,((OM-RGC.v2.005786436:0.05832,(OM-RGC.v2.001193916:0.03372,(OM-RGC.v2.002366382:0.01341,(OM-RGC.v2.001124426:0.01887,(OM-RGC.v2.008329122:0.04599,OM-RGC.v2.004023959:0.01507)0.000:0.00054)0.813:0.01958)0.999:0.09596)0.660:0.02457)0.806:0.01404,((OM-RGC.v2.001220511:0.05306,(OM-RGC.v2.001075657:0.05098,OM-RGC.v2.001173744:0.04412)0.766:0.02892)0.982:0.04211,((ABR57222.1_PedE__PQQ_DH_type_2a:0.0,PQQ_ADH_Type_2a_pedE|ABR57222.1:0.0):0.06097,(PQQ_ADH_Type_2a_pedE|BAF91141.1:0.0,sp|A8R3S4.1|QEDH_PSEPU_ADH_type2a:0.0):0.05920)0.999:0.05279)0.844:0.02512)0.941:0.03074)0.985:0.04317,(OM-RGC.v2.000919621:0.00855,OM-RGC.v2.000919743:0.00175)1.000:0.08340)0.933:0.03072)0.969:0.06405,(OM-RGC.v2.001050965:0.16458,((OM-RGC.v2.005248840:0.07952,OM-RGC.v2.008417363:0.00055)0.919:0.05154,(OM-RGC.v2.001058068:0.06988,OM-RGC.v2.001160149:0.08582)0.973:0.04521)0.994:0.07007)0.987:0.06657)0.970:0.06447,((OM-RGC.v2.008304120:0.19226,(OM-RGC.v2.001077962:0.09163,((OM-RGC.v2.000931950:0.03301,OM-RGC.v2.001133774:0.01363)1.000:0.08483,(OM-RGC.v2.001134664:0.05530,(OM-RGC.v2.001134948:0.02273,OM-RGC.v2.002789843:0.01764)0.970:0.03027)0.766:0.02008)0.960:0.04934)0.951:0.07961)0.709:0.04257,(OM-RGC.v2.001118682:0.20548,((OM-RGC.v2.001093285:0.06176,OM-RGC.v2.001170155:0.04785)1.000:0.14310,(OM-RGC.v2.001139409:0.15279,(OM-RGC.v2.001129740:0.03586,OM-RGC.v2.008448110:0.02547)0.993:0.10356)0.999:0.11760)0.063:0.05121)0.853:0.06257)0.950:0.05197)0.882:0.03301)0.000:0.06369)1.000:0.39631,(OM-RGC.v2.001355532:0.52278,(((((OM-RGC.v2.002357045:0.11765,((OM-RGC.v2.001100390:0.00292,OM-RGC.v2.001105800:0.01741)1.000:0.14142,(((OM-RGC.v2.001388043:0.19117,(OM-RGC.v2.001273387:0.14287,PQQ_ADH_Type_2b_pedH_exaF|EAU46532.1:0.05346)0.907:0.03457)0.293:0.02973,OM-RGC.v2.001318231:0.07991)0.916:0.02871,(PQQ_ADH_Type_2b_pedH_exaF|WP_011047245.1:0.11719,(OM-RGC.v2.001391840:0.08214,(OM-RGC.v2.001317352:0.10363,(OM-RGC.v2.004540981:0.00054,OM-RGC.v2.005219151:0.00055)0.993:0.05379)0.814:0.03310)0.955:0.03447)0.637:0.02597)0.958:0.03409)0.909:0.04248)1.000:0.24866,(OM-RGC.v2.002722287:0.34809,(OM-RGC.v2.001260530:0.29757,((OM-RGC.v2.001356730:0.19506,(OM-RGC.v2.001324407:0.03753,(OM-RGC.v2.001489953:0.01382,(OM-RGC.v2.001271866:0.00225,OM-RGC.v2.002888596:0.02413)0.170:0.01223)0.981:0.03693)1.000:0.14919)0.339:0.04614,((((OM-RGC.v2.001352152:0.06249,OM-RGC.v2.001362304:0.05754)1.000:0.08203,(((OM-RGC.v2.001343037:0.08201,(((OM-RGC.v2.001326846:0.01694,OM-RGC.v2.003092358:0.00340)0.768:0.00425,OM-RGC.v2.001329604:0.00634)0.921:0.01368,OM-RGC.v2.001329576:0.00760)0.986:0.04125)0.991:0.05319,(OM-RGC.v2.001329955:0.08326,((OM-RGC.v2.003035220:0.00055,OM-RGC.v2.004264726:0.00055)1.000:0.10103,((OM-RGC.v2.004867549:0.01111,(OM-RGC.v2.001328622:0.02161,OM-RGC.v2.001329171:0.01411)0.411:0.01189)0.990:0.04375,(OM-RGC.v2.001329773:0.02179,(OM-RGC.v2.006830787:0.04947,OM-RGC.v2.007270944:0.01321)0.329:0.01144)0.930:0.01781)0.954:0.02711)0.847:0.02080)0.934:0.02803)0.950:0.04660,(OM-RGC.v2.001215742:0.08313,(OM-RGC.v2.001211139:0.07562,(OM-RGC.v2.001212040:0.00261,OM-RGC.v2.007284666:0.01677)0.993:0.05057)0.472:0.03805)1.000:0.16387)0.976:0.06348)0.928:0.03006,(OM-RGC.v2.001110451:0.09869,OM-RGC.v2.001294634:0.07727)1.000:0.08039)0.428:0.04860,((OM-RGC.v2.001298096:0.10279,((OM-RGC.v2.001301345:0.00876,OM-RGC.v2.005680417:0.01296)1.000:0.08420,((OM-RGC.v2.001301267:0.03496,(OM-RGC.v2.001272510:0.01631,OM-RGC.v2.001296583:0.00454)0.986:0.02454)0.860:0.01991,(OM-RGC.v2.001296593:0.03127,(OM-RGC.v2.001860729:0.01824,(OM-RGC.v2.001296882:0.01019,OM-RGC.v2.001584198:0.04155)0.777:0.00796)0.911:0.01609)0.973:0.02705)0.881:0.02434)0.994:0.06921)1.000:0.15395,((((OM-RGC.v2.001290862:0.01912,OM-RGC.v2.001292155:0.01117)1.000:0.14956,(OM-RGC.v2.001307689:0.02040,OM-RGC.v2.001307875:0.02185)0.999:0.11001)1.000:0.11360,((OM-RGC.v2.001299497:0.05300,OM-RGC.v2.004422512:0.00716)0.964:0.03970,(OM-RGC.v2.004093914:0.04075,(OM-RGC.v2.001424584:0.04637,(BAN55012.1_PedH__PQQ_ADH_type_2b:0.0,PQQ_ADH_Type_2b_pedH_exaF|BAN55012.1:0.0):0.18506)0.360:0.01230)0.741:0.02394)0.989:0.05541)0.684:0.02985,((OM-RGC.v2.001290718:0.01260,(OM-RGC.v2.001290742:0.00221,OM-RGC.v2.005198690:0.02163)0.631:0.01673)1.000:0.05587,(OM-RGC.v2.001296182:0.01952,OM-RGC.v2.001299138:0.02094)0.993:0.03722)0.898:0.03669)1.000:0.10725)0.982:0.06583)0.995:0.08280)0.933:0.06267)0.966:0.08023)0.141:0.03576)0.920:0.06268,((PQQ_ADH_Type_2b_pedH_exaF|WP_013214384.1:0.04723,PQQ_ADH_Type_2b_pedH_exaF|WP_015598687.1:0.03759)1.000:0.30609,(PQQ_ADH_Type_2b_pedH_exaF|WP_012333404.1:0.15976,(PQQ_ADH_Type_2b_pedH_exaF|WP_012319377.1:0.07398,(PQQ_ADH_Type_2b_pedH_exaF|WP_003602767.1:0.02012,PQQ_ADH_Type_2b_pedH_exaF|WP_012456567.1:0.00560)0.999:0.06880)0.924:0.04993)1.000:0.14418)0.818:0.05104)0.967:0.06081,(OM-RGC.v2.005594417:0.07326,(OM-RGC.v2.001344903:0.04775,(OM-RGC.v2.001798263:0.04430,(OM-RGC.v2.001363033:0.07455,OM-RGC.v2.004932844:0.06035)0.881:0.02946)0.968:0.03266)0.833:0.04986)1.000:0.24672)0.440:0.02490,(((OM-RGC.v2.001356221:0.17692,PQQ_ADH_Type_2b_pedH_exaF|WP_022975232.1:0.21490)0.999:0.12506,((OM-RGC.v2.001288805:0.28562,(PQQ_ADH_Type_2b_pedH_exaF|WP_011828073.1:0.14750,(OM-RGC.v2.001352459:0.04290,OM-RGC.v2.001365165:0.01982)1.000:0.12844)1.000:0.15419)0.953:0.05317,(OM-RGC.v2.001222023:0.15712,OM-RGC.v2.004622462:0.14744)1.000:0.19594)0.000:0.05039)0.460:0.04103,(PQQ_ADH_Type_2b_pedH_exaF|WP_002690516.1:0.29274,(OM-RGC.v2.001637071:0.08720,OM-RGC.v2.001637072:0.07795)1.000:0.27307)0.957:0.06529)0.972:0.06478)0.216:0.06230)0.451:0.08422)1.000:0.40728,((((((Abawaca2.23.contigs|15con2h3.4B_scaffold_326_10:0.0,MetaBAT.21.contigs|15con2h2.4B_scaffold_3239_11:0.0):0.08457,(Abawaca2.368_sub.contigs|Sage1_R_100_16_scaffold_13715_8:0.08151,Maxbin2.025_sub.contigs|Sage1_R_100_16_scaffold_37574_4:0.05964)0.911:0.04091)1.000:0.24750,((MetaBAT.14_sub.contigs|15con2h2.4B_scaffold_14356_4:0.0,MetaBAT.46_sub.contigs|15con2h3.4B_scaffold_1057_16:0.0):0.16777,(Maxbin2.029_sub.contigs|Mad1_80_16_scaffold_21427_3:0.03762,Maxbin2.036_sub.contigs|15con2h2.4B_scaffold_50636_2:0.03110)0.994:0.12256)1.000:0.31906)1.000:0.24014,(((PQQ_ADH_Type_3|WP_011827942.1:0.62062,(OM-RGC.v2.001505557:0.02506,OM-RGC.v2.001505735:0.00055)1.000:0.41540)0.900:0.09330,(OM-RGC.v2.006290953:0.55901,((OM-RGC.v2.003033614:0.00482,(OM-RGC.v2.002643421:0.02134,OM-RGC.v2.006427101:0.00565)0.804:0.01530)1.000:0.55305,(OM-RGC.v2.000848371:0.18358,(OM-RGC.v2.007510952:0.20796,(OM-RGC.v2.000844352:0.04363,OM-RGC.v2.001941955:0.07943)0.998:0.11672)0.515:0.05188)1.000:0.59028)0.580:0.09232)0.709:0.06930)0.295:0.04688,((((Abawaca2.368_sub.contigs|Sage1_R_100_16_scaffold_11479_18:0.08622,(Maxbin2.042.contigs|15con2h2.4A_scaffold_2144_15:0.00151,(MetaBAT.105_sub.contigs|15con2h2.4B_scaffold_45217_2:0.00227,Maxbin2.088_sub.contigs|15con2h1.4B_scaffold_6912_15:0.00055)1.000:0.00081)1.000:0.14131)0.962:0.05656,(Maxbin2.041_sub.contigs|15con2h3.4B_scaffold_22148_2:0.15480,((Maxbin2.025_sub.contigs|Sage1_R_100_16_scaffold_24945_3:0.0,MetaBAT.20_sub.contigs|Sage1_L_100_16_scaffold_33567_1:0.0):0.15089,((Abawaca2.23.contigs|15con2h3.4B_scaffold_326_14:0.0,Abawaca2.28_sub.contigs|15con2h1.4A_scaffold_24132_3:0.0,MetaBAT.21.contigs|15con2h2.4B_scaffold_3239_15:0.0):0.09204,((Maxbin2.086.contigs|15con2h1.4B_scaffold_105198_2:0.01850,MetaBAT.45.contigs|15con2h2.4B_scaffold_11058_7:0.01879)0.999:0.08878,((Abawaca2.220.contigs|Sage1_R_100_16_scaffold_21026_3:0.0,Maxbin2.007.contigs|Sage1_L_100_16_scaffold_14391_4:0.0,MetaBAT.64.contigs|Sage1_L_113_16_scaffold_1184_26:0.0):0.03536,(Maxbin2.028_sub.contigs|15con2h2.4B_scaffold_77223_2:0.01551,MetaBAT.38.contigs|Sage1_L_60_16_scaffold_1006_19:0.02149)0.996:0.04684)0.993:0.06141)0.968:0.04614)0.158:0.02992)0.898:0.03617)0.654:0.03436)1.000:0.15769,(Maxbin2.110.contigs|15con2h3.4A_scaffold_7970_1:0.30297,(Maxbin2.039_sub.contigs|15con2h1.4B_scaffold_5953_10:0.00053,(Maxbin2.030_sub.contigs|15con2h2.4B_scaffold_12373_7:0.00550,MetaBAT.48.contigs|15con2h3.4A_scaffold_2739_8:0.00182)0.748:0.00184)1.000:0.22781)0.894:0.05922)0.988:0.12242,((Maxbin2.028_sub.contigs|15con2h2.4B_scaffold_12196_5:0.03304,(Abawaca2.220.contigs|Sage1_R_100_16_scaffold_7472_14:0.00055,(MetaBAT.64.contigs|Sage1_L_113_16_scaffold_4150_6:0.00228,Maxbin2.007.contigs|Sage1_L_100_16_scaffold_72925_2:0.00054)0.000:0.00055)0.979:0.03856)1.000:0.38632,((((OM-RGC.v2.001758308:0.23530,(OM-RGC.v2.006226362:0.26304,OM-RGC.v2.002739059:0.08106)0.839:0.03482)0.146:0.02646,OM-RGC.v2.001486645:0.14346)0.978:0.06570,(OM-RGC.v2.004883483:0.00754,(OM-RGC.v2.001366646:0.02135,OM-RGC.v2.007175778:0.05468)0.748:0.01605)1.000:0.14705)0.256:0.04073,OM-RGC.v2.007398299:0.13438)1.000:0.53714)0.897:0.09968)1.000:0.35863)0.591:0.05015)0.715:0.07144,((Maxbin2.012.contigs|15con2h2.4A_scaffold_963_3:0.0,Maxbin2.012_sub.contigs|15con2h2.4B_scaffold_544_10:0.0,Maxbin2.015.contigs|15con2h1.4B_scaffold_2238_1:0.0):0.14929,((PQQ_ADH_Type_3|WP_012029069.1:0.00792,PQQ_ADH_Type_3|WP_012045854.1:0.01956)0.997:0.06275,((PQQ_ADH_Type_3|EJN11107.1:0.00708,(PQQ_ADH_Type_3|WP_011088947.1:0.02288,PQQ_ADH_Type_3|WP_015684631.1:0.00901)0.779:0.00656)1.000:0.06171,(Abawaca2.138.contigs|Sage1_L_20_16_scaffold_448_20:0.01495,Maxbin2.053_sub.contigs|15con2h2.4B_scaffold_104643_1:0.02526)0.994:0.04772)0.321:0.01219)1.000:0.11253)1.000:0.20768)0.959:0.11943,OM-RGC.v2.001548368:0.44965)1.000:0.44851)0.979:0.17861,(((((Abawaca2.108.contigs|Mad1_100_16_scaffold_1674_2:0.06168,(Maxbin2.063_sub.contigs|Mad1_40_16_scaffold_3668_6:0.13325,Maxbin2.081.contigs|Mad1_60_16_scaffold_679_17:0.10376)0.814:0.04754)1.000:0.78255,((OM-RGC.v2.002304543:0.21282,(OM-RGC.v2.001718353:0.15926,((OM-RGC.v2.001435855:0.10173,OM-RGC.v2.002801611:0.06128)0.829:0.02416,(OM-RGC.v2.001375269:0.08351,OM-RGC.v2.001579247:0.06150)0.987:0.05757)0.999:0.12200)0.982:0.09215)0.985:0.16652,(OM-RGC.v2.001551641:0.18999,(OM-RGC.v2.001491022:0.20974,(OM-RGC.v2.001492042:0.03454,OM-RGC.v2.003946562:0.03348)1.000:0.20107)0.986:0.10822)0.965:0.14362)1.000:1.30336)0.150:0.14967,(((OM-RGC.v2.007120091:0.23381,((OM-RGC.v2.002476522:0.27157,((OM-RGC.v2.001463878:0.08675,(OM-RGC.v2.007978928:0.12551,(OM-RGC.v2.001388106:0.02511,(OM-RGC.v2.007265883:0.00414,(OM-RGC.v2.001379247:0.03917,(OM-RGC.v2.001456198:0.00536,OM-RGC.v2.007345587:0.00488)0.868:0.00512)0.547:0.00542)0.858:0.01622)0.994:0.12423)0.614:0.05223)0.965:0.06211,OM-RGC.v2.003274237:0.09301)0.253:0.05485)0.993:0.12841,OM-RGC.v2.001894386:0.25197)0.289:0.07077)1.000:0.87393,(((((OM-RGC.v2.001344095:0.06448,OM-RGC.v2.003984170:0.41087)0.422:0.03447,((OM-RGC.v2.001344088:0.03298,OM-RGC.v2.001344918:0.03697)0.992:0.05307,((OM-RGC.v2.006086545:0.09649,(OM-RGC.v2.005707693:0.04796,(OM-RGC.v2.002219963:0.04198,OM-RGC.v2.007604116:0.03594)0.906:0.01931)0.605:0.02590)0.940:0.03618,(OM-RGC.v2.001376929:0.04184,(OM-RGC.v2.005332313:0.02529,(OM-RGC.v2.001384665:0.03814,OM-RGC.v2.002434979:0.08101)0.986:0.04874)0.133:0.02244)0.994:0.06757)1.000:0.25848)0.570:0.03106)1.000:0.51884,(OM-RGC.v2.000740878:0.79373,((((OM-RGC.v2.000756225:0.06749,OM-RGC.v2.004831319:0.11449)1.000:0.14502,((OM-RGC.v2.000683157:0.12055,OM-RGC.v2.000719980:0.12110)0.999:0.10479,(OM-RGC.v2.000735070:0.23057,OM-RGC.v2.000855294:0.26497)0.722:0.05716)0.573:0.06324)1.000:0.20134,(OM-RGC.v2.000722072:0.29663,OM-RGC.v2.000773949:0.25453)1.000:0.29711)0.996:0.19884,((((OM-RGC.v2.000754961:0.18100,((OM-RGC.v2.000737996:0.03623,(OM-RGC.v2.001013483:0.01096,OM-RGC.v2.005224400:0.00455)0.958:0.02729)1.000:0.15490,((((OM-RGC.v2.007730091:0.01715,(OM-RGC.v2.000937079:0.00054,(OM-RGC.v2.004169825:0.00513,OM-RGC.v2.003533819:0.00971)0.802:0.00526)0.747:0.00605)0.982:0.04026,(OM-RGC.v2.000770153:0.02048,OM-RGC.v2.005618707:0.03991)0.223:0.01214)1.000:0.05133,(OM-RGC.v2.000769570:0.08262,(OM-RGC.v2.000764415:0.00393,OM-RGC.v2.005213950:0.03320)1.000:0.12152)0.924:0.02475)0.960:0.02547,((OM-RGC.v2.000757363:0.04939,OM-RGC.v2.001885296:0.01554)0.742:0.02345,OM-RGC.v2.002799905:0.04812)0.904:0.01863)0.925:0.04544)1.000:0.17671)0.231:0.04781,((OM-RGC.v2.000816513:0.04362,OM-RGC.v2.003792331:0.02259)1.000:0.09908,(OM-RGC.v2.001180247:0.12739,(OM-RGC.v2.000740146:0.03880,(OM-RGC.v2.006423956:0.02375,(OM-RGC.v2.000740386:0.03890,(OM-RGC.v2.000733694:0.01721,(OM-RGC.v2.001057562:0.01796,OM-RGC.v2.002495648:0.00910)0.983:0.02480)0.426:0.00607)0.789:0.01120)0.083:0.01979)0.982:0.04818)1.000:0.14276)0.330:0.04550)0.992:0.11800,(((OM-RGC.v2.001776593:0.00918,OM-RGC.v2.004095454:0.01823)0.889:0.01001,(OM-RGC.v2.001954082:0.04323,OM-RGC.v2.002731073:0.03266)0.703:0.00998)1.000:0.18723,(OM-RGC.v2.000687475:0.16968,(OM-RGC.v2.000739330:0.10545,((OM-RGC.v2.000734820:0.06900,(OM-RGC.v2.000734770:0.03551,OM-RGC.v2.003195111:0.01335)0.991:0.04398)1.000:0.13661,OM-RGC.v2.000758805:0.15156)0.172:0.03135)0.970:0.05758)0.944:0.06245)0.992:0.15131)1.000:0.34973,(((((OM-RGC.v2.001251549:0.04456,OM-RGC.v2.002900597:0.02854)0.985:0.06533,(OM-RGC.v2.001376030:0.08825,(OM-RGC.v2.002123386:0.00367,OM-RGC.v2.002743764:0.00054)1.000:0.10998)0.966:0.05651)0.451:0.05487,((OM-RGC.v2.001223850:0.02376,OM-RGC.v2.001803969:0.02767)1.000:0.18825,(((OM-RGC.v2.003846281:0.19305,(((OM-RGC.v2.001153791:0.02580,OM-RGC.v2.001165392:0.03777)1.000:0.09913,(OM-RGC.v2.005615589:0.03179,OM-RGC.v2.002651146:0.06075)0.997:0.07038)0.258:0.01519,OM-RGC.v2.002401122:0.04164)0.771:0.02845)0.316:0.03342,(OM-RGC.v2.001200404:0.04522,OM-RGC.v2.001206572:0.03502)0.983:0.04339)0.326:0.03095,(OM-RGC.v2.001209551:0.12412,(OM-RGC.v2.001210949:0.10489,(OM-RGC.v2.001376032:0.08314,((OM-RGC.v2.002678376:0.00055,OM-RGC.v2.005754365:0.00055)0.999:0.06908,(OM-RGC.v2.006428508:0.02432,(OM-RGC.v2.002896344:0.01297,(OM-RGC.v2.002662928:0.01458,OM-RGC.v2.008491637:0.01572)0.741:0.00486)0.945:0.01715)0.097:0.00895)0.954:0.03161)0.999:0.06419)0.981:0.04032)0.966:0.03906)0.030:0.03211)0.988:0.12505)1.000:0.41994,(((OM-RGC.v2.001325764:0.30693,((OM-RGC.v2.001326193:0.02057,OM-RGC.v2.005340367:0.03803)1.000:0.18756,((OM-RGC.v2.001324849:0.07278,OM-RGC.v2.001325389:0.04652)1.000:0.16091,(OM-RGC.v2.001347005:0.13688,OM-RGC.v2.001457401:0.08455)1.000:0.14927)0.947:0.07921)1.000:0.19254)0.676:0.07038,(OM-RGC.v2.001239827:0.56315,(OM-RGC.v2.001338236:0.25548,OM-RGC.v2.001348937:0.16489)1.000:0.33298)0.350:0.06988)0.393:0.06670,((((OM-RGC.v2.001435894:0.04021,(OM-RGC.v2.002713707:0.01003,(OM-RGC.v2.002194667:0.00055,OM-RGC.v2.001268029:0.03439)0.421:0.01034)0.850:0.01148)0.999:0.08252,(OM-RGC.v2.001369405:0.04728,(OM-RGC.v2.001368877:0.03779,OM-RGC.v2.001370950:0.02681)0.988:0.04258)0.989:0.04750)0.767:0.05879,((OM-RGC.v2.001361300:0.03294,OM-RGC.v2.001361301:0.05312)1.000:0.09012,((OM-RGC.v2.001402450:0.16293,(OM-RGC.v2.001318459:0.11019,(OM-RGC.v2.001317945:0.03358,OM-RGC.v2.001319799:0.03414)1.000:0.14842)0.910:0.05996)0.974:0.05954,(OM-RGC.v2.003767029:0.05195,OM-RGC.v2.006136384:0.00965)0.980:0.09901)0.802:0.03355)0.957:0.07044)1.000:0.30950,(OM-RGC.v2.002872896:0.33850,(OM-RGC.v2.001371294:0.16746,(OM-RGC.v2.004893238:0.05892,(OM-RGC.v2.001318974:0.07178,OM-RGC.v2.006756334:0.09333)0.942:0.05239)0.996:0.11443)1.000:0.29642)0.999:0.21436)0.488:0.09729)1.000:0.19578)0.985:0.15031,(((OM-RGC.v2.000713232:0.03202,(OM-RGC.v2.001283354:0.00054,OM-RGC.v2.007592487:0.00055)0.917:0.02317)1.000:0.43314,(((OM-RGC.v2.000747217:0.12320,(OM-RGC.v2.000678236:0.04057,OM-RGC.v2.000747379:0.04528)1.000:0.10799)0.997:0.09758,((((OM-RGC.v2.000731985:0.02006,OM-RGC.v2.000949935:0.04547)1.000:0.08747,(OM-RGC.v2.004411049:0.04129,(OM-RGC.v2.000739577:0.02616,OM-RGC.v2.000968476:0.01790)0.992:0.05568)0.993:0.07802)0.781:0.03688,(OM-RGC.v2.000687470:0.16196,((OM-RGC.v2.001972190:0.12345,(OM-RGC.v2.000751109:0.02935,(OM-RGC.v2.005434216:0.00054,OM-RGC.v2.002115334:0.00054)0.972:0.01696)0.999:0.07329)0.961:0.04478,((OM-RGC.v2.005654735:0.02654,(OM-RGC.v2.000758451:0.04708,OM-RGC.v2.000754287:0.04992)0.713:0.01161)1.000:0.08572,(OM-RGC.v2.000756060:0.05010,OM-RGC.v2.001766220:0.11879)0.996:0.06515)0.976:0.04141)0.834:0.04564)1.000:0.15125)0.966:0.04319,(OM-RGC.v2.000700489:0.04169,(OM-RGC.v2.002798842:0.02907,OM-RGC.v2.000812453:0.02928)0.788:0.02010)1.000:0.13834)0.928:0.04920)0.368:0.03361,OM-RGC.v2.001507937:0.12938)1.000:0.28247)0.879:0.10877,(OM-RGC.v2.000725626:0.28452,(OM-RGC.v2.000599668:0.28652,((OM-RGC.v2.000703968:0.17378,(OM-RGC.v2.000724819:0.09004,OM-RGC.v2.000726385:0.08197)1.000:0.11273)0.000:0.05590,OM-RGC.v2.000734331:0.37292)0.229:0.06447)1.000:0.24107)1.000:0.26666)0.997:0.13100)0.998:0.14073)0.781:0.08606)0.902:0.15448)1.000:0.31505)0.989:0.15839,(((tr|A0A6N1X161|A0A6N1X161_9BURK:0.39080,tr|W0P6G5|W0P6G5_ADVMD:0.31073)1.000:0.34239,(((tr|A0A433XB21|A0A433XB21_9HYPH:0.12969,tr|A0A5B9DTK4|A0A5B9DTK4_9HYPH:0.24353)0.950:0.08549,(tr|A0A1W2BW58|A0A1W2BW58_9RHOB:0.21957,(((tr|A0A3S3U518|A0A3S3U518_9RHOB:0.13145,(tr|A0A418T7N5|A0A418T7N5_9RHOB:0.05742,(tr|A0A344PMK0|A0A344PMK0_9RHOB:0.06675,tr|S5YIA4|S5YIA4_PARAH:0.11189)0.772:0.01938)0.997:0.06154)1.000:0.15941,((tr|A0A0F5LE36|A0A0F5LE36_9HYPH:0.11958,(tr|A0A086YAN3|A0A086YAN3_9RHOB:0.12360,tr|A0A841M8Z4|A0A841M8Z4_9HYPH:0.15791)0.959:0.05587)0.659:0.03397,(tr|A0A7G5LNE6|A0A7G5LNE6_9HYPH:0.17775,((tr|A0A927FSY4|A0A927FSY4_9HYPH:0.10712,(((tr|A0A0Q7DK58|A0A0Q7DK58_9HYPH:0.14240,tr|A0A5B9DP58|A0A5B9DP58_9HYPH:0.06414)0.299:0.02515,tr|A0A085EPY8|A0A085EPY8_9HYPH:0.05925)0.749:0.01927,(tr|A0A0F5FUJ1|A0A0F5FUJ1_9HYPH:0.08505,tr|A0A916W4T0|A0A916W4T0_9HYPH:0.09658)1.000:0.08557)0.647:0.02022)0.461:0.02858,(tr|A0A0F5L3D3|A0A0F5L3D3_9HYPH:0.03405,tr|A0A6M1SYN5|A0A6M1SYN5_9HYPH:0.04936)1.000:0.08731)0.705:0.03386)0.519:0.02379)0.840:0.03874)0.901:0.07195,tr|A0A369W8A7|A0A369W8A7_9HYPH:0.25038)0.156:0.05441)0.843:0.04548)1.000:0.25044,((tr|A0A1W6NYB2|A0A1W6NYB2_9RHOB:0.05416,tr|F9Y435|F9Y435_KETVW:0.07354)1.000:0.27338,(tr|A0A849L0W8|A0A849L0W8_9RHOB:0.42648,((OM-RGC.v2.000552864:0.02196,tr|G4R9H5|G4R9H5_PELHB:0.03256)1.000:0.08977,(tr|A0A1G7ULQ7|A0A1G7ULQ7_9HYPH:0.14453,OM-RGC.v2.001357594:0.18713)0.060:0.03632)0.997:0.13156)0.906:0.09609)1.000:0.29701)0.973:0.12935)1.000:0.38099,(((OM-RGC.v2.001373793:0.26777,(OM-RGC.v2.001251194:0.17288,((OM-RGC.v2.001348568:0.13388,(OM-RGC.v2.001345957:0.08577,((((OM-RGC.v2.001210243:0.00606,(OM-RGC.v2.008247328:0.00055,((OM-RGC.v2.002765719:0.02148,(OM-RGC.v2.005113209:0.00435,OM-RGC.v2.001222724:0.01756)0.102:0.00228)0.289:0.00371,(OM-RGC.v2.002046847:0.00275,OM-RGC.v2.002375261:0.00054)0.922:0.01698)0.735:0.00639)0.819:0.00174)0.929:0.01418,OM-RGC.v2.001244443:0.04517)1.000:0.10582,(OM-RGC.v2.001278589:0.05748,OM-RGC.v2.003410670:0.02501)0.930:0.03920)1.000:0.14429,OM-RGC.v2.001347864:0.07138)0.900:0.04739)0.892:0.04065)0.878:0.03458,(((((OM-RGC.v2.001339710:0.05386,(((OM-RGC.v2.001258697:0.03327,OM-RGC.v2.001346758:0.01660)0.999:0.06004,((OM-RGC.v2.006748253:0.00070,OM-RGC.v2.008207038:0.00055)0.993:0.03257,((OM-RGC.v2.006117742:0.00488,OM-RGC.v2.005235339:0.00055)0.739:0.00055,(OM-RGC.v2.004164861:0.00055,OM-RGC.v2.004225444:0.00055)0.901:0.01861)0.786:0.01085)0.650:0.01945)0.527:0.01787,(OM-RGC.v2.007095920:0.02128,(OM-RGC.v2.001723066:0.00054,OM-RGC.v2.007655914:0.00055)0.921:0.02050)0.977:0.04681)1.000:0.06296)0.184:0.01433,OM-RGC.v2.003351552:0.06055)0.980:0.05762,(OM-RGC.v2.006083878:0.04792,(OM-RGC.v2.001828661:0.02956,OM-RGC.v2.006227981:0.01717)0.942:0.03001)0.836:0.03455)0.720:0.03397,(OM-RGC.v2.001350083:0.03748,OM-RGC.v2.004600431:0.06874)0.965:0.04605)0.980:0.06996,(OM-RGC.v2.004688433:0.05483,(OM-RGC.v2.001339778:0.02336,((OM-RGC.v2.001070461:0.02304,OM-RGC.v2.001193161:0.00529)1.000:0.08931,OM-RGC.v2.002026821:0.02639)0.819:0.02437)0.904:0.05029)1.000:0.24685)0.945:0.03483)1.000:0.21020)0.644:0.06006)0.974:0.10538,(OM-RGC.v2.001359927:0.14084,((((OM-RGC.v2.002355604:0.15563,(OM-RGC.v2.002337894:0.07430,(OM-RGC.v2.001609989:0.07620,OM-RGC.v2.002100803:0.09522)0.581:0.01880)1.000:0.12405)0.880:0.03975,(OM-RGC.v2.002404646:0.07672,OM-RGC.v2.005160104:0.04582)0.954:0.05469)0.143:0.01222,(OM-RGC.v2.002138452:0.07762,(OM-RGC.v2.001628136:0.04944,OM-RGC.v2.007554385:0.04289)0.666:0.01873)0.881:0.01880)0.998:0.09183,OM-RGC.v2.004178823:0.12847)0.995:0.10070)0.989:0.10342)1.000:0.53305,((OM-RGC.v2.001226738:0.32197,((OM-RGC.v2.001170674:0.16572,((OM-RGC.v2.001382219:0.16297,(((((OM-RGC.v2.002662202:0.00093,OM-RGC.v2.004041784:0.00054)0.873:0.01753,((OM-RGC.v2.001241395:0.02711,OM-RGC.v2.001237853:0.05561)0.642:0.00915,((OM-RGC.v2.003221834:0.00603,OM-RGC.v2.006286646:0.01189)0.747:0.00233,OM-RGC.v2.002802435:0.00663)0.771:0.00808)0.781:0.00514)1.000:0.11783,OM-RGC.v2.006934377:0.20537)0.686:0.02964,((OM-RGC.v2.001224583:0.07588,OM-RGC.v2.001224837:0.07257)1.000:0.07326,((OM-RGC.v2.001217868:0.02117,OM-RGC.v2.003109964:0.02946)0.923:0.05060,(((OM-RGC.v2.001136232:0.07972,((OM-RGC.v2.001191091:0.08933,((OM-RGC.v2.007375030:0.00055,(OM-RGC.v2.005741446:0.00733,OM-RGC.v2.006655968:0.00885)0.000:0.00055)0.990:0.04043,(OM-RGC.v2.005426759:0.00842,(OM-RGC.v2.005831751:0.02292,(OM-RGC.v2.001238818:0.01621,OM-RGC.v2.001240093:0.00631)0.644:0.00055)0.970:0.03312)0.904:0.01746)0.936:0.03501)0.989:0.04913,(OM-RGC.v2.001940358:0.01717,(OM-RGC.v2.002417766:0.00053,OM-RGC.v2.006830393:0.00055)0.737:0.00485)1.000:0.08262)0.928:0.02442)0.421:0.01798,OM-RGC.v2.001215253:0.08697)0.953:0.02679,OM-RGC.v2.002150499:0.07031)0.320:0.01669)0.999:0.07674)0.984:0.05030)0.971:0.05480,OM-RGC.v2.002657512:0.06665)1.000:0.16174)0.997:0.11103,OM-RGC.v2.001448947:0.20534)0.901:0.07454)0.883:0.05196,OM-RGC.v2.001927833:0.28546)0.998:0.25670)1.000:0.98929,((((OM-RGC.v2.001106429:0.11290,OM-RGC.v2.001214411:0.13569)1.000:0.83578,((OM-RGC.v2.001131403:0.26332,OM-RGC.v2.001549329:0.16619)0.906:0.09981,(OM-RGC.v2.001320921:0.06259,(OM-RGC.v2.005855295:0.10142,OM-RGC.v2.001259451:0.15845)0.875:0.03668)0.988:0.10748)1.000:0.38924)1.000:0.33660,OM-RGC.v2.001463865:0.57855)0.983:0.18419,(((tr|A0A1G8TQZ1|A0A1G8TQZ1_9PSED:0.69758,(tr|G4RAR7|G4RAR7_PELHB:0.56568,(OM-RGC.v2.003382038:0.50401,(((((((((OM-RGC.v2.001293177:0.07286,(OM-RGC.v2.001510424:0.19295,OM-RGC.v2.007803818:0.11823)0.355:0.04045)0.996:0.09536,OM-RGC.v2.001300225:0.14774)0.706:0.04851,OM-RGC.v2.007283569:0.29111)0.944:0.04866,((OM-RGC.v2.001404275:0.18312,(OM-RGC.v2.001404307:0.18175,OM-RGC.v2.001487216:0.13575)0.645:0.04512)0.951:0.06946,((OM-RGC.v2.001347342:0.12802,((OM-RGC.v2.006268485:0.00055,OM-RGC.v2.007073556:0.00055)1.000:0.12580,(OM-RGC.v2.001730345:0.09276,OM-RGC.v2.006213666:0.04934)0.500:0.03349)0.968:0.04856)1.000:0.13472,(OM-RGC.v2.008469752:0.02607,(OM-RGC.v2.006071078:0.02419,OM-RGC.v2.006750239:0.02510)0.294:0.01865)1.000:0.14690)0.806:0.03615)0.892:0.04871)0.852:0.05024,(OM-RGC.v2.001354389:0.24424,((OM-RGC.v2.001176879:0.08825,OM-RGC.v2.005100136:0.10726)0.996:0.10018,(OM-RGC.v2.007060218:0.10330,(OM-RGC.v2.001286671:0.08171,OM-RGC.v2.001404298:0.11939)0.426:0.02111)0.981:0.06883)0.992:0.08588)0.970:0.05417)0.777:0.01976,((OM-RGC.v2.001299700:0.22954,OM-RGC.v2.007547456:0.24494)0.353:0.06098,(OM-RGC.v2.001355973:0.24827,(((OM-RGC.v2.001397572:0.01255,OM-RGC.v2.003884081:0.06817)1.000:0.12631,(OM-RGC.v2.001384830:0.16214,OM-RGC.v2.001361049:0.19364)0.947:0.06127)0.314:0.02728,(OM-RGC.v2.001418769:0.12418,OM-RGC.v2.005592509:0.07439)0.949:0.04872)0.733:0.03549)1.000:0.10769)0.953:0.04543)0.952:0.03317,((((OM-RGC.v2.001347305:0.21831,(OM-RGC.v2.004422818:0.02018,(OM-RGC.v2.002326378:0.00055,OM-RGC.v2.006812600:0.00055)0.953:0.03699)1.000:0.24675)0.738:0.05318,(OM-RGC.v2.001332021:0.28595,((OM-RGC.v2.001184529:0.02978,OM-RGC.v2.001623703:0.04468)0.994:0.07049,((OM-RGC.v2.001331546:0.07140,OM-RGC.v2.001332916:0.05304)0.989:0.06109,(OM-RGC.v2.001625901:0.09200,(OM-RGC.v2.002908270:0.02915,(OM-RGC.v2.002770665:0.01745,(OM-RGC.v2.006418355:0.00055,OM-RGC.v2.007558165:0.00054)0.818:0.00876)0.862:0.02983)0.983:0.05666)0.993:0.07461)0.905:0.05551)1.000:0.17375)1.000:0.17314)0.834:0.04073,(((OM-RGC.v2.001327302:0.26146,((OM-RGC.v2.004953902:0.13002,(OM-RGC.v2.006329704:0.10377,(OM-RGC.v2.001347858:0.05816,OM-RGC.v2.006966970:0.15126)0.670:0.02790)0.924:0.04592)0.955:0.04503,(OM-RGC.v2.004347628:0.24061,(OM-RGC.v2.001738662:0.00054,OM-RGC.v2.001922421:0.01492)0.995:0.12072)0.994:0.13813)0.750:0.05613)0.975:0.06231,(OM-RGC.v2.001502577:0.16784,((OM-RGC.v2.001330970:0.07777,(OM-RGC.v2.008019537:0.02260,(OM-RGC.v2.002420353:0.04509,OM-RGC.v2.004953893:0.02424)0.456:0.01197)0.987:0.05470)0.998:0.09994,((OM-RGC.v2.001855359:0.03559,OM-RGC.v2.007498035:0.02574)0.998:0.09034,((OM-RGC.v2.001333849:0.09552,OM-RGC.v2.002961060:0.05982)0.796:0.00868,((OM-RGC.v2.001456516:0.02445,OM-RGC.v2.004099953:0.07008)1.000:0.10369,OM-RGC.v2.001337707:0.06158)0.510:0.00915)0.953:0.04197)0.675:0.02673)0.711:0.02592)0.989:0.06003)0.771:0.03585,((OM-RGC.v2.001213605:0.17623,((OM-RGC.v2.001559380:0.18283,((((OM-RGC.v2.001417515:0.08207,(OM-RGC.v2.001556493:0.03431,(OM-RGC.v2.001243879:0.00586,OM-RGC.v2.001811753:0.01471)0.983:0.04247)0.998:0.09014)0.139:0.01931,(OM-RGC.v2.001363907:0.07988,((OM-RGC.v2.006859598:0.01428,(OM-RGC.v2.001256308:0.00770,OM-RGC.v2.004536729:0.02613)0.680:0.00487)0.990:0.08591,(((OM-RGC.v2.001409429:0.02970,OM-RGC.v2.001424272:0.02954)0.972:0.03693,(OM-RGC.v2.001257744:0.04210,((OM-RGC.v2.001404985:0.00508,((OM-RGC.v2.001257526:0.02788,OM-RGC.v2.003964555:0.00360)0.921:0.02763,OM-RGC.v2.002211475:0.00899)0.943:0.01277)0.936:0.01264,OM-RGC.v2.001333287:0.01909)0.975:0.02776)0.882:0.01930)0.935:0.04729,(OM-RGC.v2.004662575:0.03420,OM-RGC.v2.001347623:0.04238)0.918:0.03131)0.332:0.03022)0.444:0.02666)0.996:0.07318)0.998:0.08348,(OM-RGC.v2.001282335:0.03382,(((OM-RGC.v2.001278116:0.01824,OM-RGC.v2.001281603:0.01446)0.966:0.01955,OM-RGC.v2.001570792:0.00768)0.257:0.00620,(OM-RGC.v2.003473582:0.02205,OM-RGC.v2.003624038:0.00823)0.742:0.00610)0.976:0.03078)1.000:0.09202)0.953:0.03547,((((OM-RGC.v2.002208059:0.12911,OM-RGC.v2.006881761:0.05963)0.987:0.08494,((OM-RGC.v2.007304429:0.08463,((OM-RGC.v2.001136807:0.03081,OM-RGC.v2.007839574:0.02150)0.961:0.04872,(OM-RGC.v2.002178189:0.01845,(OM-RGC.v2.002128552:0.00055,OM-RGC.v2.003773449:0.00055)0.884:0.01881)0.822:0.01695)0.584:0.01874)1.000:0.12650,(OM-RGC.v2.005954337:0.03938,(((OM-RGC.v2.005701912:0.02261,(OM-RGC.v2.005044062:0.01379,(OM-RGC.v2.002823124:0.00596,(OM-RGC.v2.003148790:0.00723,((OM-RGC.v2.001134351:0.04220,OM-RGC.v2.001126198:0.01348)0.626:0.00998,(OM-RGC.v2.001136784:0.00054,OM-RGC.v2.006209829:0.00334)0.874:0.00495)0.737:0.00368)0.842:0.00855)0.596:0.00561)0.890:0.02450)0.767:0.01080,OM-RGC.v2.002168067:0.01562)0.979:0.03383,(OM-RGC.v2.004631999:0.02787,(OM-RGC.v2.002012533:0.10715,(OM-RGC.v2.001474328:0.01520,OM-RGC.v2.007347992:0.02526)0.993:0.05009)0.325:0.01474)0.937:0.03709)0.358:0.02393)0.997:0.08398)0.948:0.05121)0.999:0.13900,OM-RGC.v2.005552574:0.13361)0.685:0.02958,OM-RGC.v2.001219367:0.09436)0.360:0.02195)0.992:0.06217)0.560:0.02614,OM-RGC.v2.001360598:0.16976)0.964:0.05046)1.000:0.11746,((OM-RGC.v2.002176962:0.06695,((OM-RGC.v2.003259368:0.09554,(OM-RGC.v2.006658432:0.01723,(OM-RGC.v2.006069647:0.00054,OM-RGC.v2.008232784:0.00055)0.828:0.00586)0.970:0.05690)0.999:0.11014,(((OM-RGC.v2.002149909:0.02143,(OM-RGC.v2.002251856:0.00054,OM-RGC.v2.007080957:0.00532)0.933:0.02196)0.918:0.03184,(OM-RGC.v2.001583913:0.02096,OM-RGC.v2.006587915:0.02578)0.986:0.05739)0.999:0.08890,(OM-RGC.v2.001354760:0.07614,OM-RGC.v2.004932200:0.05455)0.875:0.02152)0.473:0.03256)0.444:0.01438)1.000:0.08530,(((OM-RGC.v2.001264672:0.03824,(OM-RGC.v2.001839116:0.01305,OM-RGC.v2.005632293:0.00477)0.964:0.03990)1.000:0.18394,(OM-RGC.v2.001502359:0.13368,(OM-RGC.v2.001245884:0.12546,(OM-RGC.v2.001327810:0.07396,(OM-RGC.v2.008391893:0.05622,(OM-RGC.v2.001736310:0.00845,OM-RGC.v2.003307116:0.00373)0.967:0.04936)0.801:0.05669)0.000:0.01512)0.000:0.01757)0.377:0.02614)0.952:0.07677,(((OM-RGC.v2.002007977:0.07814,OM-RGC.v2.003422767:0.12376)0.362:0.03543,(((OM-RGC.v2.002660564:0.03640,OM-RGC.v2.003143607:0.02400)0.992:0.07021,((OM-RGC.v2.001718186:0.01477,OM-RGC.v2.006536640:0.01003)0.912:0.01335,(OM-RGC.v2.001237900:0.03842,OM-RGC.v2.002985605:0.02663)0.765:0.00891)0.944:0.03660)0.272:0.02085,((OM-RGC.v2.007386778:0.00054,OM-RGC.v2.007849939:0.03539)0.912:0.03474,OM-RGC.v2.001154020:0.18584)0.898:0.03631)0.998:0.08695)0.997:0.10654,OM-RGC.v2.005743151:0.23471)0.610:0.04970)0.686:0.02157)0.973:0.04666)0.996:0.06225)0.633:0.01852)0.703:0.01879,((OM-RGC.v2.008454739:0.19271,(OM-RGC.v2.001320418:0.13534,(OM-RGC.v2.001312841:0.03993,OM-RGC.v2.001511661:0.02268)1.000:0.16176)0.951:0.07460)0.726:0.05162,(OM-RGC.v2.001320389:0.19426,OM-RGC.v2.001985247:0.08334)1.000:0.14439)0.720:0.04771)0.987:0.04933)0.952:0.06726,OM-RGC.v2.001239436:0.30407)0.996:0.11101,((((tr|A0A0T2QD49|A0A0T2QD49_9SPHN:0.17917,((tr|A0A6I4SYR3|A0A6I4SYR3_9SPHN:0.22142,(tr|A0A940FPD9|A0A940FPD9_9SPHN:0.03394,tr|A0A940G241|A0A940G241_9SPHN:0.03059)0.997:0.08765)1.000:0.18979,tr|A0A940G2J8|A0A940G2J8_9SPHN:0.16777)0.266:0.05762)0.975:0.08886,((tr|A0A4T3EZM1|A0A4T3EZM1_9SPHN:0.18120,tr|A0A844ZFU0|A0A844ZFU0_9SPHN:0.11233)0.752:0.06703,(tr|A0A844XGQ3|A0A844XGQ3_9SPHN:0.26959,(OM-RGC.v2.000696929:0.20360,tr|A0A844YRF7|A0A844YRF7_9SPHN:0.33598)0.382:0.06346)0.974:0.06669)0.968:0.07915)1.000:0.30049,(OM-RGC.v2.005796461:0.13984,((OM-RGC.v2.001263824:0.02255,OM-RGC.v2.001267820:0.01483)1.000:0.16640,(OM-RGC.v2.001088489:0.12881,OM-RGC.v2.001197787:0.12665)0.927:0.06587)0.945:0.13425)1.000:0.29032)0.701:0.04774,(tr|A0A940FRW4|A0A940FRW4_9SPHN:0.71718,OM-RGC.v2.005578386:0.36303)0.343:0.10078)0.918:0.07260)0.958:0.08571)0.084:0.03470)0.972:0.10493)0.986:0.15245,(tr|A0A177QBD4|A0A177QBD4_9PROT:0.61451,(((BAB62258.1_sorbose_DH:0.0,Q93RE9_9BACT_sorbose_DH:0.0,Sorbose_DH_REE|BAB62258.1:0.0):0.06117,tr|A0A5B9DJI2|A0A5B9DJI2_9HYPH:0.06702)1.000:0.38759,(((((OM-RGC.v2.001390925:0.00273,(OM-RGC.v2.001303194:0.03510,tr|G4RGN9|G4RGN9_PELHB:0.01702)0.081:0.01033)1.000:0.19970,(tr|A0A6B2JII9|A0A6B2JII9_9RHOB:0.34175,(tr|F9YBB0|F9YBB0_KETVW:0.29526,((tr|A0A1W6P2H5|A0A1W6P2H5_9RHOB:0.05893,tr|A0A1W6P2J3|A0A1W6P2J3_9RHOB:0.05728)0.860:0.05382,((tr|A0A1W6P3B6|A0A1W6P3B6_9RHOB:0.07585,tr|F9Y8N6|F9Y8N6_KETVW:0.10114)0.996:0.07078,((4MH1_1_Sorbose_DH:0.04085,tr|F9Y5S3|F9Y5S3_KETVW:0.00373)0.995:0.06230,(tr|F9Y5Q6|F9Y5Q6_KETVW:0.10730,tr|F9Y8Y6|F9Y8Y6_KETVW:0.14031)0.959:0.05644)0.975:0.04133)0.092:0.02577)1.000:0.20256)0.997:0.16042)0.391:0.08517)0.829:0.07657,(tr|A0A1G7XYQ1|A0A1G7XYQ1_9HYPH:0.15780,tr|A0A7G5LP41|A0A7G5LP41_9HYPH:0.14966)1.000:0.36552)0.010:0.07772,(tr|A0A0F5Q5I8|A0A0F5Q5I8_9HYPH:0.10911,(tr|A0A447IEQ3|A0A447IEQ3_9HYPH:0.04922,tr|A0A6M1SJ31|A0A6M1SJ31_9HYPH:0.06025)0.987:0.06518)1.000:0.31272)0.942:0.10443,tr|A0A433XAK1|A0A433XAK1_9HYPH:0.33025)0.995:0.17775)0.902:0.14657)1.000:0.54813)0.254:0.06598,(OM-RGC.v2.001221125:0.06761,((OM-RGC.v2.001226766:0.06636,OM-RGC.v2.005461187:0.04309)0.987:0.07325,OM-RGC.v2.002781914:0.08516)0.557:0.02233)1.000:0.62830)0.182:0.03105)0.000:0.03946)0.871:0.08895)0.927:0.10004)0.762:0.06446)0.047:0.03705,(((((OM-RGC.v2.001490537:0.01186,(OM-RGC.v2.001491560:0.02500,OM-RGC.v2.001490542:0.01164)0.659:0.01387)1.000:0.23557,(tr|G4R6M4|G4R6M4_PELHB:0.25238,(tr|A0A1W6P192|A0A1W6P192_9RHOB:0.14885,tr|F9YBW9|F9YBW9_KETVW:0.20864)1.000:0.20614)1.000:0.16326)0.746:0.04778,((tr|A0A1G7VEW8|A0A1G7VEW8_9HYPH:0.16603,tr|G4R7V1|G4R7V1_PELHB:0.14880)1.000:0.13919,(tr|A0A1Y5TGS5|A0A1Y5TGS5_9RHOB:0.30736,tr|A0A4Q3Z984|A0A4Q3Z984_9RHOB:0.36659)1.000:0.18088)0.171:0.03797)1.000:0.45139,((((OM-RGC.v2.001653078:0.26106,((OM-RGC.v2.002269294:0.27234,(OM-RGC.v2.001359555:0.15744,(OM-RGC.v2.001453900:0.02641,OM-RGC.v2.007236429:0.00751)0.999:0.10817)0.811:0.04316)0.950:0.05323,(((OM-RGC.v2.002943274:0.02524,(OM-RGC.v2.001268570:0.02410,(OM-RGC.v2.001328922:0.00852,OM-RGC.v2.005928116:0.04145)0.376:0.01961)0.852:0.01047)0.995:0.05911,(OM-RGC.v2.001180521:0.05404,OM-RGC.v2.007638371:0.11076)0.999:0.09722)1.000:0.17290,(OM-RGC.v2.006892793:0.35620,(OM-RGC.v2.001311990:0.13885,(OM-RGC.v2.001274094:0.17827,(((OM-RGC.v2.001299316:0.11267,(OM-RGC.v2.001317073:0.06565,OM-RGC.v2.007501684:0.02657)0.856:0.05455)1.000:0.06362,(OM-RGC.v2.001323118:0.09293,(OM-RGC.v2.001327564:0.10693,((((OM-RGC.v2.002188674:0.02613,(OM-RGC.v2.001333580:0.01536,OM-RGC.v2.003043134:0.01039)0.981:0.03665)0.382:0.01854,OM-RGC.v2.001313258:0.09709)0.989:0.04657,OM-RGC.v2.001323689:0.05599)0.991:0.06296,OM-RGC.v2.005588414:0.05480)0.463:0.02696)0.940:0.03257)0.892:0.02429)0.998:0.07335,(OM-RGC.v2.001388501:0.11031,(OM-RGC.v2.001250610:0.02501,OM-RGC.v2.001286785:0.03753)1.000:0.09501)0.967:0.05930)0.981:0.06239)0.962:0.06876)0.929:0.04223)0.177:0.02571)0.999:0.13805)0.999:0.12243)0.421:0.04157,tr|A0A7V8NXK5|A0A7V8NXK5_9BACT:0.25722)0.997:0.15235,(((OM-RGC.v2.001518679:0.29143,OM-RGC.v2.002426036:0.14433)1.000:0.41652,((OM-RGC.v2.001471359:0.24484,OM-RGC.v2.001510441:0.42656)0.983:0.12488,(((OM-RGC.v2.001501882:0.17737,OM-RGC.v2.001584852:0.11781)0.957:0.08534,(OM-RGC.v2.001456555:0.34466,OM-RGC.v2.008349560:0.30186)0.322:0.09889)0.685:0.07781,OM-RGC.v2.007452843:0.16114)0.530:0.04080)1.000:0.23796)0.991:0.13439,((((OM-RGC.v2.004485864:0.02091,(OM-RGC.v2.001471004:0.02036,(OM-RGC.v2.002654426:0.04685,OM-RGC.v2.001865848:0.03004)0.418:0.00340)0.759:0.00621)1.000:0.20693,(OM-RGC.v2.001418737:0.13970,((OM-RGC.v2.001396974:0.03023,OM-RGC.v2.006568621:0.05839)0.934:0.06942,(OM-RGC.v2.002727553:0.05997,(OM-RGC.v2.001454221:0.02220,OM-RGC.v2.005798485:0.05229)0.965:0.04412)0.991:0.05907)0.705:0.03208)0.988:0.07823)1.000:0.15798,(OM-RGC.v2.001239853:0.21042,(OM-RGC.v2.001299652:0.22431,OM-RGC.v2.001375468:0.26543)0.976:0.08491)0.305:0.04249)0.999:0.12089,((OM-RGC.v2.001502384:0.22168,(((OM-RGC.v2.001434756:0.00743,OM-RGC.v2.002348880:0.01991)0.965:0.03456,(OM-RGC.v2.005819707:0.03433,(OM-RGC.v2.002943497:0.00054,OM-RGC.v2.006445146:0.03819)0.938:0.03096)0.626:0.01645)1.000:0.16465,(OM-RGC.v2.001299698:0.16761,(OM-RGC.v2.005587222:0.16570,(OM-RGC.v2.001586433:0.03191,OM-RGC.v2.004427910:0.04501)0.992:0.07586)0.420:0.02640)0.946:0.06561)0.919:0.04869)0.911:0.09328,(OM-RGC.v2.001479635:0.08403,(OM-RGC.v2.005975795:0.16680,OM-RGC.v2.007574990:0.12358)0.989:0.08784)0.997:0.15685)1.000:0.25303)0.989:0.09823)0.520:0.05414)0.528:0.07685,(OM-RGC.v2.001519218:0.25242,(OM-RGC.v2.006811496:0.12732,(OM-RGC.v2.001555468:0.02175,(OM-RGC.v2.001461673:0.01060,OM-RGC.v2.005061539:0.02158)0.649:0.01358)0.999:0.13304)1.000:0.17963)0.995:0.12973)0.954:0.08572)1.000:0.17841,(tr|A0A1G7TUU3|A0A1G7TUU3_9HYPH:0.78205,((tr|A0A369W5H2|A0A369W5H2_9HYPH:0.15825,tr|A0A433XFC6|A0A433XFC6_9HYPH:0.19086)1.000:0.33663,(((((((((OM-RGC.v2.001546285:0.00054,OM-RGC.v2.007524303:0.00054)0.986:0.04198,(OM-RGC.v2.000753952:0.00272,OM-RGC.v2.003430116:0.00475)0.988:0.03752)1.000:0.19025,(tr|A0A4Y8V228|A0A4Y8V228_9GAMM:0.15699,((tr|A0A916QJU4|A0A916QJU4_9GAMM:0.23364,(tr|A0A1E8CN36|A0A1E8CN36_9GAMM:0.07057,OM-RGC.v2.002582383:0.42977)0.966:0.06616)0.796:0.02972,(tr|A0A0S2KG25|A0A0S2KG25_9GAMM:0.12341,(OM-RGC.v2.000756734:0.11118,(OM-RGC.v2.000728214:0.00053,(OM-RGC.v2.006207360:0.00054,OM-RGC.v2.005343515:0.00055)0.948:0.01233)1.000:0.13149)0.713:0.02952)0.949:0.03551)0.449:0.02290)1.000:0.13019)0.920:0.05112,((OM-RGC.v2.000741796:0.21379,tr|A0A843T577|A0A843T577_9BACT:0.19867)1.000:0.23692,((((((OM-RGC.v2.002229967:0.06742,((((OM-RGC.v2.001334304:0.01853,OM-RGC.v2.001360731:0.02092)1.000:0.14353,((OM-RGC.v2.007376916:0.00070,(OM-RGC.v2.001366253:0.00434,OM-RGC.v2.002239366:0.00331)0.979:0.01825)0.876:0.01011,OM-RGC.v2.000704811:0.03346)0.918:0.01143)0.912:0.00985,(OM-RGC.v2.000813262:0.04992,OM-RGC.v2.000664313:0.02349)0.800:0.00410)0.999:0.04051,(OM-RGC.v2.001663171:0.05993,OM-RGC.v2.001279852:0.02236)0.853:0.01182)0.548:0.01198)0.947:0.02212,(OM-RGC.v2.000712274:0.01196,OM-RGC.v2.000729384:0.02573)1.000:0.08178)0.971:0.02434,(OM-RGC.v2.000742608:0.06118,OM-RGC.v2.000829974:0.02488)0.999:0.04296)1.000:0.07654,((OM-RGC.v2.001275602:0.01528,OM-RGC.v2.002193313:0.01132)1.000:0.08381,(OM-RGC.v2.000733862:0.02808,OM-RGC.v2.001035006:0.00794)1.000:0.10239)0.740:0.02430)0.899:0.02087,((OM-RGC.v2.000713938:0.11055,(OM-RGC.v2.000758626:0.10064,OM-RGC.v2.000888257:0.08929)0.872:0.03383)0.947:0.02868,(OM-RGC.v2.000710157:0.04489,(OM-RGC.v2.000720283:0.02116,OM-RGC.v2.000722330:0.02105)1.000:0.09652)0.994:0.04600)0.771:0.02968)1.000:0.13362,((((((OM-RGC.v2.002179862:0.00053,OM-RGC.v2.002995170:0.01097)0.975:0.01932,(OM-RGC.v2.000856256:0.02213,(OM-RGC.v2.001041788:0.00055,OM-RGC.v2.003264203:0.00055)0.800:0.00448)0.951:0.01161)0.834:0.01242,((OM-RGC.v2.001643066:0.01449,OM-RGC.v2.003266694:0.00055)0.443:0.00661,OM-RGC.v2.004896796:0.00393)0.786:0.00504)0.695:0.00954,(OM-RGC.v2.001198612:0.02476,OM-RGC.v2.004802814:0.07940)0.311:0.00884)1.000:0.05405,((OM-RGC.v2.000717725:0.10837,(OM-RGC.v2.000707766:0.05536,OM-RGC.v2.000713113:0.04314)1.000:0.13899)0.781:0.03820,(OM-RGC.v2.000727430:0.08926,((((OM-RGC.v2.006217399:0.03884,(((OM-RGC.v2.001589625:0.03842,(OM-RGC.v2.000681692:0.00885,OM-RGC.v2.001510893:0.01458)0.996:0.04401)0.163:0.00751,OM-RGC.v2.003567544:0.02362)0.923:0.01624,(OM-RGC.v2.001189553:0.01273,OM-RGC.v2.001781999:0.00055)0.981:0.04122)0.339:0.00978)0.967:0.04534,(((OM-RGC.v2.000718192:0.01008,OM-RGC.v2.001209104:0.00641)0.996:0.05114,(OM-RGC.v2.001585181:0.06156,OM-RGC.v2.004165929:0.02438)0.918:0.03031)0.976:0.03387,((((OM-RGC.v2.000754154:0.05151,(((OM-RGC.v2.001902986:0.01376,(OM-RGC.v2.003608604:0.00055,OM-RGC.v2.006797985:0.00248)0.845:0.01570)0.971:0.02883,OM-RGC.v2.003919446:0.03276)0.737:0.00623,((OM-RGC.v2.003066017:0.01606,(OM-RGC.v2.001517739:0.00054,OM-RGC.v2.002966780:0.00055)0.880:0.01723)0.950:0.02297,(OM-RGC.v2.000721593:0.00958,OM-RGC.v2.000722814:0.02829)0.966:0.02376)0.782:0.01229)0.985:0.03847)0.946:0.02882,OM-RGC.v2.000732365:0.06435)1.000:0.06168,(OM-RGC.v2.007798361:0.01005,(OM-RGC.v2.000741673:0.00609,OM-RGC.v2.000742835:0.02020)0.559:0.02352)0.992:0.06971)0.425:0.01831,OM-RGC.v2.000721662:0.06321)0.047:0.01340)0.807:0.02151)0.858:0.01972,OM-RGC.v2.000735245:0.07216)0.969:0.02610,OM-RGC.v2.003113228:0.05557)1.000:0.04900)0.921:0.02960)0.951:0.03034)0.929:0.04152,(OM-RGC.v2.000755302:0.09050,(OM-RGC.v2.000752870:0.04915,OM-RGC.v2.000777119:0.09034)0.651:0.02716)0.277:0.02313)1.000:0.10846)0.999:0.10608)0.963:0.05253)0.995:0.08340,tr|A0A925MNQ4|A0A925MNQ4_9GAMM:0.38677)1.000:0.15559,((OM-RGC.v2.000711189:0.10501,OM-RGC.v2.001639935:0.12121)1.000:0.41799,(((OM-RGC.v2.002193323:0.00054,OM-RGC.v2.004416464:0.00055)0.953:0.03931,(OM-RGC.v2.000734952:0.04165,OM-RGC.v2.000918951:0.06245)0.981:0.06183)1.000:0.32202,(tr|A0A177QDX0|A0A177QDX0_9PROT:0.39744,(tr|A0A6M5JEZ0|A0A6M5JEZ0_9SPHN:0.10754,(tr|A0A0S9C870|A0A0S9C870_9SPHN:0.03257,tr|A0A7W5MJW4|A0A7W5MJW4_9SPHN:0.04133)0.982:0.05947)1.000:0.36471)1.000:0.28912)0.260:0.06646)0.323:0.05255)0.667:0.05039,(OM-RGC.v2.000698415:0.31686,((OM-RGC.v2.001460099:0.02890,((OM-RGC.v2.000889949:0.03375,(OM-RGC.v2.001325378:0.02600,OM-RGC.v2.001359794:0.02307)0.155:0.00491)0.956:0.01401,OM-RGC.v2.000776482:0.03909)0.637:0.00284)0.823:0.00513,OM-RGC.v2.000688558:0.00500)1.000:0.27261)1.000:0.19065)0.999:0.11695,(((OM-RGC.v2.000951912:0.06793,OM-RGC.v2.007741600:0.00797)1.000:0.34966,((((OM-RGC.v2.000947619:0.08738,OM-RGC.v2.004255591:0.09226)0.985:0.07868,(OM-RGC.v2.000719357:0.12628,(OM-RGC.v2.000668331:0.00775,(OM-RGC.v2.001016867:0.05319,OM-RGC.v2.000703438:0.01063)0.803:0.01208)1.000:0.14122)0.934:0.06579)0.997:0.12300,(OM-RGC.v2.000674271:0.17491,((((((((OM-RGC.v2.001682541:0.07060,(OM-RGC.v2.001484489:0.00070,OM-RGC.v2.007431766:0.00055)0.939:0.03649)0.801:0.00808,(((OM-RGC.v2.000703293:0.01256,OM-RGC.v2.000704194:0.02145)0.976:0.02305,((OM-RGC.v2.005856511:0.00055,OM-RGC.v2.007716054:0.01458)0.877:0.00625,OM-RGC.v2.005094993:0.00055)0.915:0.01230)0.933:0.01632,OM-RGC.v2.008033729:0.02158)0.766:0.00410)0.810:0.00727,(OM-RGC.v2.007659751:0.00070,OM-RGC.v2.008145492:0.00053)0.894:0.01703)1.000:0.06576,(OM-RGC.v2.004347979:0.02827,(OM-RGC.v2.000707912:0.04162,OM-RGC.v2.000756106:0.01728)0.999:0.07392)0.909:0.01983)0.995:0.03913,(OM-RGC.v2.004690482:0.07145,(OM-RGC.v2.000700086:0.02126,OM-RGC.v2.001535785:0.01553)0.927:0.03372)0.943:0.03188)0.769:0.01743,OM-RGC.v2.001122437:0.06542)0.999:0.07567,((OM-RGC.v2.000635489:0.01511,(OM-RGC.v2.001263197:0.01754,OM-RGC.v2.002290825:0.01636)0.288:0.00697)1.000:0.08115,(OM-RGC.v2.000706639:0.05757,OM-RGC.v2.000755001:0.05809)1.000:0.07072)0.696:0.03410)0.756:0.03522,(((OM-RGC.v2.000676394:0.13230,OM-RGC.v2.001302473:0.15021)0.450:0.03350,(OM-RGC.v2.000681153:0.02526,(OM-RGC.v2.000681315:0.01863,OM-RGC.v2.001038493:0.02657)0.842:0.02013)1.000:0.14951)0.752:0.03375,(OM-RGC.v2.002221046:0.01056,OM-RGC.v2.008427668:0.01005)1.000:0.12943)0.233:0.02167)0.986:0.06650)1.000:0.20695)0.716:0.05127,((OM-RGC.v2.001510411:0.29532,tr|A0A843TAF7|A0A843TAF7_9BACT:0.34958)1.000:0.21544,tr|A0A843TBR0|A0A843TBR0_9BACT:0.43940)0.259:0.04301)0.977:0.06943)1.000:0.20650,(((OM-RGC.v2.000706270:0.11503,(OM-RGC.v2.001812219:0.06016,(OM-RGC.v2.000710425:0.01598,(OM-RGC.v2.001097277:0.00728,OM-RGC.v2.007956688:0.00055)0.785:0.00712)1.000:0.08454)0.995:0.08038)1.000:0.13225,((OM-RGC.v2.005704767:0.33348,OM-RGC.v2.001313505:0.31580)0.816:0.13184,(((OM-RGC.v2.000866501:0.04045,OM-RGC.v2.002441229:0.01249)0.909:0.02210,(OM-RGC.v2.001104148:0.01953,OM-RGC.v2.001211778:0.04321)0.976:0.02969)1.000:0.21863,(OM-RGC.v2.000756829:0.07522,(OM-RGC.v2.001085522:0.00836,OM-RGC.v2.002200064:0.00570)0.996:0.05903)1.000:0.20435)0.279:0.04790)0.877:0.04621)0.865:0.05050,((((OM-RGC.v2.003190517:0.00055,OM-RGC.v2.001772859:0.00334)0.849:0.01087,(OM-RGC.v2.002738113:0.00797,OM-RGC.v2.001672278:0.00334)0.972:0.02203)0.890:0.02461,OM-RGC.v2.007774461:0.00745)1.000:0.33088,((OM-RGC.v2.000761973:0.23241,(OM-RGC.v2.000766127:0.23427,((OM-RGC.v2.000919355:0.01563,OM-RGC.v2.000724682:0.01916)0.430:0.00521,(OM-RGC.v2.000718969:0.01442,OM-RGC.v2.005459977:0.01669)0.858:0.01015)1.000:0.14952)0.285:0.03928)1.000:0.11798,(OM-RGC.v2.000679988:0.23150,(OM-RGC.v2.007444259:0.14755,(OM-RGC.v2.000799564:0.06358,(OM-RGC.v2.000774190:0.08324,(OM-RGC.v2.000846278:0.02078,OM-RGC.v2.001729274:0.02283)1.000:0.06543)0.981:0.04512)1.000:0.18133)0.906:0.06485)0.993:0.09746)0.435:0.03164)0.963:0.04544)0.964:0.05215)0.947:0.07985)0.115:0.02335,(((tr|A0A7W6DJ16|A0A7W6DJ16_9SPHN:0.56274,((OM-RGC.v2.000739282:0.31146,((OM-RGC.v2.000919030:0.02280,OM-RGC.v2.006914120:0.03890)1.000:0.30066,tr|A0A127FD05|A0A127FD05_STEDE:0.41158)0.638:0.05678)0.942:0.07626,((((tr|A0A095VQ09|A0A095VQ09_9GAMM:0.26495,(OM-RGC.v2.000944684:0.30472,(OM-RGC.v2.000774177:0.23320,((OM-RGC.v2.000727425:0.02178,OM-RGC.v2.000727513:0.01100)1.000:0.16536,(OM-RGC.v2.000838469:0.14026,((OM-RGC.v2.000767099:0.03467,tr|A0A2N5XZN0|A0A2N5XZN0_9GAMM:0.03286)1.000:0.06614,(OM-RGC.v2.000724514:0.05470,(OM-RGC.v2.000724733:0.02022,OM-RGC.v2.000732290:0.03185)0.998:0.04392)0.998:0.07173)0.991:0.06156)0.781:0.04680)0.984:0.07477)0.993:0.08740)0.083:0.04428)0.079:0.01819,((OM-RGC.v2.001323869:0.34688,(OM-RGC.v2.000815266:0.05593,OM-RGC.v2.001893930:0.02976)1.000:0.27360)0.875:0.11192,(tr|B8KQF5|B8KQF5_9GAMM:0.26795,(tr|A0Z5T9|A0Z5T9_9GAMM:0.21678,((OM-RGC.v2.007957781:0.00679,(OM-RGC.v2.002361549:0.01290,(OM-RGC.v2.002280169:0.00843,OM-RGC.v2.000819653:0.02795)0.762:0.00772)0.508:0.01472)1.000:0.13310,((((OM-RGC.v2.004054736:0.01470,OM-RGC.v2.007379886:0.01421)0.974:0.04253,(OM-RGC.v2.001518490:0.03652,(OM-RGC.v2.001146896:0.04690,(OM-RGC.v2.003804730:0.01863,(OM-RGC.v2.001079873:0.00054,OM-RGC.v2.004627836:0.00055)0.941:0.01722)0.697:0.01302)0.377:0.01091)0.808:0.02402)1.000:0.08276,((OM-RGC.v2.001136826:0.00055,OM-RGC.v2.001272693:0.00055)1.000:0.11099,OM-RGC.v2.000855576:0.12378)0.975:0.04889)0.756:0.01985,(OM-RGC.v2.001164697:0.03617,(OM-RGC.v2.003273872:0.01645,OM-RGC.v2.007492080:0.00055)0.393:0.01489)1.000:0.09600)0.759:0.03686)1.000:0.10728)1.000:0.14088)1.000:0.20210)0.980:0.09073)0.570:0.03947,(OM-RGC.v2.000757722:0.31554,(OM-RGC.v2.001048002:0.29146,(OM-RGC.v2.000833335:0.03537,OM-RGC.v2.001655703:0.01797)1.000:0.40495)0.982:0.11813)0.946:0.09318)0.594:0.04946,((OM-RGC.v2.000750958:0.27418,((OM-RGC.v2.001385346:0.01397,((OM-RGC.v2.000748549:0.00678,OM-RGC.v2.000755240:0.02058)0.936:0.01432,OM-RGC.v2.002010178:0.01687)0.641:0.00770)1.000:0.22428,(OM-RGC.v2.000777411:0.05755,OM-RGC.v2.005757132:0.07345)0.996:0.11224)0.987:0.08559)0.919:0.11111,(((((OM-RGC.v2.000914798:0.03054,(OM-RGC.v2.000851097:0.02670,OM-RGC.v2.004343365:0.02965)0.790:0.01608)0.833:0.02507,((OM-RGC.v2.000850772:0.02318,((OM-RGC.v2.007605371:0.01781,OM-RGC.v2.004685673:0.03139)0.132:0.00830,OM-RGC.v2.000849077:0.04241)0.118:0.01023)0.954:0.02119,OM-RGC.v2.000849920:0.05392)0.944:0.02164)0.773:0.02973,OM-RGC.v2.000849428:0.08840)1.000:0.12716,(OM-RGC.v2.003424836:0.09515,(OM-RGC.v2.000800205:0.10117,(OM-RGC.v2.000847779:0.06427,(OM-RGC.v2.000841345:0.03884,OM-RGC.v2.000842139:0.04598)0.396:0.01853)1.000:0.07884)0.731:0.04664)0.984:0.07587)1.000:0.13119,((OM-RGC.v2.000882663:0.14721,(OM-RGC.v2.000802799:0.02419,OM-RGC.v2.000835416:0.03169)1.000:0.09494)1.000:0.17061,((OM-RGC.v2.000791799:0.02910,OM-RGC.v2.007983752:0.06860)1.000:0.16392,((OM-RGC.v2.001371919:0.04130,OM-RGC.v2.004467927:0.00295)1.000:0.13483,(((OM-RGC.v2.000911336:0.01619,OM-RGC.v2.001618969:0.03157)0.915:0.01827,(OM-RGC.v2.002499248:0.03772,(OM-RGC.v2.001201619:0.00304,OM-RGC.v2.003607778:0.00390)0.961:0.02102)0.797:0.02415)0.999:0.07139,(OM-RGC.v2.000824277:0.11603,(OM-RGC.v2.008405013:0.05606,(OM-RGC.v2.001723367:0.00055,OM-RGC.v2.002977885:0.00055)0.912:0.02222)0.933:0.04548)0.654:0.03202)1.000:0.18782)0.885:0.06887)0.994:0.08446)0.999:0.12797)1.000:0.15818)1.000:0.23364)0.515:0.05355)0.997:0.13255)0.426:0.05128,(((OM-RGC.v2.002476587:0.08194,(OM-RGC.v2.006706472:0.06692,(OM-RGC.v2.001486809:0.00054,OM-RGC.v2.007918069:0.00055)0.995:0.07755)0.175:0.02969)1.000:0.13735,((OM-RGC.v2.002254790:0.02411,(OM-RGC.v2.002726048:0.00601,OM-RGC.v2.008349803:0.00055)0.931:0.01995)1.000:0.10690,(OM-RGC.v2.000773498:0.10605,OM-RGC.v2.003007889:0.06468)0.089:0.02704)0.948:0.04679)0.999:0.14447,(OM-RGC.v2.000732160:0.21791,(OM-RGC.v2.004038591:0.26852,(OM-RGC.v2.000824602:0.34228,(OM-RGC.v2.006625031:0.06640,(OM-RGC.v2.000824861:0.10945,OM-RGC.v2.005016199:0.03787)0.671:0.02401)0.290:0.01400)0.956:0.04624)0.985:0.09427)0.182:0.04573)0.999:0.12587)0.982:0.09247,OM-RGC.v2.000988168:0.55765)1.000:0.14511)0.176:0.04370)0.983:0.11430)0.905:0.08645)0.993:0.11663)0.999:0.33978)0.997:0.32778,((((Abawaca2.160_sub.contigs|15con2h3.4B_scaffold_22166_3:0.08259,Abawaca2.38.contigs|Mad1_40_16_scaffold_26666_4:0.05540)0.920:0.02700,(Maxbin2.043_sub.contigs|Mad1_40_16_scaffold_149061_1:0.05686,Maxbin2.139_sub.contigs|15con2h1.4A_scaffold_147289_2:0.10843)0.925:0.02923)0.971:0.06964,((Maxbin2.034.contigs|Mad1_40_16_scaffold_9102_6:0.00188,MetaBAT.75.contigs|Mad1_100_16_scaffold_8826_6:0.00055)1.000:0.17491,(MetaBAT.22_sub.contigs|15con2h2.4B_scaffold_11944_2:0.08498,(Maxbin2.098.contigs|Mad1_40_16_scaffold_57729_4:0.08270,(Maxbin2.019_sub.contigs|Mad1_40_16_scaffold_18198_5:0.00055,Maxbin2.026.contigs|Mad1_80_16_scaffold_17366_4:0.00221)1.000:0.09907)0.714:0.02774)0.434:0.01932)0.816:0.06131)1.000:0.56340,(((OM-RGC.v2.001374229:0.23427,((OM-RGC.v2.007654101:0.00055,OM-RGC.v2.008275121:0.00054)0.983:0.08221,(OM-RGC.v2.001386240:0.02596,OM-RGC.v2.007107560:0.04480)0.998:0.10093)0.991:0.14076)1.000:0.35103,(OM-RGC.v2.001500269:0.47934,(OM-RGC.v2.001399758:0.37452,(OM-RGC.v2.001267240:0.02968,OM-RGC.v2.002411132:0.04759)1.000:0.28845)0.833:0.11844)0.083:0.05752)0.973:0.08191,(((((Maxbin2.064_sub.contigs|Sage1_R_100_16_scaffold_88382_2:0.19714,((Maxbin2.103.contigs|Mad1_80_16_scaffold_1032_13:0.15412,Maxbin2.103.contigs|Mad1_80_16_scaffold_544_23:0.14690)1.000:0.17879,Maxbin2.103.contigs|Mad1_80_16_scaffold_1231_12:0.19291)0.988:0.09616)1.000:0.15872,((Maxbin2.067_sub.contigs|15con2h2.4B_scaffold_75527_1:0.02698,(Maxbin2.074_sub.contigs|Mad1_100_16_scaffold_34915_5:0.0,Maxbin2.086_sub.contigs|Mad1_40_16_scaffold_26646_2:0.0,MetaBAT.10_sub.contigs|Mad1_80_16_scaffold_10697_12:0.0):0.06872)1.000:0.20384,((Maxbin2.026.contigs|Mad1_80_16_scaffold_25150_4:0.03964,MetaBAT.10_sub.contigs|Mad1_80_16_scaffold_16088_3:0.04925)1.000:0.18952,(MetaBAT.38.contigs|Sage1_L_60_16_scaffold_161_13:0.08732,((Abawaca2.23.contigs|15con2h3.4B_scaffold_518_23:0.0,MetaBAT.21.contigs|15con2h2.4B_scaffold_301_56:0.0):0.00198,Abawaca2.28_sub.contigs|15con2h1.4A_scaffold_11207_12:0.00193)0.999:0.06148)1.000:0.13157)0.994:0.10120)0.269:0.04611)1.000:0.24433,(((Maxbin2.123.contigs|Mad1_80_16_scaffold_34707_2:0.05394,MetaBAT.25.contigs|Sage1_L_60_16_scaffold_12836_4:0.08772)1.000:0.27321,((OM-RGC.v2.001131054:0.11254,(OM-RGC.v2.001249617:0.04339,OM-RGC.v2.001387470:0.10382)0.455:0.06749)1.000:0.52552,(OM-RGC.v2.003666991:0.33911,(PQQ_ADH_Type_6a|WP_011812616.1:0.13466,PQQ_ADH_Type_6a|WP_022975670.1:0.12876)1.000:0.33305)0.572:0.09075)1.000:0.21758)0.836:0.07457,(Maxbin2.063_sub.contigs|Mad1_40_16_scaffold_28304_2:0.18281,(MetaBAT.57_sub.contigs|Sage1_R_100_16_scaffold_1561_30:0.13382,(Maxbin2.081.contigs|Mad1_60_16_scaffold_2331_5:0.07870,MetaBAT.94.contigs|15con2h1.4B_scaffold_23671_1:0.06671)0.994:0.07248)0.985:0.07558)0.993:0.10913)1.000:0.19256)0.969:0.07004,((((MetaBAT.185.contigs|Mad1_80_16_scaffold_1035_14:0.0,MetaBAT.41_sub.contigs|Mad1_40_16_scaffold_15844_3:0.0):0.33716,(((PQQ_ADH_Type_6a|EJN07208.1:0.02738,(PQQ_ADH_Type_6a|BAL08755.1:0.02832,PQQ_ADH_Type_6a|WP_011088960.1:0.01287)0.233:0.00763)0.999:0.08577,(Maxbin2.053_sub.contigs|15con2h2.4B_scaffold_2538_4:0.02827,(Abawaca2.138.contigs|Sage1_L_20_16_scaffold_92_31:0.02468,(Maxbin2.058_sub.contigs|15con2h2.4B_scaffold_25774_4:0.00209,Maxbin2.071_sub.contigs|15con2h3.4B_scaffold_85962_2:0.00055)0.997:0.02895)0.888:0.01176)0.995:0.06156)0.989:0.08797,((Maxbin2.086_sub.contigs|Mad1_40_16_scaffold_14207_7:0.00054,MetaBAT.10_sub.contigs|Mad1_80_16_scaffold_9579_9:0.00627)0.999:0.10408,(Maxbin2.012.contigs|15con2h2.4A_scaffold_198322_2:0.00054,Maxbin2.012_sub.contigs|15con2h2.4B_scaffold_88690_3:0.00055)1.000:0.17004)0.992:0.10434)1.000:0.36563)0.986:0.10868,((Abawaca2.123.contigs|15con2h2.4A_scaffold_45500_4:0.01380,MetaBAT.38.contigs|Sage1_L_60_16_scaffold_1484_23:0.01847)1.000:0.19922,(Maxbin2.081.contigs|Mad1_60_16_scaffold_679_15:0.11046,(Abawaca2.74_sub.contigs|15con2h1.4A_scaffold_3817_6:0.05351,(Abawaca2.108.contigs|Mad1_100_16_scaffold_1674_11:0.06946,Maxbin2.063_sub.contigs|Mad1_40_16_scaffold_6538_2:0.07754)0.687:0.02748)1.000:0.11216)0.999:0.11027)0.992:0.07620)0.310:0.03857,Maxbin2.063_sub.contigs|Mad1_40_16_scaffold_5696_8:0.32037)0.797:0.05101)0.778:0.03283,(((OM-RGC.v2.001279682:0.36057,(((OM-RGC.v2.001428865:0.01868,OM-RGC.v2.006954666:0.00055)1.000:0.17431,(OM-RGC.v2.001413087:0.15178,((OM-RGC.v2.001398969:0.12994,((OM-RGC.v2.005761127:0.09735,(OM-RGC.v2.001903532:0.01843,(OM-RGC.v2.001458321:0.01527,(OM-RGC.v2.003929071:0.02278,OM-RGC.v2.001459147:0.00054)0.451:0.00447)0.901:0.01540)0.722:0.01917)0.919:0.05659,(OM-RGC.v2.001424546:0.09343,((OM-RGC.v2.001423599:0.02085,(OM-RGC.v2.004167103:0.00993,(OM-RGC.v2.001423937:0.01286,OM-RGC.v2.008046518:0.02193)0.264:0.00745)0.882:0.02038)1.000:0.15227,OM-RGC.v2.001429055:0.08573)0.362:0.02987)0.977:0.04938)0.974:0.04458)0.989:0.05656,(OM-RGC.v2.001438762:0.04325,OM-RGC.v2.001441748:0.03158)1.000:0.18961)0.255:0.03329)0.972:0.07170)1.000:0.19060,(((OM-RGC.v2.005549129:0.00055,OM-RGC.v2.007853715:0.00055)1.000:0.23067,(OM-RGC.v2.001939932:0.17177,(OM-RGC.v2.001580702:0.21336,(OM-RGC.v2.001505763:0.07319,OM-RGC.v2.005374984:0.04445)1.000:0.17915)0.651:0.03483)0.944:0.09065)0.998:0.12582,((OM-RGC.v2.001396775:0.10769,OM-RGC.v2.004278153:0.14788)1.000:0.18640,((OM-RGC.v2.001828939:0.09637,OM-RGC.v2.001834360:0.09662)0.999:0.18040,OM-RGC.v2.001288345:0.27232)0.419:0.05461)0.324:0.04335)0.889:0.08955)0.359:0.05749)0.907:0.07219,(OM-RGC.v2.007162695:0.34870,OM-RGC.v2.001435509:0.34020)0.886:0.08008)0.916:0.07845,((OM-RGC.v2.001389690:0.32379,OM-RGC.v2.001486664:0.37984)0.994:0.10920,((OM-RGC.v2.001609977:0.17724,((OM-RGC.v2.007062551:0.06400,((OM-RGC.v2.005813610:0.00055,OM-RGC.v2.006163510:0.00055)0.921:0.02748,(OM-RGC.v2.001393433:0.00902,OM-RGC.v2.001396654:0.00924)0.984:0.04008)0.880:0.03937)0.987:0.10442,(OM-RGC.v2.006364631:0.07454,(OM-RGC.v2.001433592:0.15305,(OM-RGC.v2.003892984:0.01018,OM-RGC.v2.004371686:0.04424)0.952:0.06162)0.897:0.05627)0.310:0.02378)1.000:0.13860)0.999:0.11513,((OM-RGC.v2.001894996:0.07944,(OM-RGC.v2.001381122:0.02955,OM-RGC.v2.006923068:0.03350)0.977:0.08102)1.000:0.63396,((OM-RGC.v2.001440520:0.24972,(OM-RGC.v2.001424557:0.15347,((OM-RGC.v2.001418715:0.03539,OM-RGC.v2.001419619:0.01976)0.858:0.00798,(OM-RGC.v2.001246491:0.02023,OM-RGC.v2.001424550:0.02892)0.126:0.01548)1.000:0.15250)0.998:0.08361)0.534:0.03192,((OM-RGC.v2.001433757:0.10872,((OM-RGC.v2.001432334:0.09967,((OM-RGC.v2.001437614:0.12060,((OM-RGC.v2.001412271:0.00437,OM-RGC.v2.001414425:0.00364)0.997:0.06265,((OM-RGC.v2.001431213:0.07696,(OM-RGC.v2.001508229:0.04372,(OM-RGC.v2.001523508:0.01430,(OM-RGC.v2.002186243:0.01132,OM-RGC.v2.006861058:0.00054)0.848:0.00691)0.996:0.03814)0.643:0.02077)0.990:0.04587,(OM-RGC.v2.001567998:0.03980,(OM-RGC.v2.004996700:0.02263,OM-RGC.v2.006087919:0.00055)0.916:0.02433)0.953:0.03050)0.961:0.03574)0.823:0.02602)1.000:0.10574,(OM-RGC.v2.001422193:0.07452,(OM-RGC.v2.007559458:0.03522,(OM-RGC.v2.001305294:0.04313,OM-RGC.v2.001551418:0.05143)0.488:0.00924)0.990:0.07644)0.998:0.08841)0.742:0.02665)0.911:0.03391,(OM-RGC.v2.001391735:0.16803,OM-RGC.v2.004825547:0.16136)0.917:0.05305)0.981:0.09083)1.000:0.14566,(OM-RGC.v2.006350491:0.01951,OM-RGC.v2.008220678:0.00154)1.000:0.38737)0.484:0.03862)0.998:0.11910)0.927:0.05452)0.016:0.04116)0.994:0.10382)0.949:0.06560)0.683:0.02155)0.989:0.19810)1.000:0.35923)0.799:0.11124)0.527:0.07882,(((((OM-RGC.v2.003741574:0.22382,((OM-RGC.v2.003540884:0.14863,(OM-RGC.v2.001484673:0.12548,((OM-RGC.v2.005223404:0.03471,((OM-RGC.v2.007807640:0.02128,OM-RGC.v2.001488492:0.03207)0.555:0.01147,OM-RGC.v2.001577409:0.04169)0.439:0.00891)0.974:0.03109,OM-RGC.v2.001441104:0.06062)0.980:0.05642)0.838:0.04401)0.812:0.03480,((OM-RGC.v2.008290214:0.06414,((OM-RGC.v2.001475368:0.00432,(OM-RGC.v2.001476901:0.00812,OM-RGC.v2.001472530:0.04085)0.966:0.01455)0.750:0.00340,OM-RGC.v2.002216722:0.00053)0.984:0.07181)0.926:0.04668,OM-RGC.v2.002939232:0.16957)0.224:0.01716)0.999:0.16637)1.000:0.41155,((MetaBAT.44_sub.contigs|15con2h3.4B_scaffold_7586_4:0.23225,(((OM-RGC.v2.001378210:0.04448,(OM-RGC.v2.001371511:0.01250,OM-RGC.v2.001372976:0.02582)0.319:0.01111)1.000:0.13869,(OM-RGC.v2.001940001:0.12240,OM-RGC.v2.008129109:0.22286)0.826:0.05206)1.000:0.19113,(OM-RGC.v2.003028626:0.18030,((OM-RGC.v2.003680226:0.09384,OM-RGC.v2.005423812:0.07081)1.000:0.38020,(OM-RGC.v2.001620321:0.05203,((OM-RGC.v2.001204979:0.01786,(OM-RGC.v2.001407944:0.02859,OM-RGC.v2.001408940:0.09067)0.896:0.01886)0.553:0.01354,OM-RGC.v2.001409913:0.02854)0.309:0.01598)0.999:0.23919)0.904:0.10117)0.989:0.12592)0.921:0.07877)0.991:0.13763,(PQQ_ADH_Type_5|WP_011829190.1:0.33759,(PQQ_ADH_Type_5|WP_013214829.1:0.26251,(OM-RGC.v2.001399174:0.30749,OM-RGC.v2.001434952:0.16967)0.949:0.08546)1.000:0.23725)0.994:0.15736)1.000:0.46468)1.000:0.37308,(Abawaca2.52_sub.contigs|Sage1_L_60_16_scaffold_2263_8:0.90013,OM-RGC.v2.001238284:0.76228)0.135:0.10657)0.915:0.10283,(((((PQQ_ADH_Type_8_Acidobacteria|WP_011684813.1:0.67783,((((OM-RGC.v2.001552279:0.04196,OM-RGC.v2.002304526:0.03515)0.989:0.09716,(OM-RGC.v2.001718597:0.12804,(OM-RGC.v2.003814318:0.04676,(OM-RGC.v2.001871417:0.06586,OM-RGC.v2.004409506:0.11216)0.306:0.01907)0.922:0.03155)0.978:0.07767)1.000:0.14491,((OM-RGC.v2.001549386:0.07336,OM-RGC.v2.001552526:0.13807)0.998:0.08959,(OM-RGC.v2.001574611:0.12352,(OM-RGC.v2.001619885:0.06253,(OM-RGC.v2.001588824:0.03974,((OM-RGC.v2.005588146:0.00497,OM-RGC.v2.005785978:0.00055)0.752:0.01694,OM-RGC.v2.005250253:0.01705)0.905:0.01729)0.994:0.06458)0.980:0.06940)0.965:0.05451)1.000:0.20544)0.999:0.25337,(PQQ_ADH_Type_8_Acidobacteria|WP_011687789.1:0.27113,(PQQ_ADH_Type_8_Acidobacteria|WP_011683826.1:0.39050,PQQ_ADH_Type_8_Acidobacteria|WP_011687035.1:0.26274)0.972:0.12109)0.307:0.14112)1.000:0.44883)1.000:0.79926,(((Abawaca2.167_sub.contigs|15con2h2.4B_scaffold_28927_2:0.39126,(((Maxbin2.103.contigs|Mad1_80_16_scaffold_1587_17:0.43681,((PQQ_ADH_Type_8_Acidobacteria|WP_011687101.1:0.24038,(Maxbin2.059_sub.contigs|15con2h2.4B_scaffold_8869_8:0.18839,(Maxbin2.009.contigs|15con2h1.4A_scaffold_8785_4:0.03669,Maxbin2.122.contigs|15con2h3.4B_scaffold_99_27:0.04164)1.000:0.13643)0.985:0.07299)1.000:0.21049,((Maxbin2.006.contigs|Sage1_R_100_16_scaffold_137_93:0.03274,MetaBAT.16.contigs|Mad1_80_16_scaffold_2818_14:0.05328)1.000:0.16041,(Maxbin2.145.contigs|15con2h2.4A_scaffold_175077_1:0.22118,(OM-RGC.v2.001263200:0.23790,(OM-RGC.v2.004105241:0.03612,(OM-RGC.v2.000866724:0.02991,OM-RGC.v2.000867827:0.02378)0.066:0.01870)1.000:0.14807)1.000:0.15606)0.307:0.05058)0.870:0.05887)0.917:0.07440)0.883:0.08951,PQQ_ADH_Type_8_Acidobacteria|WP_011686716.1:1.16055)0.866:0.07537,(OM-RGC.v2.002761002:0.14194,(OM-RGC.v2.001226708:0.09671,(OM-RGC.v2.000915239:0.08340,(((((OM-RGC.v2.004779270:0.00055,OM-RGC.v2.007457231:0.00054)0.994:0.04001,OM-RGC.v2.007444971:0.02056)0.090:0.00462,OM-RGC.v2.000926003:0.00662)0.889:0.02123,(OM-RGC.v2.004140562:0.03292,OM-RGC.v2.003480581:0.04038)0.842:0.02865)1.000:0.12451,((OM-RGC.v2.001520745:0.05053,OM-RGC.v2.002650503:0.05553)0.993:0.06073,OM-RGC.v2.003919219:0.12172)0.778:0.02208)0.937:0.03836)0.158:0.03111)0.282:0.02000)1.000:0.48291)0.643:0.08858)0.992:0.25290,OM-RGC.v2.001818603:0.97806)0.597:0.11537,(((MetaBAT.31_sub.contigs|Sage1_R_100_16_scaffold_3724_18:0.03460,(MetaBAT.59.contigs|15con2h1.4A_scaffold_116799_1:0.00213,MetaBAT.68.contigs|15con2h2.4A_scaffold_3882_7:0.00055)0.993:0.05009)1.000:0.18245,(MetaBAT.33_sub.contigs|15con2h1.4B_scaffold_49567_3:0.20862,(Maxbin2.061_sub.contigs|15con2h1.4B_scaffold_6020_1:0.17386,(Maxbin2.056_sub.contigs|Sage1_L_60_16_scaffold_3293_8:0.20225,Maxbin2.024_sub.contigs|Mad1_80_16_scaffold_10013_4:0.18725)0.565:0.03811)0.989:0.07781)0.157:0.04292)1.000:0.23567,(Maxbin2.098.contigs|Mad1_40_16_scaffold_54_36:0.29634,(((Maxbin2.024_sub.contigs|Mad1_80_16_scaffold_73307_2:0.21581,((Abawaca2.18.contigs|Mad1_100_16_scaffold_99_45:0.0,Abawaca2.46.contigs|15con2h1.4A_scaffold_21_26:0.0,Abawaca2.65.contigs|15con2h2.4B_scaffold_59_3:0.0,Abawaca2.Abawaca2.28.contigs|Mad1_80_16_scaffold_927_12:0.0,MetaBAT.15.contigs|15con2h1.4B_scaffold_41_26:0.0,MetaBAT.20.contigs|15con2h3.4B_scaffold_49_3:0.0,MetaBAT.33.contigs|15con2h2.4A_scaffold_15_26:0.0):0.07962,Maxbin2.038_sub.contigs|15con2h1.4B_scaffold_4469_6:0.11718)0.999:0.12064)0.911:0.06462,(Maxbin2.061_sub.contigs|15con2h1.4B_scaffold_1641_2:0.26714,(Maxbin2.056_sub.contigs|Sage1_L_60_16_scaffold_10871_7:0.23785,((Abawaca2.162_sub.contigs|15con2h2.4B_scaffold_18073_4:0.0,Maxbin2.057.contigs|15con2h3.4B_scaffold_16763_2:0.0):0.12431,MetaBAT.57.contigs|15con2h3.4B_scaffold_63246_2:0.10940)0.582:0.03098)0.992:0.09824)0.445:0.03445)0.994:0.11435,((Abawaca2.68_sub.contigs|15con2h2.4B_scaffold_15890_6:0.24087,Maxbin2.089_sub.contigs|Mad1_40_16_scaffold_1143_28:0.20845)0.998:0.11279,((Abawaca2.81_sub.contigs|15con2h1.4B_scaffold_211_6:0.12768,Maxbin2.036.contigs|Sage1_L_20_16_scaffold_124_31:0.18287)1.000:0.14663,((((Abawaca2.39.contigs|Mad1_100_16_scaffold_1435_2:0.0,Maxbin2.071.contigs|Mad1_60_16_scaffold_375_8:0.0):0.08684,(Maxbin2.059_sub.contigs|15con2h2.4B_scaffold_8808_11:0.02551,Maxbin2.085_sub.contigs|Mad1_60_16_scaffold_3548_2:0.03559)0.974:0.03121)0.816:0.02700,(Maxbin2.043_sub.contigs|Mad1_40_16_scaffold_374_13:0.11475,(Abawaca2.Abawaca2.155_sub.contigs|Mad1_80_16_scaffold_4317_7:0.01704,Maxbin2.057.contigs|15con2h3.4B_scaffold_72268_3:0.03974)0.991:0.04764)0.965:0.05682)0.996:0.09836,MetaBAT.49_sub.contigs|Mad1_40_16_scaffold_50008_3:0.27849)0.590:0.05136)0.956:0.06269)0.725:0.03332)0.880:0.05948)0.951:0.11359)1.000:0.29320)0.994:0.24395)0.863:0.11805,((((Maxbin2.103.contigs|Mad1_80_16_scaffold_4309_3:0.21795,(OM-RGC.v2.001625077:0.02611,OM-RGC.v2.001640917:0.05976)1.000:0.29099)1.000:0.26717,(Maxbin2.103.contigs|Mad1_80_16_scaffold_1363_41:0.52640,((OM-RGC.v2.001663479:0.21692,(OM-RGC.v2.001671824:0.03659,OM-RGC.v2.002606263:0.04463)1.000:0.19966)0.643:0.05147,(((OM-RGC.v2.001601332:0.25660,(((((OM-RGC.v2.001724800:0.03523,OM-RGC.v2.001725227:0.03937)0.991:0.06030,((((OM-RGC.v2.005271516:0.00576,(OM-RGC.v2.001689250:0.02574,((OM-RGC.v2.001687472:0.00620,OM-RGC.v2.001689887:0.02579)0.997:0.04949,(OM-RGC.v2.001685976:0.01479,OM-RGC.v2.001687909:0.01879)1.000:0.06451)0.753:0.01007)0.719:0.00992)0.960:0.04904,(OM-RGC.v2.001691239:0.05736,OM-RGC.v2.001728200:0.07042)0.979:0.04050)0.928:0.02490,((OM-RGC.v2.001686409:0.03671,OM-RGC.v2.001691895:0.03250)1.000:0.06989,(OM-RGC.v2.001700984:0.01996,OM-RGC.v2.003117277:0.03306)0.999:0.08677)0.409:0.02000)0.984:0.04642,(OM-RGC.v2.001726474:0.04825,OM-RGC.v2.003554410:0.02608)0.999:0.08093)0.905:0.02689)0.994:0.09608,((OM-RGC.v2.001722862:0.02720,OM-RGC.v2.001728390:0.02076)0.997:0.07294,(OM-RGC.v2.001726223:0.10871,OM-RGC.v2.006990111:0.10419)0.956:0.05011)0.995:0.09479)0.933:0.05127,((OM-RGC.v2.001851859:0.12711,(OM-RGC.v2.001611948:0.02691,(OM-RGC.v2.004418634:0.00055,OM-RGC.v2.002542454:0.00054)0.819:0.00612)0.999:0.11365)0.992:0.06928,(OM-RGC.v2.001552521:0.03831,(OM-RGC.v2.005149742:0.09092,OM-RGC.v2.006527266:0.00825)0.831:0.03660)1.000:0.13155)0.522:0.02154)1.000:0.12014,(OM-RGC.v2.001657137:0.06403,OM-RGC.v2.008311067:0.01088)1.000:0.22685)0.646:0.04373)0.472:0.03664,OM-RGC.v2.006120662:0.12831)0.489:0.02621,(OM-RGC.v2.001873921:0.18947,(OM-RGC.v2.001678863:0.00845,(OM-RGC.v2.001663745:0.04248,OM-RGC.v2.004232900:0.00763)0.866:0.00921)1.000:0.14047)0.773:0.04642)0.934:0.06028)0.999:0.19330)0.986:0.16789)1.000:0.34678,(((((Abawaca2.18.contigs|Mad1_100_16_scaffold_35_68:0.0,Abawaca2.46.contigs|15con2h1.4A_scaffold_30_69:0.0,Abawaca2.65.contigs|15con2h2.4B_scaffold_20_67:0.0,Abawaca2.Abawaca2.28.contigs|Mad1_80_16_scaffold_9631_3:0.0,MetaBAT.15.contigs|15con2h1.4B_scaffold_44_66:0.0,MetaBAT.33.contigs|15con2h2.4A_scaffold_57_69:0.0):0.00055,MetaBAT.20.contigs|15con2h3.4B_scaffold_1_66:0.00221)1.000:0.20141,(Maxbin2.105.contigs|15con2h2.4B_scaffold_18222_3:0.19608,(MetaBAT.1_sub.contigs|15con2h2.4B_scaffold_2027_21:0.11992,(Abawaca2.184_sub.contigs|15con2h2.4A_scaffold_3479_5:0.00963,MetaBAT.11_sub.contigs|15con2h2.4B_scaffold_122638_2:0.00511)1.000:0.14113)0.973:0.08731)0.651:0.03731)0.972:0.08685,(((MetaBAT.49_sub.contigs|Mad1_40_16_scaffold_14766_2:0.06890,(Abawaca2.81_sub.contigs|15con2h1.4B_scaffold_171_14:0.04464,Maxbin2.105_sub.contigs|Mad1_40_16_scaffold_379_17:0.06041)0.930:0.02505)1.000:0.13558,((Maxbin2.105.contigs|15con2h2.4B_scaffold_35274_5:0.06212,(MetaBAT.8_sub.contigs|Mad1_40_16_scaffold_18878_10:0.10521,(Maxbin2.089_sub.contigs|Mad1_40_16_scaffold_1844_13:0.05641,(Maxbin2.068.contigs|15con2h1.4B_scaffold_10137_5:0.06872,(Maxbin2.026_sub.contigs|15con2h2.4B_scaffold_115_30:0.02544,(Maxbin2.034_sub.contigs|15con2h2.4B_scaffold_51125_3:0.00231,(Abawaca2.65_sub.contigs|Mad1_20_16_scaffold_485_14:0.00055,Maxbin2.035_sub.contigs|15con2h3.4B_scaffold_23206_4:0.00055)0.000:0.00054)0.992:0.03542)0.972:0.03233)0.937:0.02212)0.897:0.01903)0.745:0.03745)0.992:0.07358,(Abawaca2.280_sub.contigs|Mad1_100_16_scaffold_12738_3:0.09856,(Maxbin2.043.contigs|15con2h3.4A_scaffold_23662_2:0.09875,((Abawaca2.165_sub.contigs|Mad1_40_16_scaffold_3507_2:0.05013,(Maxbin2.040_sub.contigs|Mad1_20_16_scaffold_6761_5:0.00054,Maxbin2.085_sub.contigs|Mad1_60_16_scaffold_14100_2:0.00400)0.987:0.03329)0.968:0.03505,(Abawaca2.73_sub.contigs|15con2h3.4A_scaffold_1453_21:0.09057,Abawaca2.Abawaca2.155_sub.contigs|Mad1_80_16_scaffold_6016_6:0.11220)0.628:0.02738)0.979:0.04661)0.979:0.04946)0.637:0.04012)0.795:0.02832)0.387:0.02461,((((Maxbin2.122.contigs|15con2h3.4B_scaffold_908_5:0.04020,(Abawaca2.Abawaca2.207_sub.contigs|Mad1_80_16_scaffold_2719_4:0.02725,Maxbin2.098.contigs|Mad1_40_16_scaffold_88204_2:0.01795)0.971:0.03892)1.000:0.08556,(Maxbin2.120.contigs|Mad1_40_16_scaffold_83244_2:0.12695,(Abawaca2.12_sub.contigs|Mad1_40_16_scaffold_2474_5:0.00055,(Abawaca2.10.contigs|Mad1_20_16_scaffold_22987_1:0.00055,(Abawaca2.39.contigs|Mad1_100_16_scaffold_4128_6:0.0,Abawaca2.Abawaca2.45.contigs|Mad1_80_16_scaffold_1676_17:0.0,Maxbin2.071.contigs|Mad1_60_16_scaffold_2090_2:0.0):0.00054)0.809:0.00232)1.000:0.07994)0.936:0.03323)0.227:0.01809,(Abawaca2.Abawaca2.234_sub.contigs|Mad1_80_16_scaffold_212_18:0.07078,(Maxbin2.043_sub.contigs|Mad1_40_16_scaffold_15478_5:0.02675,(Abawaca2.162_sub.contigs|15con2h2.4B_scaffold_41928_2:0.01653,Maxbin2.112.contigs|15con2h3.4B_scaffold_17739_5:0.04197)0.508:0.00712)1.000:0.08513)0.628:0.03218)0.999:0.06915,((Abawaca2.124_sub.contigs|Mad1_60_16_scaffold_4782_12:0.13748,Maxbin2.098.contigs|Mad1_40_16_scaffold_105_42:0.14592)0.995:0.07534,Maxbin2.036.contigs|Sage1_L_20_16_scaffold_68_24:0.20339)0.351:0.02141)0.611:0.03013)0.991:0.09918)1.000:0.42353,(Maxbin2.083_sub.contigs|15con2h2.4B_scaffold_45600_3:0.34098,MetaBAT.61.contigs|Mad1_40_16_scaffold_50979_3:0.39912)0.998:0.19518)0.413:0.09642)0.966:0.08482,((((Maxbin2.064_sub.contigs|Sage1_R_100_16_scaffold_97504_2:0.34324,(OM-RGC.v2.001206191:0.08171,(OM-RGC.v2.001803629:0.09256,OM-RGC.v2.005019720:0.09472)0.646:0.02652)1.000:0.31345)1.000:0.23339,((Maxbin2.104.contigs|Mad1_40_16_scaffold_372_5:0.24368,((Maxbin2.071_sub.contigs|15con2h3.4B_scaffold_19295_5:0.09485,(Abawaca2.68_sub.contigs|15con2h2.4B_scaffold_47294_3:0.00055,(Abawaca2.108_sub.contigs|15con2h2.4A_scaffold_118307_3:0.01515,Abawaca2.81_sub.contigs|15con2h1.4B_scaffold_9_15:0.00236)0.774:0.00243)1.000:0.13952)0.985:0.07563,(Maxbin2.043_sub.contigs|Mad1_40_16_scaffold_10613_14:0.23893,(Maxbin2.102_sub.contigs|15con2h2.4B_scaffold_32287_4:0.02259,(Abawaca2.162_sub.contigs|15con2h2.4B_scaffold_55861_6:0.01010,Abawaca2.280_sub.contigs|Mad1_100_16_scaffold_35820_2:0.00515)0.981:0.03486)1.000:0.15908)0.025:0.03298)1.000:0.27931)0.440:0.06499,((Maxbin2.066.contigs|Mad1_80_16_scaffold_2665_3:0.33766,(Maxbin2.064_sub.contigs|Sage1_R_100_16_scaffold_32077_2:0.14486,Maxbin2.083_sub.contigs|15con2h2.4B_scaffold_90343_2:0.13877)0.996:0.09503)1.000:0.19786,(Maxbin2.064_sub.contigs|Sage1_R_100_16_scaffold_17433_8:0.60400,((OM-RGC.v2.003710356:0.20062,((OM-RGC.v2.001714267:0.08075,(OM-RGC.v2.001757758:0.02185,OM-RGC.v2.005293008:0.05139)0.995:0.08508)1.000:0.22658,(OM-RGC.v2.003061293:0.00055,OM-RGC.v2.006658382:0.00054)1.000:0.23590)0.473:0.05822)0.998:0.15234,((OM-RGC.v2.001694220:0.14325,((OM-RGC.v2.001660843:0.05721,OM-RGC.v2.002788001:0.00689)0.986:0.06298,(OM-RGC.v2.004388890:0.02969,((OM-RGC.v2.001684112:0.01754,OM-RGC.v2.003187845:0.04258)0.842:0.01240,(OM-RGC.v2.001638441:0.01265,(OM-RGC.v2.007356866:0.00053,(OM-RGC.v2.006828840:0.00486,OM-RGC.v2.007692850:0.00760)0.304:0.00050)0.889:0.00906)0.949:0.02212)0.684:0.00451)0.994:0.08379)0.997:0.11482)1.000:0.24128,(OM-RGC.v2.001743405:0.23384,(OM-RGC.v2.001733424:0.34599,(OM-RGC.v2.005324423:0.17508,(OM-RGC.v2.005291482:0.00054,OM-RGC.v2.006881326:0.00055)1.000:0.15480)0.724:0.06081)0.946:0.06716)0.258:0.04730)1.000:0.19946)0.963:0.10698)0.565:0.06242)0.746:0.05450)1.000:0.21490)0.987:0.13315,((OM-RGC.v2.001718613:0.54774,(((OM-RGC.v2.002124148:0.03385,((OM-RGC.v2.005857226:0.00999,OM-RGC.v2.001691748:0.02582)0.221:0.01219,OM-RGC.v2.001689645:0.03242)0.970:0.03173)0.858:0.01512,OM-RGC.v2.003714260:0.01755)1.000:0.38842,(((((OM-RGC.v2.001608139:0.15021,((OM-RGC.v2.002216401:0.00055,OM-RGC.v2.006174129:0.00055)0.915:0.01346,(OM-RGC.v2.001608105:0.01791,(OM-RGC.v2.005400227:0.00508,OM-RGC.v2.002212984:0.00670)0.632:0.00789)0.960:0.01976)1.000:0.12089)0.723:0.04485,(OM-RGC.v2.001508666:0.19542,OM-RGC.v2.001592926:0.28372)0.563:0.05970)0.989:0.09666,((OM-RGC.v2.001618718:0.07042,OM-RGC.v2.005985453:0.07095)0.985:0.08114,((OM-RGC.v2.001654345:0.07116,OM-RGC.v2.001749498:0.08621)0.996:0.07960,(((OM-RGC.v2.001611310:0.02407,OM-RGC.v2.004486215:0.01323)0.190:0.00480,OM-RGC.v2.005196938:0.01739)0.000:0.02180,(OM-RGC.v2.007661983:0.01969,OM-RGC.v2.002637072:0.00789)0.907:0.02470)1.000:0.17351)0.211:0.04287)1.000:0.24324)0.459:0.04854,(OM-RGC.v2.002216419:0.32571,((OM-RGC.v2.001698035:0.02227,(OM-RGC.v2.001695679:0.00368,OM-RGC.v2.006360935:0.00539)0.916:0.02220)1.000:0.19922,(((OM-RGC.v2.001663480:0.19590,((OM-RGC.v2.001673444:0.07517,(((OM-RGC.v2.001634829:0.01123,OM-RGC.v2.004677457:0.03588)1.000:0.08818,(OM-RGC.v2.001637569:0.02828,(OM-RGC.v2.001734344:0.00860,OM-RGC.v2.001736233:0.01047)0.989:0.04026)1.000:0.07146)0.284:0.02765,(OM-RGC.v2.006921011:0.13237,(OM-RGC.v2.004513535:0.05031,((OM-RGC.v2.001631638:0.03950,(OM-RGC.v2.001633873:0.03694,(OM-RGC.v2.001635520:0.00918,(OM-RGC.v2.003580840:0.00362,(OM-RGC.v2.001550784:0.00125,OM-RGC.v2.008095721:0.02586)0.000:0.00073)0.771:0.00250)0.953:0.02912)0.062:0.01561)0.228:0.01589,(OM-RGC.v2.001636519:0.02723,OM-RGC.v2.001636626:0.05833)0.849:0.02643)0.923:0.02105)0.952:0.04311)0.999:0.09130)0.957:0.04472)0.896:0.03496,((OM-RGC.v2.001660724:0.01353,OM-RGC.v2.001663186:0.01665)1.000:0.09291,((((OM-RGC.v2.002575837:0.01593,(OM-RGC.v2.001651750:0.00649,(OM-RGC.v2.004539973:0.00512,OM-RGC.v2.004671423:0.01210)0.934:0.01185)0.153:0.00053)0.768:0.00579,OM-RGC.v2.001656609:0.00559)1.000:0.08285,((OM-RGC.v2.001563233:0.02010,OM-RGC.v2.001568156:0.01745)0.986:0.05256,(OM-RGC.v2.001651995:0.06681,(OM-RGC.v2.006716705:0.00054,OM-RGC.v2.007114799:0.00505)0.846:0.00981)0.998:0.05518)1.000:0.08518)0.731:0.02860,(OM-RGC.v2.001420269:0.20706,(OM-RGC.v2.001590110:0.04683,OM-RGC.v2.001593425:0.05068)1.000:0.17603)0.987:0.07049)0.954:0.04419)0.439:0.02347)1.000:0.13707)0.999:0.10865,OM-RGC.v2.001671812:0.19756)0.764:0.04328,((OM-RGC.v2.001645654:0.23866,(OM-RGC.v2.001653661:0.19918,(OM-RGC.v2.002216448:0.14531,(((OM-RGC.v2.001663886:0.05007,(OM-RGC.v2.005051823:0.04587,OM-RGC.v2.006280708:0.01028)0.993:0.08066)0.373:0.02164,OM-RGC.v2.001834169:0.08997)0.350:0.04305,OM-RGC.v2.001663467:0.09510)0.913:0.03694)0.857:0.03225)0.886:0.04099)0.831:0.03043,((OM-RGC.v2.002779394:0.11840,(OM-RGC.v2.007072223:0.05639,(OM-RGC.v2.001654337:0.08222,OM-RGC.v2.002586418:0.07346)0.432:0.02905)0.935:0.06036)1.000:0.18677,(OM-RGC.v2.004437906:0.10805,OM-RGC.v2.007985599:0.31170)0.586:0.05355)0.819:0.03770)0.965:0.05352)0.290:0.03059)0.757:0.05735)1.000:0.20744)0.940:0.07226,((OM-RGC.v2.001623821:0.03588,OM-RGC.v2.001636782:0.03092)0.998:0.08610,(OM-RGC.v2.001727306:0.12556,(OM-RGC.v2.001618137:0.09374,(OM-RGC.v2.001616591:0.02673,(OM-RGC.v2.001616134:0.00470,OM-RGC.v2.001617670:0.01756)0.769:0.01268)0.974:0.03649)0.609:0.04009)0.346:0.03335)1.000:0.19093)0.489:0.10018)0.204:0.07745)0.996:0.17174,(OM-RGC.v2.001737208:0.52813,(Maxbin2.064_sub.contigs|Sage1_R_100_16_scaffold_22171_4:0.53336,(((Maxbin2.039_sub.contigs|15con2h1.4B_scaffold_34368_2:0.32285,Maxbin2.103.contigs|Mad1_80_16_scaffold_8387_4:0.22011)0.286:0.03645,(((Maxbin2.066.contigs|Mad1_80_16_scaffold_19516_2:0.28100,((OM-RGC.v2.002398597:0.03498,(OM-RGC.v2.001590227:0.02849,(OM-RGC.v2.001588857:0.02092,OM-RGC.v2.001594181:0.00765)0.926:0.01624)0.926:0.02164)0.986:0.06046,((OM-RGC.v2.005256520:0.15594,(((((OM-RGC.v2.001579324:0.01064,OM-RGC.v2.002452170:0.02707)0.776:0.01826,(OM-RGC.v2.001579015:0.00609,OM-RGC.v2.007580693:0.03780)0.549:0.01202)1.000:0.18472,((OM-RGC.v2.001698537:0.08228,(OM-RGC.v2.001597709:0.05197,OM-RGC.v2.001628131:0.08800)0.975:0.04110)0.963:0.04946,(OM-RGC.v2.003468597:0.18460,OM-RGC.v2.001649330:0.27348)0.904:0.08788)0.954:0.06329)0.885:0.04327,((OM-RGC.v2.001581522:0.24380,(OM-RGC.v2.001595222:0.16970,((OM-RGC.v2.001613904:0.01390,OM-RGC.v2.001616997:0.00782)1.000:0.12007,(OM-RGC.v2.005411784:0.15090,(OM-RGC.v2.001582638:0.06289,(OM-RGC.v2.002253667:0.03155,OM-RGC.v2.002799638:0.02524)0.891:0.02847)0.998:0.08755)0.986:0.06232)0.990:0.06085)0.916:0.05002)0.600:0.03661,((((OM-RGC.v2.001547530:0.00746,OM-RGC.v2.001549771:0.03499)1.000:0.07947,(((((((OM-RGC.v2.001902794:0.01591,OM-RGC.v2.004435277:0.03375)0.908:0.01249,((OM-RGC.v2.002018741:0.00055,OM-RGC.v2.005354366:0.00055)0.962:0.02027,OM-RGC.v2.001597292:0.00934)0.875:0.00703)0.939:0.02062,OM-RGC.v2.004398174:0.03746)0.533:0.02129,(OM-RGC.v2.001590559:0.04077,OM-RGC.v2.001590716:0.07660)0.511:0.01797)0.995:0.05763,(OM-RGC.v2.001596366:0.07182,OM-RGC.v2.002370855:0.08903)0.875:0.01620)0.816:0.02926,(OM-RGC.v2.001592559:0.08746,(OM-RGC.v2.001588811:0.03122,OM-RGC.v2.001593877:0.01875)0.987:0.04307)0.994:0.05660)0.982:0.05269,(OM-RGC.v2.001593231:0.01707,(OM-RGC.v2.002063566:0.00053,OM-RGC.v2.002720271:0.00055)0.999:0.05998)1.000:0.08460)0.646:0.02591)0.528:0.02188,OM-RGC.v2.001594448:0.11609)0.947:0.04608,(OM-RGC.v2.001593617:0.11525,((((((OM-RGC.v2.007780336:0.03184,(OM-RGC.v2.003649393:0.00055,OM-RGC.v2.005884392:0.00054)0.910:0.02183)0.951:0.02945,(OM-RGC.v2.002332415:0.01985,OM-RGC.v2.004357161:0.00416)0.782:0.00677)0.808:0.00565,OM-RGC.v2.001595643:0.01094)0.636:0.00572,OM-RGC.v2.007304386:0.01769)0.956:0.04780,OM-RGC.v2.001596260:0.10207)1.000:0.06446,OM-RGC.v2.001582444:0.09971)0.932:0.03121)0.938:0.02560)0.744:0.01336)0.995:0.08108)0.928:0.07255,OM-RGC.v2.001575863:0.17939)0.427:0.03412)0.907:0.03319,(OM-RGC.v2.001599588:0.12149,OM-RGC.v2.001464841:0.18690)0.295:0.04227)0.883:0.03551)1.000:0.13649)1.000:0.16264,(Maxbin2.083_sub.contigs|15con2h2.4B_scaffold_96337_2:0.34056,(OM-RGC.v2.001718619:0.47417,OM-RGC.v2.001567770:0.40263)0.097:0.07274)0.828:0.06704)0.975:0.08185,(OM-RGC.v2.001662727:0.26037,(((OM-RGC.v2.003728792:0.00054,(OM-RGC.v2.004279807:0.02663,OM-RGC.v2.003980974:0.00541)0.947:0.02672)1.000:0.23103,(OM-RGC.v2.003109485:0.08530,((OM-RGC.v2.001636928:0.03950,OM-RGC.v2.003596436:0.08406)0.952:0.03929,(OM-RGC.v2.001418771:0.15162,OM-RGC.v2.003262249:0.05800)0.281:0.01086)0.395:0.02157)1.000:0.19281)0.951:0.07225,(OM-RGC.v2.008349702:0.45023,(OM-RGC.v2.001559345:0.21887,OM-RGC.v2.001601385:0.21317)0.950:0.09343)0.533:0.02032)0.915:0.05842)0.997:0.15292)0.954:0.07034)1.000:0.16122,(Maxbin2.064_sub.contigs|Sage1_R_100_16_scaffold_52951_2:0.48763,(((Abawaca2.46.contigs|15con2h1.4A_scaffold_37480_2:0.03154,Maxbin2.038_sub.contigs|15con2h1.4B_scaffold_26557_3:0.03669)1.000:0.20678,((Maxbin2.122.contigs|15con2h3.4B_scaffold_842_16:0.01287,(Abawaca2.Abawaca2.155_sub.contigs|Mad1_80_16_scaffold_24771_3:0.00443,Maxbin2.038_sub.contigs|15con2h1.4B_scaffold_17493_6:0.00256)0.998:0.04715)1.000:0.15782,((((Maxbin2.011_sub.contigs|Mad1_80_16_scaffold_992_16:0.0,Maxbin2.035_sub.contigs|15con2h3.4B_scaffold_1397_2:0.0,MetaBAT.11_sub.contigs|15con2h2.4B_scaffold_3122_3:0.0):0.05400,(Maxbin2.129_sub.contigs|Mad1_80_16_scaffold_22556_3:0.06621,((Maxbin2.034_sub.contigs|15con2h2.4B_scaffold_3743_12:0.0,Maxbin2.035_sub.contigs|15con2h3.4B_scaffold_26290_7:0.0):0.00054,(Abawaca2.Abawaca2.45.contigs|Mad1_80_16_scaffold_34135_3:0.00230,(Abawaca2.12_sub.contigs|Mad1_40_16_scaffold_8980_2:0.0,Abawaca2.39.contigs|Mad1_100_16_scaffold_18132_7:0.0):0.00458)0.889:0.00455)1.000:0.06044)0.345:0.00863)0.505:0.00527,(Abawaca2.68_sub.contigs|15con2h2.4B_scaffold_25438_3:0.00200,Maxbin2.038.contigs|15con2h3.4B_scaffold_48148_2:0.02633)0.997:0.02693)0.685:0.01105,(Abawaca2.123_sub.contigs|15con2h3.4A_scaffold_77922_4:0.00246,Abawaca2.68_sub.contigs|15con2h2.4B_scaffold_56222_2:0.00055)0.989:0.02748)0.992:0.08392)1.000:0.12689)0.996:0.11842,((OM-RGC.v2.003335205:0.58309,Maxbin2.103.contigs|Mad1_80_16_scaffold_2493_10:0.39952)0.371:0.09703,Maxbin2.103.contigs|Mad1_80_16_scaffold_1057_21:0.23636)0.793:0.04477)0.384:0.02538)0.948:0.08792)0.687:0.07002)0.997:0.18526)0.999:0.23345)0.987:0.12680)0.963:0.12585,(Maxbin2.123_sub.contigs|Mad1_40_16_scaffold_104_56:1.02429,Maxbin2.103.contigs|Mad1_80_16_scaffold_13412_3:0.87897)0.871:0.12471)0.963:0.08396)0.853:0.07282)0.882:0.07950,MetaBAT.10_sub.contigs|Mad1_80_16_scaffold_768_10:1.14079)0.996:0.22376,((OM-RGC.v2.006223546:0.89870,((OM-RGC.v2.001435400:0.46266,(((OM-RGC.v2.001481590:0.23426,OM-RGC.v2.006385067:0.25047)0.104:0.03589,((OM-RGC.v2.001399497:0.12267,OM-RGC.v2.006583103:0.11541)0.996:0.15532,(OM-RGC.v2.001360878:0.01698,OM-RGC.v2.005866109:0.03442)1.000:0.37739)0.836:0.10511)0.992:0.16558,(OM-RGC.v2.005606323:0.45883,OM-RGC.v2.001910989:0.50569)0.521:0.11186)0.887:0.10877)0.999:0.22750,(((OM-RGC.v2.001340716:0.02946,OM-RGC.v2.005028165:0.02562)1.000:0.53527,(OM-RGC.v2.001361647:0.15641,OM-RGC.v2.001949475:0.12619)1.000:0.30012)0.627:0.09635,((OM-RGC.v2.004194455:0.14955,OM-RGC.v2.006226369:0.09773)1.000:0.48754,(((OM-RGC.v2.006688994:0.16313,(((((OM-RGC.v2.001051593:0.04438,OM-RGC.v2.001177218:0.03823)0.894:0.01026,((OM-RGC.v2.001702897:0.01082,(OM-RGC.v2.001149746:0.02365,OM-RGC.v2.002600332:0.01959)0.759:0.00918)0.781:0.00367,OM-RGC.v2.004639190:0.00442)0.285:0.00614)0.505:0.01371,OM-RGC.v2.005901930:0.00771)0.999:0.13182,(OM-RGC.v2.001186470:0.28366,((OM-RGC.v2.007024267:0.01346,(OM-RGC.v2.003894237:0.06763,OM-RGC.v2.007492305:0.01642)0.867:0.02674)1.000:0.11522,(OM-RGC.v2.001160165:0.10316,(((OM-RGC.v2.001400436:0.00965,(OM-RGC.v2.002706940:0.01661,(OM-RGC.v2.006893069:0.00055,OM-RGC.v2.003637778:0.01948)0.939:0.02882)0.942:0.01635)0.353:0.00641,((OM-RGC.v2.001171857:0.01142,OM-RGC.v2.001238820:0.01091)0.919:0.01363,(OM-RGC.v2.005461808:0.00055,OM-RGC.v2.005236028:0.00282)0.770:0.01054)0.873:0.01092)1.000:0.13885,(OM-RGC.v2.001139653:0.03571,(OM-RGC.v2.003891009:0.00269,(OM-RGC.v2.001367922:0.01596,OM-RGC.v2.004846495:0.02147)0.950:0.01572)0.939:0.01935)0.998:0.04441)0.027:0.02452)0.984:0.07720)0.991:0.06460)0.566:0.05038)0.996:0.08383,((OM-RGC.v2.001182346:0.04504,OM-RGC.v2.001419786:0.03195)1.000:0.11081,((OM-RGC.v2.001111378:0.01868,OM-RGC.v2.005959357:0.02058)0.939:0.02293,((OM-RGC.v2.001134453:0.00598,OM-RGC.v2.001997419:0.01376)0.998:0.05618,OM-RGC.v2.002724894:0.04269)0.972:0.02890)1.000:0.14989)0.895:0.03117)0.578:0.03134)0.987:0.10721,(((OM-RGC.v2.001134655:0.06078,OM-RGC.v2.001136655:0.03706)0.990:0.04907,(OM-RGC.v2.005667369:0.01223,(OM-RGC.v2.001148408:0.02185,OM-RGC.v2.004753474:0.02474)0.886:0.04317)0.933:0.03432)1.000:0.18839,(OM-RGC.v2.001170664:0.18842,OM-RGC.v2.001834348:0.21991)0.611:0.05103)0.970:0.07753)1.000:0.20073,((OM-RGC.v2.001263149:0.11517,OM-RGC.v2.001823809:0.09887)1.000:0.31000,(OM-RGC.v2.001274695:0.31612,OM-RGC.v2.001782797:0.45982)0.799:0.06899)0.738:0.07223)0.427:0.08213)0.992:0.18640)1.000:0.28593)0.977:0.18885)0.387:0.10891,(((((OM-RGC.v2.006543199:0.08889,(((OM-RGC.v2.003564093:0.00054,OM-RGC.v2.003976628:0.00055)0.962:0.02828,OM-RGC.v2.001624776:0.01287)0.532:0.01224,OM-RGC.v2.007420654:0.01020)0.991:0.09798)0.865:0.02298,((OM-RGC.v2.001433593:0.14976,(OM-RGC.v2.001340652:0.09942,(OM-RGC.v2.001341178:0.03982,OM-RGC.v2.006856615:0.10910)0.956:0.04041)0.918:0.03318)0.978:0.05126,OM-RGC.v2.005144957:0.09131)0.166:0.01039)1.000:0.77040,((OM-RGC.v2.004186112:0.74437,((OM-RGC.v2.001336580:0.05980,OM-RGC.v2.001353484:0.06625)1.000:0.52720,((OM-RGC.v2.001403954:0.09707,((OM-RGC.v2.001366901:0.06683,(OM-RGC.v2.003369898:0.01292,OM-RGC.v2.004472273:0.00863)0.950:0.05154)0.971:0.04238,(OM-RGC.v2.001353872:0.05490,(OM-RGC.v2.006511338:0.03047,OM-RGC.v2.003409348:0.04699)0.501:0.02022)0.944:0.03009)0.991:0.07768)0.965:0.07441,(OM-RGC.v2.001228650:0.09971,OM-RGC.v2.004140677:0.13676)1.000:0.14843)1.000:0.45010)0.918:0.12769)0.333:0.09515,(OM-RGC.v2.001377220:0.35481,(OM-RGC.v2.001365695:0.21251,(OM-RGC.v2.001349349:0.12874,(OM-RGC.v2.001355158:0.13560,OM-RGC.v2.001355704:0.05932)1.000:0.16395)0.853:0.08784)0.970:0.10102)1.000:0.31149)0.910:0.13857)1.000:0.37917,(Maxbin2.025_sub.contigs|Sage1_R_100_16_scaffold_23629_5:0.64705,((((OM-RGC.v2.001141081:0.17769,(OM-RGC.v2.004946289:0.02432,(OM-RGC.v2.001092112:0.01716,OM-RGC.v2.001597306:0.02610)0.837:0.01327)1.000:0.18877)1.000:0.18082,((OM-RGC.v2.001854948:0.20535,(OM-RGC.v2.001216770:0.01546,(OM-RGC.v2.001211408:0.02114,OM-RGC.v2.001217008:0.02495)0.891:0.01673)1.000:0.15832)1.000:0.15057,(OM-RGC.v2.001190809:0.20213,(OM-RGC.v2.001202117:0.05620,(OM-RGC.v2.001198711:0.04060,OM-RGC.v2.001298076:0.03312)0.752:0.03530)1.000:0.18510)0.962:0.08725)0.786:0.05964)1.000:0.37922,((PQQ_ADH_Type_6b|EJZ30622.1:0.27244,(Abawaca2.138.contigs|Sage1_L_20_16_scaffold_10976_3:0.12192,(PQQ_ADH_Type_6b|WP_015668896.1:0.02102,(PQQ_ADH_Type_6b|WP_012042238.1:0.01347,PQQ_ADH_Type_6b|WP_011924812.1:0.03394)0.883:0.01394)0.999:0.09323)1.000:0.17885)1.000:0.19915,((OM-RGC.v2.001342236:0.16852,OM-RGC.v2.003977325:0.22621)0.990:0.11909,((((OM-RGC.v2.007130821:0.15492,(OM-RGC.v2.002017884:0.11592,((OM-RGC.v2.001320949:0.00960,OM-RGC.v2.006197869:0.02036)0.927:0.04648,(OM-RGC.v2.004592093:0.03220,(OM-RGC.v2.007671241:0.00055,OM-RGC.v2.005469084:0.00055)0.911:0.02165)0.867:0.02395)0.995:0.09865)0.022:0.04590)0.999:0.19701,OM-RGC.v2.007446151:0.10538)0.658:0.02855,(OM-RGC.v2.004390162:0.09517,(OM-RGC.v2.002461980:0.11272,(OM-RGC.v2.001339265:0.06316,(OM-RGC.v2.007094744:0.01259,(OM-RGC.v2.001337159:0.02629,(((OM-RGC.v2.002750435:0.00454,OM-RGC.v2.004421089:0.00055)0.957:0.01978,((OM-RGC.v2.004252220:0.10509,OM-RGC.v2.006222524:0.01535)0.826:0.01752,OM-RGC.v2.004871603:0.00055)0.843:0.01030)0.869:0.00720,(OM-RGC.v2.004371863:0.01106,(OM-RGC.v2.006203285:0.00056,OM-RGC.v2.007824103:0.00054)0.272:0.00571)0.679:0.01751)0.973:0.02858)0.569:0.00280)0.985:0.06473)0.538:0.01393)0.928:0.03015)0.569:0.01486)0.849:0.06434,OM-RGC.v2.001329230:0.16782)0.945:0.10021)1.000:0.27376)0.104:0.06263)0.511:0.07185,(OM-RGC.v2.001645139:0.56956,(OM-RGC.v2.006364801:0.37130,(OM-RGC.v2.002307701:0.11460,(OM-RGC.v2.004587623:0.00054,OM-RGC.v2.005910021:0.00055)0.993:0.11691)0.997:0.28622)1.000:0.38739)0.828:0.10029)0.954:0.11648)0.953:0.18529)1.000:0.46236,(((((OM-RGC.v2.001647331:0.16234,(OM-RGC.v2.001642148:0.04189,OM-RGC.v2.001645412:0.02196)0.999:0.08841)0.966:0.06478,(OM-RGC.v2.001407187:0.10734,((OM-RGC.v2.001639682:0.08095,(OM-RGC.v2.006400600:0.01649,((OM-RGC.v2.003243933:0.00055,(OM-RGC.v2.001612838:0.00054,OM-RGC.v2.006529259:0.01383)0.972:0.00054)0.885:0.01592,OM-RGC.v2.001443121:0.00626)0.896:0.01581)0.841:0.01884)0.995:0.06885,(OM-RGC.v2.001654092:0.02136,OM-RGC.v2.004815422:0.02165)0.998:0.07047)0.353:0.03583)0.839:0.02346)0.555:0.02981,OM-RGC.v2.001647265:0.10912)0.695:0.03449,(OM-RGC.v2.001649441:0.11590,(OM-RGC.v2.001645384:0.01961,(OM-RGC.v2.001594189:0.01286,OM-RGC.v2.001642668:0.00655)0.352:0.01741)1.000:0.11775)0.575:0.03948)0.632:0.07603,OM-RGC.v2.003717956:0.07556)1.000:0.87644)0.073:0.07996)0.865:0.07704)0.930:0.07438)0.602:0.09673,((((OM-RGC.v2.001449007:0.40890,(OM-RGC.v2.001502338:0.23803,(OM-RGC.v2.002603636:0.35095,OM-RGC.v2.005743245:0.30191)0.818:0.08281)0.994:0.15737)0.962:0.11872,((Maxbin2.104.contigs|Mad1_40_16_scaffold_779_26:0.08780,Maxbin2.142.contigs|Mad1_40_16_scaffold_320_2:0.08610)1.000:0.36088,((Maxbin2.039_sub.contigs|15con2h1.4B_scaffold_5982_8:0.00280,MetaBAT.48.contigs|15con2h3.4A_scaffold_26985_7:0.00287)1.000:0.69968,Maxbin2.103.contigs|Mad1_80_16_scaffold_1159_2:0.76621)0.531:0.10646)0.855:0.10367)0.999:0.30648,((((OM-RGC.v2.007954264:0.02145,OM-RGC.v2.005894381:0.02796)0.734:0.01172,OM-RGC.v2.001467214:0.18407)0.247:0.03412,OM-RGC.v2.001460248:0.00211)1.000:1.28143,(((OM-RGC.v2.004286953:0.23465,(OM-RGC.v2.001517886:0.22905,OM-RGC.v2.001821334:0.18816)0.984:0.09269)0.271:0.02669,OM-RGC.v2.006891240:0.10162)1.000:0.97537,(((PQQ_ADH_Type_9|BAL07511.1:0.11817,(PQQ_ADH_Type_9|WP_011090366.1:0.07172,(PQQ_ADH_Type_9|WP_011923392.1:0.00962,PQQ_ADH_Type_9|WP_015663301.1:0.02441)1.000:0.09611)0.815:0.07578)0.999:0.48313,(OM-RGC.v2.007253528:0.27216,(OM-RGC.v2.001323642:0.03081,(((OM-RGC.v2.003335932:0.00054,OM-RGC.v2.006010592:0.00055)0.805:0.00055,OM-RGC.v2.003649343:0.02460)0.971:0.03262,OM-RGC.v2.008327555:0.00506)0.711:0.00581)1.000:0.43560)1.000:0.46020)1.000:0.37480,(((OM-RGC.v2.004173723:0.00054,OM-RGC.v2.008078501:0.00055)1.000:0.16132,((OM-RGC.v2.008094185:0.04401,(OM-RGC.v2.001563697:0.03575,OM-RGC.v2.001567370:0.05554)0.950:0.04811)0.562:0.03439,(((OM-RGC.v2.001348432:0.03383,OM-RGC.v2.001572860:0.01221)0.988:0.03198,((OM-RGC.v2.001562277:0.01783,OM-RGC.v2.007080167:0.03182)0.940:0.02008,OM-RGC.v2.005560415:0.03250)0.997:0.04848)0.071:0.01566,(OM-RGC.v2.001675502:0.00334,OM-RGC.v2.006050573:0.03778)0.951:0.01967)0.996:0.06035)0.486:0.05553)1.000:0.42426,(PQQ_ADH_Type_9|ABM96613.1:0.61747,(PQQ_ADH_Type_9|ACK52615.1:0.44400,((PQQ_ADH_Type_9|ADJ22601.1:0.18160,OM-RGC.v2.001569423:0.54395)0.932:0.12406,((OM-RGC.v2.001480332:0.03915,OM-RGC.v2.001492084:0.05863)1.000:0.17550,OM-RGC.v2.004199238:0.79151)0.939:0.09163)0.905:0.09943)0.996:0.19749)1.000:0.30186)0.985:0.19482)0.387:0.09056)0.933:0.13353)0.992:0.23490)1.000:0.40601,((((Maxbin2.081.contigs|Mad1_60_16_scaffold_6907_3:0.33808,((Abawaca2.82_sub.contigs|Sage1_L_100_16_scaffold_37503_2:0.00572,(MetaBAT.86_sub.contigs|Sage1_R_100_16_scaffold_9217_2:0.00577,MetaBAT.49.contigs|Sage1_L_60_16_scaffold_24624_5:0.00055)0.829:0.00053)0.999:0.14995,(Abawaca2.84.contigs|Sage1_L_60_16_scaffold_166_54:0.08133,(Maxbin2.045_sub.contigs|15con2h1.4B_scaffold_45427_4:0.06100,(MetaBAT.52_sub.contigs|Mad1_80_16_scaffold_2504_2:0.04064,(Maxbin2.079_sub.contigs|15con2h3.4B_scaffold_79279_3:0.00265,MetaBAT.50_sub.contigs|15con2h2.4B_scaffold_6941_9:0.00054)0.974:0.02163)0.284:0.01893)0.396:0.02606)0.999:0.16863)1.000:0.39865)0.899:0.14030,(((((Maxbin2.107_sub.contigs|Mad1_40_16_scaffold_13384_6:0.00919,Maxbin2.133.contigs|Mad1_80_16_scaffold_3261_9:0.02625)1.000:0.27246,MetaBAT.44_sub.contigs|15con2h3.4B_scaffold_93495_2:0.21998)0.085:0.02864,(((OM-RGC.v2.008370714:0.34454,(MetaBAT.31.contigs|Sage1_L_60_16_scaffold_10197_6:0.13011,((Abawaca2.274_sub.contigs|Sage1_R_100_16_scaffold_10876_10:0.0,Maxbin2.023.contigs|Sage1_L_100_16_scaffold_15034_6:0.0):0.10161,Maxbin2.123.contigs|Mad1_80_16_scaffold_17903_5:0.06863)0.996:0.07539)0.993:0.11114)0.893:0.03486,PQQ_ADH_Type_9|WP_011490939.1:0.24629)0.952:0.05017,(MetaBAT.60.contigs|Mad1_80_16_scaffold_19683_4:0.33097,((Maxbin2.107.contigs|15con2h3.4B_scaffold_32162_3:0.00055,Maxbin2.110.contigs|15con2h3.4A_scaffold_7970_6:0.00195)1.000:0.13216,(Maxbin2.043.contigs|15con2h3.4A_scaffold_32938_2:0.02682,(Maxbin2.028_sub.contigs|15con2h2.4B_scaffold_16401_4:0.03501,(MetaBAT.38.contigs|Sage1_L_60_16_scaffold_139_4:0.01238,(Abawaca2.220.contigs|Sage1_R_100_16_scaffold_1676_19:0.00055,Maxbin2.007.contigs|Sage1_L_100_16_scaffold_14146_3:0.00204)0.931:0.01023)0.958:0.01595)0.890:0.01964)1.000:0.13130)0.973:0.06294)0.149:0.02535)0.908:0.05428)0.989:0.09300,((((((((OM-RGC.v2.001425184:0.10109,((OM-RGC.v2.001500289:0.02125,OM-RGC.v2.004661620:0.02432)0.999:0.07857,OM-RGC.v2.002606278:0.13102)0.953:0.03555)0.091:0.02297,(OM-RGC.v2.003263826:0.00055,OM-RGC.v2.003309940:0.00054)1.000:0.11321)0.724:0.02196,(OM-RGC.v2.001373782:0.02538,OM-RGC.v2.007343304:0.03228)0.998:0.12288)0.085:0.01919,OM-RGC.v2.001419205:0.17169)0.861:0.04081,(((OM-RGC.v2.001477201:0.25270,(OM-RGC.v2.001227867:0.09871,OM-RGC.v2.001449553:0.09822)0.985:0.06761)0.697:0.04798,(OM-RGC.v2.005028112:0.14864,(OM-RGC.v2.002323671:0.06845,((OM-RGC.v2.002287295:0.00055,OM-RGC.v2.004122297:0.00055)1.000:0.05838,(OM-RGC.v2.001513665:0.03029,(OM-RGC.v2.002970878:0.03063,OM-RGC.v2.004525543:0.00723)0.511:0.02176)0.543:0.01851)0.855:0.04236)0.980:0.07689)0.965:0.05719)0.583:0.03220,(OM-RGC.v2.001700948:0.11452,OM-RGC.v2.003543748:0.06028)1.000:0.12424)0.673:0.03837)0.844:0.03855,(((OM-RGC.v2.001528913:0.13360,((OM-RGC.v2.001546732:0.07757,OM-RGC.v2.001562272:0.04628)1.000:0.06869,(OM-RGC.v2.001527791:0.05668,OM-RGC.v2.001536497:0.08898)0.998:0.06702)0.820:0.03663)0.874:0.06363,OM-RGC.v2.006313342:0.16250)0.066:0.07131,(((OM-RGC.v2.001509383:0.02387,(OM-RGC.v2.001509895:0.02712,OM-RGC.v2.004936391:0.03127)0.472:0.02887)0.903:0.02828,(OM-RGC.v2.001507871:0.02000,(OM-RGC.v2.001505941:0.01829,OM-RGC.v2.001515954:0.01523)0.983:0.02576)0.457:0.01084)1.000:0.15269,(OM-RGC.v2.002727006:0.02845,((OM-RGC.v2.001570577:0.02765,(OM-RGC.v2.005969723:0.00696,(OM-RGC.v2.004356058:0.00694,OM-RGC.v2.005110817:0.00794)0.630:0.00056)0.927:0.02929)0.968:0.03648,OM-RGC.v2.001414291:0.08574)0.713:0.03188)0.999:0.10152)1.000:0.20219)0.826:0.03566)0.996:0.08579,((Abawaca2.138.contigs|Sage1_L_20_16_scaffold_9650_1:0.09907,Maxbin2.053_sub.contigs|15con2h2.4B_scaffold_16371_4:0.07482)1.000:0.17121,(Maxbin2.123.contigs|Mad1_80_16_scaffold_14642_4:0.16914,(MetaBAT.20_sub.contigs|Sage1_L_100_16_scaffold_36069_3:0.12712,(MetaBAT.10_sub.contigs|Mad1_80_16_scaffold_4170_8:0.02190,MetaBAT.13_sub.contigs|15con2h2.4B_scaffold_48544_2:0.00639)1.000:0.14489)0.821:0.03857)0.137:0.02378)0.974:0.07321)0.377:0.05606,PQQ_ADH_Type_9|WP_013949353.1:0.25622)0.999:0.14236)1.000:0.28647,((Maxbin2.102.contigs|15con2h2.4A_scaffold_32904_3:0.06170,Maxbin2.140_sub.contigs|15con2h1.4A_scaffold_78656_2:0.05906)1.000:0.34884,((OM-RGC.v2.003804257:0.02860,OM-RGC.v2.007231406:0.02225)0.976:0.07152,(OM-RGC.v2.007784887:0.00054,(OM-RGC.v2.007500379:0.02950,OM-RGC.v2.007828838:0.01572)0.752:0.02405)0.952:0.06274)1.000:0.41740)0.996:0.16285)0.984:0.15445)1.000:0.25917,((((((OM-RGC.v2.001303674:0.03581,OM-RGC.v2.001304879:0.05034)1.000:0.32887,((OM-RGC.v2.001351481:0.08750,(OM-RGC.v2.001297455:0.01399,OM-RGC.v2.001353548:0.04378)0.854:0.06627)1.000:0.40276,(OM-RGC.v2.001323885:0.33856,(PQQ_ADH_Type_9|ZP_05104584.1:0.01578,gluc_tr|A0A0A0BI15|A0A0A0BI15_9GAMM:0.01750)1.000:0.22643)0.980:0.12190)0.737:0.09595)0.999:0.22493,(((OM-RGC.v2.001656581:0.00114,OM-RGC.v2.006824527:0.04674)1.000:0.30625,((((OM-RGC.v2.001362973:0.13965,(OM-RGC.v2.001355152:0.11245,OM-RGC.v2.005331120:0.07916)0.587:0.05221)0.986:0.09495,((OM-RGC.v2.001370024:0.07600,(OM-RGC.v2.001369972:0.00506,PQQ_ADH_Type_9|EAV46647.1:0.00483)0.996:0.06736)0.999:0.12123,(OM-RGC.v2.001483184:0.08361,OM-RGC.v2.007198413:0.15950)0.995:0.10987)0.528:0.06714)0.798:0.05295,((OM-RGC.v2.004592045:0.08283,(OM-RGC.v2.001373054:0.08985,(((OM-RGC.v2.001373803:0.04048,(OM-RGC.v2.001377067:0.08132,OM-RGC.v2.003355775:0.08459)0.455:0.02023)0.856:0.01476,(OM-RGC.v2.002129776:0.06336,(OM-RGC.v2.001362059:0.10131,OM-RGC.v2.001377263:0.09242)0.764:0.01709)0.948:0.01777)0.631:0.00403,OM-RGC.v2.006050239:0.04514)0.711:0.02316)0.629:0.02927)0.997:0.10393,((OM-RGC.v2.001359463:0.09132,OM-RGC.v2.001362037:0.09506)1.000:0.13865,(((OM-RGC.v2.001314827:0.04524,((OM-RGC.v2.003010104:0.00960,OM-RGC.v2.006463665:0.01303)0.917:0.02168,OM-RGC.v2.001311826:0.04250)0.410:0.00760)0.774:0.01183,OM-RGC.v2.003925909:0.03164)0.908:0.04625,(OM-RGC.v2.004600568:0.05827,OM-RGC.v2.002807762:0.12305)0.433:0.03215)1.000:0.24996)0.973:0.07570)0.674:0.04023)0.991:0.16101,OM-RGC.v2.001330835:0.68660)0.982:0.16337)0.148:0.06621,(PQQ_ADH_Type_9|WP_013147955.1:0.16645,PQQ_ADH_Type_9|WP_015832155.1:0.22270)0.999:0.20615)0.999:0.18748)0.995:0.16001,(OM-RGC.v2.001377359:0.44137,PQQ_ADH_Type_9|WP_022975237.1:0.34074)0.999:0.32843)0.994:0.16333,(((MetaBAT.41_sub.contigs|Mad1_40_16_scaffold_11186_1:0.00271,MetaBAT.44_sub.contigs|15con2h3.4B_scaffold_19250_2:0.00642)1.000:0.36426,OM-RGC.v2.006087039:0.57383)0.841:0.07352,((((OM-RGC.v2.003176769:0.50619,OM-RGC.v2.007534466:0.60227)0.000:0.10482,OM-RGC.v2.001306580:0.62417)0.057:0.11097,OM-RGC.v2.001253953:0.46858)0.970:0.21153,OM-RGC.v2.001252750:1.46065)0.960:0.15982)0.645:0.08027)0.985:0.12278,((OM-RGC.v2.001281935:0.42483,OM-RGC.v2.001782983:0.56637)1.000:0.58209,(Maxbin2.081.contigs|Mad1_60_16_scaffold_28257_2:0.40199,(OM-RGC.v2.001325145:0.77805,(OM-RGC.v2.001061784:0.06559,(OM-RGC.v2.003643692:0.04281,OM-RGC.v2.005794806:0.04040)0.957:0.06625)1.000:0.47208)0.995:0.24304)0.000:0.05592)0.110:0.04350)0.999:0.17885)1.000:0.34641,((((((((OM-RGC.v2.001846703:0.34299,OM-RGC.v2.002696137:0.47035)0.998:0.36122,OM-RGC.v2.007811502:0.55223)0.935:0.18647,(OM-RGC.v2.001526857:0.74175,(OM-RGC.v2.003422792:0.57739,(((OM-RGC.v2.001559396:0.30736,(OM-RGC.v2.004288169:0.00054,OM-RGC.v2.005212537:0.00055)1.000:0.14162)0.991:0.08737,(OM-RGC.v2.003666290:0.31380,(((OM-RGC.v2.003577882:0.07454,OM-RGC.v2.000867180:0.05488)0.953:0.04076,((OM-RGC.v2.004619561:0.00055,OM-RGC.v2.003663864:0.00055)0.846:0.01023,OM-RGC.v2.005141460:0.00558)0.929:0.03184)1.000:0.17381,(OM-RGC.v2.000791968:0.10849,OM-RGC.v2.005434893:0.15327)0.989:0.08675)0.984:0.09888)0.177:0.03028)0.670:0.05566,((OM-RGC.v2.000816517:0.05629,(OM-RGC.v2.004436515:0.09582,OM-RGC.v2.003140385:0.02282)0.301:0.02262)1.000:0.21537,(OM-RGC.v2.001239411:0.20020,(OM-RGC.v2.006645173:0.14060,OM-RGC.v2.001327299:0.32016)0.281:0.03854)0.999:0.14825)0.928:0.10079)0.869:0.13931)1.000:0.47133)0.961:0.24631)0.979:0.31216,OM-RGC.v2.006496428:1.13086)0.981:0.48503,((Abawaca2.310_sub.contigs|Sage1_R_100_16_scaffold_1791_6:0.26067,MetaBAT.2_sub.contigs|Sage1_L_100_16_scaffold_2517_25:0.30729)1.000:0.45936,((((MetaBAT.65_sub.contigs|Mad1_60_16_scaffold_42594_2:0.00393,MetaBAT.69_sub.contigs|Mad1_80_16_scaffold_16914_2:0.00055)1.000:0.00052,(Maxbin2.086_sub.contigs|Mad1_40_16_scaffold_47006_2:0.00055,Maxbin2.074_sub.contigs|Mad1_100_16_scaffold_61376_2:0.00392)0.754:0.00174)1.000:0.32700,((MetaBAT.10_sub.contigs|Mad1_80_16_scaffold_88772_2:0.13538,(MetaBAT.65_sub.contigs|Mad1_60_16_scaffold_936_16:0.00171,(Maxbin2.086_sub.contigs|Mad1_40_16_scaffold_30164_4:0.00055,Maxbin2.074_sub.contigs|Mad1_100_16_scaffold_3887_4:0.00177)0.946:0.00055)1.000:0.13565)0.987:0.05878,(Abawaca2.23.contigs|15con2h3.4B_scaffold_31218_5:0.07944,((Maxbin2.050_sub.contigs|15con2h3.4B_scaffold_7652_2:0.0,Maxbin2.058_sub.contigs|15con2h2.4B_scaffold_10783_3:0.0):0.17037,(Abawaca2.74_sub.contigs|15con2h1.4A_scaffold_7716_3:0.13375,Maxbin2.063_sub.contigs|Mad1_40_16_scaffold_3668_14:0.13561)0.910:0.03193)0.540:0.01344)0.970:0.04104)0.985:0.10425)1.000:0.42449,(Abawaca2.109_sub.contigs|Mad1_40_16_scaffold_49516_2:0.61777,(((((OM-RGC.v2.001318856:0.00408,OM-RGC.v2.004077440:0.00054)1.000:0.28742,(OM-RGC.v2.006183581:0.07557,(OM-RGC.v2.002128556:0.05725,(OM-RGC.v2.000845504:0.07380,OM-RGC.v2.000902001:0.02925)0.852:0.05172)0.988:0.11420)1.000:0.24940)0.989:0.12164,(OM-RGC.v2.000840609:0.46826,((OM-RGC.v2.000835954:0.11931,(((OM-RGC.v2.003809518:0.03105,OM-RGC.v2.004278732:0.06084)0.981:0.05984,(OM-RGC.v2.003213953:0.01597,((OM-RGC.v2.000828186:0.02085,OM-RGC.v2.003352818:0.00160)0.834:0.00911,OM-RGC.v2.005355871:0.00055)0.969:0.03474)0.932:0.04118)0.807:0.02428,OM-RGC.v2.007760091:0.07776)0.915:0.04389)1.000:0.14061,((OM-RGC.v2.000916147:0.13718,(OM-RGC.v2.000862526:0.03901,OM-RGC.v2.001111540:0.02102)1.000:0.18050)0.986:0.06005,((OM-RGC.v2.000854371:0.04920,(OM-RGC.v2.000854445:0.04739,(OM-RGC.v2.000853047:0.02668,(OM-RGC.v2.003478753:0.01261,OM-RGC.v2.003730770:0.01841)0.875:0.01033)0.787:0.00847)0.942:0.02184)1.000:0.13690,(((OM-RGC.v2.000844582:0.05005,OM-RGC.v2.005859296:0.02652)0.988:0.06450,(((OM-RGC.v2.001388929:0.06954,OM-RGC.v2.001567732:0.12031)0.972:0.03407,(OM-RGC.v2.000840016:0.08070,(OM-RGC.v2.000853442:0.02803,OM-RGC.v2.000854571:0.02448)1.000:0.07815)0.314:0.01325)0.415:0.01740,(OM-RGC.v2.000831335:0.06526,OM-RGC.v2.000862637:0.08760)0.962:0.02677)1.000:0.15318)0.125:0.02006,(OM-RGC.v2.000856829:0.11671,(OM-RGC.v2.000856548:0.02152,OM-RGC.v2.000962473:0.02409)1.000:0.06789)0.359:0.01678)0.993:0.06387)0.885:0.06783)0.414:0.05750)1.000:0.36444)0.953:0.13374)0.868:0.05676,(((OM-RGC.v2.003864043:0.33385,(OM-RGC.v2.000842549:0.02326,(OM-RGC.v2.002253103:0.02701,(OM-RGC.v2.005480896:0.00055,(OM-RGC.v2.001629284:0.00055,OM-RGC.v2.003521831:0.00053)0.997:0.00071)0.780:0.01960)0.748:0.01711)1.000:0.37326)0.875:0.08574,((OM-RGC.v2.003724302:0.53030,OM-RGC.v2.004768099:0.49052)0.973:0.22863,OM-RGC.v2.000781199:0.39689)0.282:0.07169)0.873:0.06690,(OM-RGC.v2.000816526:0.42986,((OM-RGC.v2.000750937:0.04361,(OM-RGC.v2.000756076:0.02990,OM-RGC.v2.000997535:0.05179)0.960:0.05501)1.000:0.40763,((OM-RGC.v2.004921370:0.02832,OM-RGC.v2.005393316:0.01996)0.498:0.08417,(OM-RGC.v2.000738088:0.04746,OM-RGC.v2.000874044:0.02164)0.999:0.11889)1.000:0.29420)0.779:0.05383)0.138:0.04681)0.855:0.04857)0.977:0.10015,(OM-RGC.v2.001700010:0.44793,OM-RGC.v2.004823557:0.23786)0.978:0.14723)0.997:0.18142)1.000:0.35697)0.934:0.14988)0.198:0.11549)0.992:0.32115,((((OM-RGC.v2.001342480:0.17812,(OM-RGC.v2.001290541:0.05293,OM-RGC.v2.001663290:0.03189)1.000:0.15547)0.984:0.08069,(OM-RGC.v2.001161538:0.17800,((OM-RGC.v2.004318821:0.11498,(OM-RGC.v2.001180624:0.11125,(((OM-RGC.v2.001399950:0.06728,((OM-RGC.v2.006973155:0.00055,OM-RGC.v2.006916859:0.01705)0.988:0.05348,((OM-RGC.v2.001500403:0.02606,(((OM-RGC.v2.001199903:0.01470,OM-RGC.v2.001201621:0.01087)0.990:0.03108,(OM-RGC.v2.001200649:0.02590,(OM-RGC.v2.008394580:0.00055,(OM-RGC.v2.008145471:0.00055,OM-RGC.v2.007487626:0.00055)0.977:0.00054)0.953:0.02185)0.768:0.01007)0.804:0.01101,OM-RGC.v2.006844939:0.00338)0.360:0.01017)0.802:0.03095,OM-RGC.v2.004560092:0.11275)0.696:0.02903)0.720:0.03977)0.903:0.02793,(OM-RGC.v2.001196033:0.05943,(OM-RGC.v2.001193509:0.01432,OM-RGC.v2.006618385:0.03027)0.945:0.03323)0.770:0.02529)0.986:0.04551,((OM-RGC.v2.001236908:0.06850,OM-RGC.v2.003306351:0.03324)0.966:0.05134,(OM-RGC.v2.003554995:0.02956,(OM-RGC.v2.001219705:0.04119,OM-RGC.v2.003505574:0.03656)0.799:0.01926)0.999:0.08968)0.963:0.04491)0.766:0.03957)0.939:0.04440)0.830:0.02210,(OM-RGC.v2.001182949:0.08352,((OM-RGC.v2.001198050:0.02235,(OM-RGC.v2.002677884:0.00055,OM-RGC.v2.005483372:0.01850)0.907:0.01663)0.164:0.00563,OM-RGC.v2.001669766:0.01510)1.000:0.11097)0.594:0.03251)0.956:0.04044)0.847:0.05239)0.955:0.10538,(OM-RGC.v2.001502406:0.18084,((OM-RGC.v2.004199311:0.14670,(OM-RGC.v2.001426137:0.01562,OM-RGC.v2.007976108:0.01570)0.993:0.12864)0.953:0.05828,((OM-RGC.v2.006518419:0.12873,(OM-RGC.v2.001387405:0.04487,(OM-RGC.v2.001389685:0.01208,OM-RGC.v2.004185019:0.01213)0.730:0.01674)0.999:0.18098)0.949:0.08916,OM-RGC.v2.001928798:0.24021)0.113:0.04241)0.888:0.06331)0.389:0.06794)1.000:0.60545,(OM-RGC.v2.001286138:0.87541,((OM-RGC.v2.002621612:0.00055,OM-RGC.v2.005828246:0.00053)1.000:0.67051,((OM-RGC.v2.001266109:0.43013,(OM-RGC.v2.001184189:0.29154,OM-RGC.v2.004007764:0.12878)0.564:0.05839)1.000:0.20562,(((OM-RGC.v2.001220647:0.01427,(((OM-RGC.v2.003465568:0.01070,OM-RGC.v2.002969363:0.01019)0.995:0.03047,((OM-RGC.v2.001958785:0.00054,OM-RGC.v2.006253359:0.00055)0.787:0.00790,OM-RGC.v2.003132858:0.00339)0.835:0.01514)0.892:0.01379,(OM-RGC.v2.001279630:0.01590,OM-RGC.v2.006698498:0.00679)0.000:0.00053)0.948:0.01740)0.999:0.14104,((OM-RGC.v2.001215048:0.08746,OM-RGC.v2.001226755:0.21876)0.984:0.06116,(OM-RGC.v2.001196255:0.23660,(OM-RGC.v2.006275070:0.03610,OM-RGC.v2.006817329:0.00055)0.989:0.11178)0.998:0.09208)1.000:0.23150)1.000:0.18366,(((OM-RGC.v2.004714187:0.17683,((OM-RGC.v2.001259952:0.13608,OM-RGC.v2.002227392:0.10007)0.402:0.02665,OM-RGC.v2.006967101:0.14345)0.768:0.01375)0.369:0.03208,OM-RGC.v2.001286108:0.18403)0.998:0.13151,((OM-RGC.v2.001421520:0.23350,((OM-RGC.v2.002342346:0.00054,OM-RGC.v2.007665662:0.00523)1.000:0.18656,(OM-RGC.v2.001160998:0.04762,(OM-RGC.v2.002652072:0.02846,(OM-RGC.v2.001442996:0.02883,OM-RGC.v2.005040473:0.00905)0.698:0.00456)0.946:0.02913)0.998:0.10484)0.733:0.04907)0.952:0.08816,(OM-RGC.v2.001343263:0.30458,((OM-RGC.v2.001251539:0.01596,OM-RGC.v2.007591932:0.01387)1.000:0.17999,(((OM-RGC.v2.001317096:0.03356,OM-RGC.v2.002833353:0.02319)1.000:0.09878,(((OM-RGC.v2.001146052:0.03785,(OM-RGC.v2.006072191:0.03519,OM-RGC.v2.003191098:0.00880)0.876:0.00868)0.888:0.00096,(OM-RGC.v2.001260184:0.03560,OM-RGC.v2.002123882:0.00275)0.824:0.02506)0.992:0.07933,((OM-RGC.v2.001252858:0.06770,OM-RGC.v2.001426480:0.10872)0.718:0.02478,OM-RGC.v2.001466879:0.12898)0.365:0.03507)0.456:0.03150)1.000:0.11046,(OM-RGC.v2.001358621:0.04874,OM-RGC.v2.001359303:0.05421)1.000:0.09669)0.732:0.03231)0.292:0.03782)0.985:0.09037)1.000:0.18443)0.997:0.16416)0.993:0.12176)0.983:0.16166)1.000:0.54317)0.266:0.12441)1.000:0.74433)0.097:0.11985,(OM-RGC.v2.004630104:1.36159,OM-RGC.v2.006607004:1.58647)0.339:0.22542)0.893:0.11886,(((OM-RGC.v2.001535021:0.46189,PQQ_ADH_Type_9|ABQ31988.1:0.57513)1.000:0.81700,((OM-RGC.v2.001699982:0.76994,((OM-RGC.v2.000878592:0.19120,OM-RGC.v2.000907554:0.24915)1.000:0.25211,((OM-RGC.v2.000848450:0.17596,((((OM-RGC.v2.000735988:0.04966,OM-RGC.v2.000917238:0.05192)1.000:0.07262,(OM-RGC.v2.000881899:0.07495,(OM-RGC.v2.002243568:0.02156,(OM-RGC.v2.000849795:0.02105,OM-RGC.v2.002040178:0.02629)0.766:0.00626)0.939:0.02149)1.000:0.08454)0.952:0.03838,(OM-RGC.v2.000774194:0.15548,OM-RGC.v2.000867749:0.21288)0.982:0.05107)1.000:0.12086,((OM-RGC.v2.000860867:0.18374,((OM-RGC.v2.000856401:0.03592,(OM-RGC.v2.004881735:0.05885,OM-RGC.v2.000900194:0.01673)0.719:0.01409)0.768:0.01688,(OM-RGC.v2.000832908:0.04309,OM-RGC.v2.000860526:0.03201)0.056:0.01239)1.000:0.09722)0.630:0.03180,(OM-RGC.v2.000864478:0.16457,(OM-RGC.v2.000821007:0.02683,OM-RGC.v2.000823791:0.04356)1.000:0.29805)0.998:0.09288)0.976:0.04553)0.992:0.06877)0.506:0.04285,OM-RGC.v2.000855525:0.14794)1.000:0.38521)0.986:0.18807)0.990:0.27700,(PQQ_ADH_Type_9|EFH04530.1:1.29369,(OM-RGC.v2.003849950:0.87155,(PQQ_ADH_Type_9|WP_012042526.1:0.63742,(OM-RGC.v2.001321841:0.51177,PQQ_ADH_Type_9|WP_022976736.1:0.43823)0.997:0.24126)0.973:0.24125)0.897:0.15548)0.909:0.18466)1.000:0.45186)0.985:0.20064,(((((OM-RGC.v2.000819093:1.03039,OM-RGC.v2.000962860:1.04481)0.968:0.21443,(((((((OM-RGC.v2.000665634:0.67403,(OM-RGC.v2.000777655:0.15524,(OM-RGC.v2.000671703:0.19088,(OM-RGC.v2.002081404:0.06603,((OM-RGC.v2.006329171:0.02109,(OM-RGC.v2.007517452:0.00055,OM-RGC.v2.001646775:0.00055)0.732:0.00675)0.886:0.02861,OM-RGC.v2.002731096:0.03125)0.484:0.02401)0.996:0.11072)0.933:0.09895)1.000:0.33055)0.145:0.13384,OM-RGC.v2.003128488:0.57848)0.998:0.25986,(OM-RGC.v2.001083987:1.20086,(OM-RGC.v2.001137000:1.47635,((((OM-RGC.v2.000871901:0.02544,OM-RGC.v2.004030133:0.04355)0.654:0.02580,(OM-RGC.v2.000934069:0.06126,OM-RGC.v2.004001832:0.02395)0.831:0.01587)1.000:0.36640,(OM-RGC.v2.000842644:0.19206,(((OM-RGC.v2.000850820:0.03037,OM-RGC.v2.003846985:0.02733)1.000:0.12057,(OM-RGC.v2.001207458:0.12086,(((((OM-RGC.v2.000833977:0.08879,(OM-RGC.v2.002214951:0.01386,(OM-RGC.v2.000857236:0.04107,(OM-RGC.v2.000858900:0.05561,OM-RGC.v2.000857615:0.03543)0.854:0.01886)0.871:0.01428)1.000:0.10112)1.000:0.08801,(OM-RGC.v2.000855342:0.10064,OM-RGC.v2.000856209:0.12983)0.958:0.05961)0.962:0.07494,(OM-RGC.v2.000841651:0.06732,OM-RGC.v2.002268703:0.06438)0.986:0.06488)0.123:0.02502,OM-RGC.v2.001427157:0.14713)1.000:0.11752,(OM-RGC.v2.000836532:0.15730,(OM-RGC.v2.000832217:0.16174,(OM-RGC.v2.000822374:0.12782,(OM-RGC.v2.003855349:0.00055,OM-RGC.v2.007821388:0.00053)1.000:0.22256)0.271:0.03015)0.994:0.06606)0.062:0.03064)0.194:0.01478)0.974:0.05579)0.998:0.11795,OM-RGC.v2.000847696:0.13730)1.000:0.10925)0.998:0.12449)0.680:0.07365,(((OM-RGC.v2.005954561:0.20201,OM-RGC.v2.007265871:0.17942)0.990:0.13396,(OM-RGC.v2.000899254:0.12793,(OM-RGC.v2.001286170:0.00055,OM-RGC.v2.004790582:0.00054)1.000:0.29659)0.747:0.04427)0.964:0.06469,((OM-RGC.v2.000847129:0.35435,((OM-RGC.v2.001192886:0.15508,(OM-RGC.v2.000857138:0.09771,OM-RGC.v2.000897593:0.05704)0.998:0.12239)1.000:0.23533,(OM-RGC.v2.000887244:0.23960,(OM-RGC.v2.000897266:0.28101,(OM-RGC.v2.001910948:0.00055,OM-RGC.v2.002546108:0.01125)1.000:0.45850)1.000:0.15643)0.188:0.03358)0.904:0.08102)0.546:0.04676,(OM-RGC.v2.000873625:0.18572,(OM-RGC.v2.000866809:0.05749,(OM-RGC.v2.001710441:0.07433,(OM-RGC.v2.000867824:0.03469,(OM-RGC.v2.000946539:0.03263,OM-RGC.v2.002075279:0.02427)0.672:0.03106)0.859:0.02024)0.837:0.02435)1.000:0.20868)0.599:0.05542)0.951:0.05607)0.997:0.12030)0.988:0.20357)0.999:0.39992)0.166:0.05409)0.930:0.08972,(OM-RGC.v2.000821267:0.56377,(OM-RGC.v2.001024827:0.54526,gluc_tr|A0A173KWN2|A0A173KWN2_9SPHN:0.57188)0.997:0.24720)0.918:0.10439)0.938:0.13568,((((OM-RGC.v2.000639547:0.54755,(OM-RGC.v2.000680783:0.57711,(OM-RGC.v2.000653117:0.45005,(OM-RGC.v2.000616955:0.46209,((OM-RGC.v2.000645160:0.36233,OM-RGC.v2.000677806:0.25354)1.000:0.19927,OM-RGC.v2.000636310:0.36387)0.678:0.07127)0.554:0.06500)0.938:0.08909)0.960:0.10050)1.000:0.20428,((OM-RGC.v2.000653287:0.17232,OM-RGC.v2.001882137:0.16288)1.000:0.43075,((OM-RGC.v2.000748445:0.27053,((OM-RGC.v2.000759936:0.06708,OM-RGC.v2.000760197:0.08743)1.000:0.20125,(OM-RGC.v2.000750622:0.04827,(OM-RGC.v2.000652419:0.05029,(OM-RGC.v2.000691667:0.03567,(OM-RGC.v2.001007098:0.00055,OM-RGC.v2.005167408:0.01741)0.695:0.00673)1.000:0.07111)0.991:0.08373)1.000:0.21617)0.829:0.08759)1.000:0.32574,(((OM-RGC.v2.000360644:0.03174,OM-RGC.v2.000452715:0.02495)1.000:0.20558,(((OM-RGC.v2.006129989:0.14487,OM-RGC.v2.006553442:0.01099)0.841:0.03748,(OM-RGC.v2.006812652:0.05503,(OM-RGC.v2.000755695:0.03224,(OM-RGC.v2.005024044:0.04915,OM-RGC.v2.005362635:0.03019)0.938:0.03074)0.969:0.05450)0.368:0.01859)0.999:0.09929,((OM-RGC.v2.003842737:0.00055,OM-RGC.v2.006040359:0.06799)0.989:0.14405,(OM-RGC.v2.000812986:0.10081,(OM-RGC.v2.001166233:0.06396,(OM-RGC.v2.000801465:0.01318,OM-RGC.v2.000858753:0.07187)0.942:0.03351)0.990:0.07020)0.999:0.11954)0.935:0.04862)0.615:0.04611)0.335:0.04743,(OM-RGC.v2.002473325:0.07166,(OM-RGC.v2.000983180:0.00384,OM-RGC.v2.002967217:0.00054)0.999:0.11549)0.736:0.06335)1.000:0.32168)0.396:0.08585)1.000:0.33467)0.415:0.08094,((((OM-RGC.v2.000698369:0.20038,(OM-RGC.v2.007671227:0.16963,((((OM-RGC.v2.000709090:0.05314,OM-RGC.v2.000710347:0.03940)0.427:0.01775,OM-RGC.v2.000709838:0.08257)0.840:0.01865,OM-RGC.v2.003479402:0.04017)0.459:0.02552,OM-RGC.v2.000711017:0.01686)0.968:0.09707)0.942:0.12436)1.000:0.48462,((OM-RGC.v2.000767171:0.41144,((OM-RGC.v2.000765039:0.00055,OM-RGC.v2.005660767:0.00055)1.000:0.10792,(OM-RGC.v2.000945802:0.00054,OM-RGC.v2.002250672:0.00815)1.000:0.10256)1.000:0.27540)0.812:0.07108,((((OM-RGC.v2.000668348:0.17570,(OM-RGC.v2.001997042:0.01708,(OM-RGC.v2.000765553:0.02149,(OM-RGC.v2.005205832:0.03094,(OM-RGC.v2.001232081:0.01493,OM-RGC.v2.004919468:0.00530)0.812:0.00741)0.423:0.00528)0.873:0.01502)1.000:0.13603)0.958:0.05185,(OM-RGC.v2.008044969:0.20539,(OM-RGC.v2.003747429:0.00055,OM-RGC.v2.004832702:0.00054)1.000:0.15516)0.891:0.04299)0.970:0.07935,(((((OM-RGC.v2.002327204:0.07815,(OM-RGC.v2.002867244:0.00713,OM-RGC.v2.004653844:0.00499)0.865:0.03224)0.865:0.03141,OM-RGC.v2.001788468:0.01567)0.404:0.02487,OM-RGC.v2.000675407:0.02145)1.000:0.12810,(OM-RGC.v2.001257732:0.09639,((OM-RGC.v2.000720223:0.03042,(OM-RGC.v2.000687720:0.03091,OM-RGC.v2.000728857:0.03711)0.256:0.00543)0.910:0.01816,(OM-RGC.v2.000691895:0.04159,OM-RGC.v2.002818208:0.03550)0.991:0.04541)0.999:0.09095)0.840:0.04160)0.999:0.12707,(OM-RGC.v2.004634316:0.06165,(OM-RGC.v2.007287964:0.04600,(OM-RGC.v2.000652152:0.03554,(OM-RGC.v2.001217257:0.00469,OM-RGC.v2.002339331:0.00055)1.000:0.05424)0.977:0.04555)0.887:0.02706)1.000:0.11354)0.867:0.07292)0.996:0.10283,(OM-RGC.v2.000727566:0.10494,(OM-RGC.v2.005702387:0.07653,(OM-RGC.v2.000837683:0.04359,OM-RGC.v2.000725574:0.06326)0.315:0.02428)0.987:0.08779)1.000:0.38100)0.942:0.10003)0.994:0.14281)1.000:0.22534,((OM-RGC.v2.000705974:0.37124,(OM-RGC.v2.003885976:0.10606,OM-RGC.v2.006639901:0.00055)1.000:0.63512)1.000:0.27489,(OM-RGC.v2.003287374:0.49646,((OM-RGC.v2.000843205:0.26029,(OM-RGC.v2.000768310:0.17080,OM-RGC.v2.003638982:0.19354)0.953:0.09671)0.993:0.13933,(OM-RGC.v2.000719975:0.39293,OM-RGC.v2.000662140:0.42034)0.959:0.12280)0.947:0.06615)0.914:0.09157)0.290:0.06757)0.658:0.03973,(((((OM-RGC.v2.000719706:0.81570,((OM-RGC.v2.000685056:0.55014,(OM-RGC.v2.000652096:0.25943,(OM-RGC.v2.001800926:0.21007,((OM-RGC.v2.001772371:0.06984,(OM-RGC.v2.000715908:0.03385,(OM-RGC.v2.000708839:0.02950,((OM-RGC.v2.002202375:0.00054,(OM-RGC.v2.003976947:0.00054,OM-RGC.v2.001950453:0.00055)0.903:0.00477)0.927:0.02263,OM-RGC.v2.005478284:0.01238)0.486:0.01110)0.936:0.02406)0.963:0.03906)1.000:0.13438,(((OM-RGC.v2.000706394:0.06096,OM-RGC.v2.002779873:0.06864)0.860:0.04245,((OM-RGC.v2.000683258:0.02951,OM-RGC.v2.005022098:0.01980)0.962:0.04096,OM-RGC.v2.006214452:0.10133)0.643:0.03299)1.000:0.21453,((OM-RGC.v2.001240437:0.04106,(OM-RGC.v2.003217419:0.03564,(OM-RGC.v2.001237884:0.04808,OM-RGC.v2.000704571:0.06588)0.779:0.01158)0.991:0.04298)0.015:0.01613,(OM-RGC.v2.001951392:0.06845,(OM-RGC.v2.007206515:0.05045,OM-RGC.v2.008354988:0.06491)0.636:0.01305)0.817:0.01544)1.000:0.11619)0.519:0.03744)0.869:0.08511)0.885:0.09611)0.988:0.11292)0.876:0.07495,(OM-RGC.v2.000733147:0.47410,OM-RGC.v2.000753522:0.46803)0.868:0.09899)0.942:0.06544)0.000:0.04284,((OM-RGC.v2.006241221:0.22742,(OM-RGC.v2.000708322:0.14987,OM-RGC.v2.005293419:0.26880)0.438:0.05096)1.000:0.22716,(OM-RGC.v2.000944985:0.47199,((OM-RGC.v2.004951063:0.04565,(OM-RGC.v2.000786036:0.01903,OM-RGC.v2.002612264:0.02732)0.482:0.03238)1.000:0.47451,(((OM-RGC.v2.000773641:0.07092,(OM-RGC.v2.001196465:0.00545,OM-RGC.v2.002989338:0.00779)0.723:0.02142)0.999:0.10120,(OM-RGC.v2.000778503:0.02948,OM-RGC.v2.006213233:0.04575)1.000:0.13877)0.998:0.13238,(((((OM-RGC.v2.004008302:0.04421,OM-RGC.v2.001006134:0.02722)0.201:0.01380,OM-RGC.v2.004524911:0.03336)0.678:0.02334,OM-RGC.v2.000773968:0.04804)1.000:0.10838,(OM-RGC.v2.000815397:0.15192,((OM-RGC.v2.000765175:0.05760,OM-RGC.v2.000765391:0.09450)0.932:0.03443,(OM-RGC.v2.000762315:0.07649,OM-RGC.v2.000764767:0.07991)0.993:0.05920)1.000:0.13257)0.988:0.07614)0.901:0.06215,(OM-RGC.v2.000776045:0.11092,OM-RGC.v2.000776244:0.07415)0.667:0.04496)0.940:0.10402)1.000:0.34749)0.999:0.23272)0.513:0.09156)1.000:0.36759)0.719:0.04407,((OM-RGC.v2.000742208:0.47285,OM-RGC.v2.002012400:0.55556)0.758:0.10384,(OM-RGC.v2.000728321:0.46854,(OM-RGC.v2.000762376:0.55839,(OM-RGC.v2.004758460:0.18147,((OM-RGC.v2.000788268:0.16516,(OM-RGC.v2.000793266:0.03844,OM-RGC.v2.004093285:0.07270)0.999:0.14690)1.000:0.19350,(OM-RGC.v2.000783995:0.17819,(OM-RGC.v2.000774841:0.09947,OM-RGC.v2.000779160:0.05261)0.998:0.10946)0.988:0.09210)0.282:0.07857)0.999:0.22583)0.927:0.11556)1.000:0.21813)0.892:0.09729)0.830:0.04111,((OM-RGC.v2.000757989:0.21016,((OM-RGC.v2.000693140:0.01749,OM-RGC.v2.000753241:0.02940)0.996:0.04567,(OM-RGC.v2.000753072:0.04825,OM-RGC.v2.007744871:0.10770)0.877:0.03981)0.979:0.08723)1.000:0.53066,((OM-RGC.v2.000677489:0.02196,OM-RGC.v2.000681477:0.02467)1.000:0.33767,(OM-RGC.v2.000556802:0.25939,OM-RGC.v2.000645134:0.27842)1.000:0.24792)0.999:0.18823)0.999:0.15355)0.385:0.02227,((OM-RGC.v2.002220531:0.45642,(OM-RGC.v2.000771152:0.03320,OM-RGC.v2.001013913:0.04317)1.000:0.37790)1.000:0.35081,((OM-RGC.v2.000739611:0.28242,OM-RGC.v2.000746465:0.29047)1.000:0.24296,((OM-RGC.v2.000745390:0.41151,((OM-RGC.v2.000768830:0.52351,OM-RGC.v2.000753117:0.26817)0.931:0.08495,((OM-RGC.v2.000731800:0.52141,OM-RGC.v2.000879576:0.71853)0.940:0.15975,(((OM-RGC.v2.001028410:0.16952,((OM-RGC.v2.000735115:0.03600,(OM-RGC.v2.003586703:0.00055,OM-RGC.v2.005579572:0.01391)0.868:0.01193)0.998:0.08710,(OM-RGC.v2.000988767:0.04660,OM-RGC.v2.005658417:0.04322)0.997:0.09512)0.153:0.04323)0.991:0.09063,(((OM-RGC.v2.002401293:0.00388,OM-RGC.v2.002996459:0.00962)0.999:0.09286,(OM-RGC.v2.000727718:0.09791,OM-RGC.v2.000740198:0.06398)0.487:0.01714)0.998:0.07796,(OM-RGC.v2.000661708:0.07581,OM-RGC.v2.000721582:0.11992)1.000:0.16600)0.989:0.09758)1.000:0.27252,(OM-RGC.v2.000733784:0.30226,((OM-RGC.v2.000726471:0.30892,(OM-RGC.v2.000736379:0.16840,(OM-RGC.v2.000795964:0.06782,((OM-RGC.v2.000739680:0.03721,OM-RGC.v2.001505350:0.04976)0.908:0.01338,(OM-RGC.v2.000733858:0.02371,(OM-RGC.v2.000754078:0.05869,OM-RGC.v2.002235059:0.05684)0.737:0.00476)0.658:0.01523)0.977:0.04066)0.723:0.05923)1.000:0.14716)0.995:0.09772,(OM-RGC.v2.000726759:0.26227,((OM-RGC.v2.000745246:0.05760,(OM-RGC.v2.000745147:0.05643,OM-RGC.v2.004039085:0.05411)0.851:0.01619)0.867:0.03389,(OM-RGC.v2.000746526:0.08760,OM-RGC.v2.000788606:0.12510)0.937:0.04197)1.000:0.21431)0.890:0.06239)0.399:0.03944)0.964:0.07167)0.957:0.08466)0.678:0.05264)0.675:0.05585)0.939:0.09396,OM-RGC.v2.000761232:0.36618)1.000:0.17988)0.994:0.14852)0.998:0.14430)0.598:0.03414)0.944:0.04885)0.157:0.04604,((((OM-RGC.v2.000627387:0.74786,OM-RGC.v2.000738772:0.39791)0.986:0.13332,((OM-RGC.v2.000580185:0.75653,(((((OM-RGC.v2.000740734:0.19107,(OM-RGC.v2.000767944:0.03134,OM-RGC.v2.001417282:0.10199)1.000:0.17904)0.968:0.06608,(OM-RGC.v2.001654796:0.06292,((OM-RGC.v2.000776103:0.02564,OM-RGC.v2.002670037:0.02428)0.914:0.02844,(OM-RGC.v2.000973482:0.09606,(OM-RGC.v2.004759707:0.01941,OM-RGC.v2.005591066:0.03521)0.976:0.06053)0.951:0.02405)0.836:0.01239)0.996:0.08483)0.755:0.05892,OM-RGC.v2.000730037:0.16062)0.995:0.17300,((OM-RGC.v2.001113768:0.06281,(OM-RGC.v2.004193406:0.00055,OM-RGC.v2.004566584:0.01365)0.949:0.03271)1.000:0.16856,((OM-RGC.v2.002043695:0.09663,((OM-RGC.v2.000809510:0.14706,(OM-RGC.v2.000757477:0.05479,OM-RGC.v2.005436231:0.03339)0.866:0.01584)0.903:0.02395,OM-RGC.v2.000758724:0.06692)0.987:0.05126)0.047:0.01492,(OM-RGC.v2.000754785:0.05680,OM-RGC.v2.000755424:0.03511)0.963:0.04629)0.988:0.07178)0.998:0.19288)1.000:0.75064,((OM-RGC.v2.006539441:0.39143,(OM-RGC.v2.000737348:0.18141,OM-RGC.v2.002276245:0.32759)0.341:0.06539)1.000:0.33863,(OM-RGC.v2.001150419:0.41673,(OM-RGC.v2.001450577:0.18212,(OM-RGC.v2.004229965:0.23883,(OM-RGC.v2.000748447:0.12089,OM-RGC.v2.003365119:0.02502)0.930:0.07838)1.000:0.28565)1.000:0.24248)0.372:0.04647)0.966:0.13027)0.986:0.14551)0.998:0.17797,((OM-RGC.v2.000723859:0.11814,(OM-RGC.v2.000720811:0.10036,(OM-RGC.v2.000723898:0.02586,OM-RGC.v2.003522288:0.01302)0.996:0.06150)0.971:0.08625)1.000:0.60456,((((OM-RGC.v2.001745522:0.00774,OM-RGC.v2.002524584:0.04877)0.898:0.03975,(OM-RGC.v2.007144988:0.02162,(OM-RGC.v2.002300245:0.00073,OM-RGC.v2.007755356:0.00055)0.953:0.11921)0.873:0.03075)0.986:0.12507,((OM-RGC.v2.000556789:0.08468,(OM-RGC.v2.000573609:0.01733,OM-RGC.v2.002142710:0.02546)0.996:0.05015)0.380:0.03015,(OM-RGC.v2.000578505:0.04579,OM-RGC.v2.001000226:0.21209)0.360:0.01954)0.986:0.12401)1.000:0.87032,((OM-RGC.v2.000769742:0.48662,(OM-RGC.v2.005534631:1.19361,(OM-RGC.v2.000703900:0.01545,OM-RGC.v2.006271252:0.03191)0.996:0.21227)0.967:0.18301)0.999:0.17692,((OM-RGC.v2.001062631:0.45078,(OM-RGC.v2.000268589:0.29546,OM-RGC.v2.000280579:0.18630)0.982:0.13011)0.787:0.13388,(OM-RGC.v2.000742343:0.43413,OM-RGC.v2.005782272:0.52558)0.981:0.19632)0.983:0.13524)0.804:0.06978)0.990:0.15570)1.000:0.21249)0.710:0.03428)0.914:0.05666,((((OM-RGC.v2.000763989:0.10088,OM-RGC.v2.002624000:0.05445)1.000:0.37005,(OM-RGC.v2.000645395:0.11242,(OM-RGC.v2.000648384:0.06197,OM-RGC.v2.000651722:0.09176)0.903:0.05061)1.000:0.37822)0.837:0.14914,((OM-RGC.v2.000720525:0.10421,((OM-RGC.v2.000711302:0.04181,OM-RGC.v2.004672134:0.02892)0.980:0.03922,(OM-RGC.v2.000711579:0.03783,OM-RGC.v2.000711920:0.12605)0.107:0.02562)0.125:0.02429)1.000:0.42948,(OM-RGC.v2.000766545:0.38261,(OM-RGC.v2.000696009:0.11667,OM-RGC.v2.000712937:0.08106)1.000:0.20706)0.998:0.16606)0.999:0.24115)0.989:0.19481,OM-RGC.v2.000746709:0.92674)0.991:0.16789)0.110:0.03515,OM-RGC.v2.004399390:0.81478)0.605:0.02959)0.833:0.09705)0.712:0.06588,((OM-RGC.v2.001107719:0.14582,OM-RGC.v2.001350497:0.13602)1.000:0.40462,(OM-RGC.v2.000651083:0.29929,(OM-RGC.v2.000737967:0.30706,(OM-RGC.v2.000726955:0.14136,((OM-RGC.v2.000737373:0.01998,OM-RGC.v2.000743881:0.01270)1.000:0.07530,(OM-RGC.v2.000719772:0.03382,OM-RGC.v2.001052944:0.03784)0.995:0.05877)0.998:0.08751)0.998:0.11605)0.996:0.11646)0.727:0.09887)1.000:0.45065)0.894:0.08866,((OM-RGC.v2.000646897:0.84144,OM-RGC.v2.000787939:0.69970)0.695:0.09837,((OM-RGC.v2.000656909:0.02274,OM-RGC.v2.001513558:0.07213)1.000:0.56246,((OM-RGC.v2.006221099:0.07741,(OM-RGC.v2.001246030:0.07501,OM-RGC.v2.005136464:0.17868)0.035:0.06018)1.000:0.38342,(((OM-RGC.v2.001357787:0.00361,OM-RGC.v2.001550933:0.00934)0.892:0.03006,((OM-RGC.v2.002125718:0.00883,OM-RGC.v2.007121016:0.01179)1.000:0.14037,(OM-RGC.v2.003383228:0.01359,OM-RGC.v2.008305413:0.00574)0.970:0.05200)0.432:0.00617)1.000:0.22284,(OM-RGC.v2.000663584:0.28682,(OM-RGC.v2.003109606:0.03624,(OM-RGC.v2.005476027:0.00872,OM-RGC.v2.007538680:0.00574)0.898:0.06019)1.000:0.27858)1.000:0.33840)0.997:0.17852)0.888:0.11492)1.000:0.61861)0.991:0.14921)0.996:0.18260)0.912:0.10714,((((((OM-RGC.v2.007607801:0.29956,((OM-RGC.v2.000965376:0.06661,OM-RGC.v2.001058327:0.06605)1.000:0.26287,(OM-RGC.v2.000976676:0.09030,OM-RGC.v2.000978999:0.05364)1.000:0.22163)0.839:0.12561)1.000:0.39833,(((OM-RGC.v2.000870509:0.12640,OM-RGC.v2.000875631:0.05190)1.000:0.41506,(OM-RGC.v2.000915238:0.22772,(((OM-RGC.v2.000960627:0.14173,(OM-RGC.v2.008169024:0.08938,OM-RGC.v2.004533521:0.28022)0.811:0.03067)0.847:0.06292,((OM-RGC.v2.000947413:0.10644,OM-RGC.v2.003273481:0.05447)0.872:0.04327,(OM-RGC.v2.001029505:0.08066,(OM-RGC.v2.001030474:0.07454,OM-RGC.v2.001032735:0.03554)0.991:0.05175)0.987:0.05058)0.943:0.04854)1.000:0.21959,((OM-RGC.v2.001541194:0.11014,(OM-RGC.v2.000965035:0.23215,(OM-RGC.v2.003567084:0.00384,(OM-RGC.v2.001983643:0.00496,OM-RGC.v2.003235042:0.00055)0.298:0.00379)0.998:0.10316)0.482:0.03508)1.000:0.15718,(((OM-RGC.v2.000918108:0.03683,(OM-RGC.v2.000983204:0.03237,OM-RGC.v2.005325714:0.00055)0.200:0.01500)0.441:0.00652,OM-RGC.v2.006217739:0.00054)1.000:0.22473,(((OM-RGC.v2.000978633:0.17574,(OM-RGC.v2.000988536:0.08766,OM-RGC.v2.006577216:0.10464)0.982:0.06986)0.376:0.02809,OM-RGC.v2.000960622:0.24895)0.878:0.03411,(OM-RGC.v2.001071512:0.06769,OM-RGC.v2.006251672:0.04624)0.990:0.11299)0.988:0.05811)0.982:0.05611)0.904:0.04929)0.990:0.09335)0.999:0.19443)1.000:0.17219,((OM-RGC.v2.000913224:0.36473,((OM-RGC.v2.000869636:0.12912,OM-RGC.v2.000930239:0.16985)0.998:0.11818,(OM-RGC.v2.000915250:0.13185,OM-RGC.v2.007796693:0.26326)0.353:0.04160)0.994:0.15136)1.000:0.31083,((OM-RGC.v2.000960714:0.32271,((OM-RGC.v2.000886387:0.14883,OM-RGC.v2.000941283:0.20162)1.000:0.16747,((((((OM-RGC.v2.000901846:0.04442,OM-RGC.v2.000934240:0.04569)1.000:0.10442,(OM-RGC.v2.000946752:0.02903,OM-RGC.v2.003249927:0.02845)1.000:0.10297)0.878:0.04068,((OM-RGC.v2.000916619:0.03140,OM-RGC.v2.001701935:0.01871)1.000:0.18762,((((OM-RGC.v2.001875107:0.13128,OM-RGC.v2.002780026:0.05239)0.948:0.05449,(OM-RGC.v2.001010651:0.02353,OM-RGC.v2.006512454:0.03127)0.992:0.05886)0.770:0.01905,OM-RGC.v2.002851764:0.09073)0.867:0.01907,(OM-RGC.v2.001004785:0.13022,(OM-RGC.v2.000942101:0.11537,((OM-RGC.v2.006806582:0.02343,((OM-RGC.v2.000947763:0.03190,(OM-RGC.v2.000942838:0.02428,OM-RGC.v2.000943069:0.02614)0.627:0.01567)0.992:0.03078,(OM-RGC.v2.001809267:0.01365,OM-RGC.v2.005161653:0.01805)0.912:0.01683)0.450:0.00053)0.839:0.03030,OM-RGC.v2.007011861:0.07925)0.104:0.03208)0.999:0.08674)0.765:0.02247)1.000:0.09541)0.751:0.04087)0.977:0.07507,(((((OM-RGC.v2.000946753:0.04513,OM-RGC.v2.001870233:0.04008)0.998:0.07411,(OM-RGC.v2.001033033:0.06296,OM-RGC.v2.003240000:0.04726)0.986:0.06312)0.515:0.02334,((OM-RGC.v2.006888262:0.00614,(OM-RGC.v2.001843861:0.01011,(OM-RGC.v2.001348354:0.02574,OM-RGC.v2.000968659:0.05427)0.992:0.04047)0.877:0.01811)0.957:0.04689,((((OM-RGC.v2.000969427:0.01290,OM-RGC.v2.007682693:0.01477)0.860:0.00868,OM-RGC.v2.003139174:0.01863)0.736:0.00382,OM-RGC.v2.000969128:0.03828)0.676:0.00937,((OM-RGC.v2.004016262:0.03106,OM-RGC.v2.000969623:0.02436)0.736:0.00329,OM-RGC.v2.007209443:0.00498)0.828:0.00813)1.000:0.07421)1.000:0.11250)0.601:0.01163,((OM-RGC.v2.000945600:0.10256,(OM-RGC.v2.000951123:0.05455,OM-RGC.v2.004583161:0.06000)1.000:0.09827)0.861:0.04200,(((OM-RGC.v2.002049335:0.07228,(OM-RGC.v2.001874962:0.06311,OM-RGC.v2.004499698:0.09041)0.883:0.03858)0.559:0.01973,((OM-RGC.v2.001373518:0.00509,OM-RGC.v2.004118135:0.00457)1.000:0.10095,((OM-RGC.v2.000987751:0.02381,OM-RGC.v2.003968668:0.03123)0.992:0.06442,(OM-RGC.v2.000946305:0.02614,(OM-RGC.v2.001332161:0.02218,OM-RGC.v2.001177079:0.03878)0.267:0.01209)0.983:0.03554)0.994:0.04989)0.938:0.03267)0.964:0.04236,OM-RGC.v2.000952255:0.19890)0.998:0.08485)1.000:0.09821)0.992:0.06208,((((((OM-RGC.v2.000971843:0.05564,(((OM-RGC.v2.000897093:0.02037,OM-RGC.v2.004029116:0.02051)0.910:0.02753,(OM-RGC.v2.001607471:0.01279,OM-RGC.v2.004464982:0.00055)0.939:0.02438)0.955:0.02426,(OM-RGC.v2.000972957:0.04381,OM-RGC.v2.002865853:0.04410)0.651:0.01089)0.812:0.02278)0.984:0.04254,(OM-RGC.v2.000974279:0.07043,OM-RGC.v2.003195080:0.10034)0.855:0.04139)0.993:0.04494,(OM-RGC.v2.000972044:0.01303,OM-RGC.v2.002284576:0.02860)0.999:0.06597)0.878:0.02397,OM-RGC.v2.001072047:0.07451)1.000:0.11635,((OM-RGC.v2.001197403:0.01555,((OM-RGC.v2.001060243:0.00915,OM-RGC.v2.002809453:0.05298)0.775:0.01568,(OM-RGC.v2.000969397:0.01839,(OM-RGC.v2.001722963:0.00054,OM-RGC.v2.004938163:0.00441)0.940:0.02573)0.902:0.00918)0.822:0.00724)0.971:0.04211,(OM-RGC.v2.000985249:0.01862,OM-RGC.v2.005149775:0.14086)0.965:0.05213)1.000:0.23579)0.997:0.08954,((OM-RGC.v2.005485100:0.17197,((OM-RGC.v2.000958993:0.02339,(OM-RGC.v2.001464625:0.00055,OM-RGC.v2.005243308:0.01247)0.962:0.01995)1.000:0.11525,(OM-RGC.v2.000973445:0.04055,OM-RGC.v2.005608324:0.03796)0.949:0.04816)0.550:0.02407)0.978:0.04685,(OM-RGC.v2.000969862:0.06911,(OM-RGC.v2.000939168:0.11490,OM-RGC.v2.000970995:0.16861)0.443:0.03850)0.400:0.02224)0.197:0.03138)0.996:0.08107)1.000:0.15304)0.962:0.07968,(OM-RGC.v2.000955483:0.13720,OM-RGC.v2.000977678:0.12358)0.055:0.04618)0.695:0.04462,(OM-RGC.v2.000955251:0.04870,OM-RGC.v2.003398426:0.05559)1.000:0.12970)1.000:0.18267)0.992:0.10283)0.442:0.06480,(OM-RGC.v2.005547345:0.01371,(OM-RGC.v2.007980232:0.00055,OM-RGC.v2.005510798:0.00055)0.999:0.00068)1.000:0.38984)1.000:0.35673)0.260:0.09276)0.809:0.05958)0.666:0.07127,((((((OM-RGC.v2.000881355:0.40033,OM-RGC.v2.001029201:0.39911)0.997:0.21290,(((OM-RGC.v2.001632387:0.49818,((OM-RGC.v2.006934364:0.00880,(OM-RGC.v2.004238926:0.00054,OM-RGC.v2.007411164:0.00055)0.875:0.01986)1.000:0.23595,(((OM-RGC.v2.002604545:0.05087,(OM-RGC.v2.001183914:0.00055,OM-RGC.v2.002007443:0.00289)0.944:0.03373)1.000:0.18924,(OM-RGC.v2.000881408:0.08295,(OM-RGC.v2.001456740:0.03572,(OM-RGC.v2.004441311:0.00714,OM-RGC.v2.002339898:0.00314)0.977:0.02990)0.924:0.03105)1.000:0.17059)1.000:0.15651,(OM-RGC.v2.000967915:0.11765,(OM-RGC.v2.002228856:0.08959,(OM-RGC.v2.002139321:0.03822,((OM-RGC.v2.007625763:0.05222,OM-RGC.v2.002969360:0.02212)0.787:0.03029,(OM-RGC.v2.001690248:0.00747,OM-RGC.v2.005691605:0.00267)1.000:0.00053)0.957:0.03613)0.986:0.05433)0.924:0.05297)1.000:0.13642)0.985:0.13584)1.000:0.43235)0.998:0.26015,OM-RGC.v2.000974955:0.50393)0.925:0.10684,((OM-RGC.v2.005470487:0.44978,OM-RGC.v2.005944707:0.88483)0.932:0.18080,(OM-RGC.v2.000997645:0.30617,(OM-RGC.v2.001190539:0.12495,(OM-RGC.v2.003642027:0.05363,OM-RGC.v2.006959318:0.07102)0.983:0.08802)1.000:0.38725)0.999:0.25484)1.000:0.30941)0.628:0.08318)0.334:0.08088,((OM-RGC.v2.002728676:0.09473,OM-RGC.v2.008235500:0.13073)1.000:0.68561,(OM-RGC.v2.000956894:0.04938,OM-RGC.v2.004265978:0.06894)1.000:0.47567)0.922:0.12636)0.994:0.13713,(((((OM-RGC.v2.000763359:0.47702,((OM-RGC.v2.004483596:0.03545,(OM-RGC.v2.006552117:0.04396,(OM-RGC.v2.005653628:0.00050,OM-RGC.v2.007679949:0.00055)0.850:0.02417)0.890:0.03351)1.000:0.24946,((OM-RGC.v2.001101314:0.17910,(OM-RGC.v2.005283510:0.00566,OM-RGC.v2.005619172:0.00557)1.000:0.21797)0.999:0.17998,(OM-RGC.v2.002842400:0.22888,(OM-RGC.v2.004943567:0.12228,(OM-RGC.v2.003168665:0.11714,((OM-RGC.v2.001343742:0.00054,OM-RGC.v2.005226032:0.00055)0.999:0.10169,(OM-RGC.v2.001079708:0.05719,OM-RGC.v2.001753660:0.02796)0.999:0.06451)0.943:0.04654)0.784:0.03508)0.999:0.15445)0.854:0.07889)0.552:0.05287)0.996:0.11376)0.971:0.10743,(OM-RGC.v2.001071384:0.46394,(OM-RGC.v2.001030963:0.37276,((((((OM-RGC.v2.000939203:0.29867,(OM-RGC.v2.001042805:0.26980,(OM-RGC.v2.001018975:0.07713,(OM-RGC.v2.002501059:0.00055,OM-RGC.v2.004363673:0.00055)0.998:0.09128)1.000:0.12863)0.344:0.05280)0.978:0.05981,((OM-RGC.v2.001005623:0.06940,OM-RGC.v2.001029458:0.05709)0.995:0.07701,(OM-RGC.v2.000859540:0.06765,OM-RGC.v2.000992341:0.12743)1.000:0.35970)0.967:0.06083)1.000:0.13819,(OM-RGC.v2.000843717:0.09250,OM-RGC.v2.001021449:0.13050)1.000:0.15055)0.978:0.07114,(OM-RGC.v2.000954302:0.30731,((OM-RGC.v2.001079796:0.13120,OM-RGC.v2.001082354:0.07877)1.000:0.11113,(OM-RGC.v2.001074431:0.13297,OM-RGC.v2.001077044:0.09020)1.000:0.19001)0.739:0.04560)1.000:0.12746)0.181:0.03494,OM-RGC.v2.001066525:0.24976)0.959:0.06747,(OM-RGC.v2.000651494:0.51995,(((OM-RGC.v2.001001971:0.08577,(OM-RGC.v2.001649767:0.00054,OM-RGC.v2.005083290:0.00055)0.998:0.05843)0.986:0.07315,((OM-RGC.v2.002540470:0.00054,OM-RGC.v2.006463178:0.00777)0.992:0.08636,((OM-RGC.v2.004957018:0.00109,(OM-RGC.v2.003420487:0.00055,OM-RGC.v2.004531516:0.00055)0.810:0.00808)0.990:0.04262,(OM-RGC.v2.008107476:0.02137,(OM-RGC.v2.004113501:0.00054,OM-RGC.v2.006220804:0.00055)0.983:0.05753)0.501:0.00752)1.000:0.07194)0.999:0.09916)1.000:0.22359,(OM-RGC.v2.001004791:0.22546,((OM-RGC.v2.001044152:0.14151,(((OM-RGC.v2.000884806:0.12725,((OM-RGC.v2.001057717:0.03983,((OM-RGC.v2.002265608:0.02121,(OM-RGC.v2.001266288:0.00055,OM-RGC.v2.006394166:0.01919)0.970:0.04901)0.874:0.02145,(OM-RGC.v2.001017135:0.04998,OM-RGC.v2.005278616:0.01814)0.911:0.02662)0.260:0.01755)1.000:0.14882,OM-RGC.v2.001286367:0.11381)0.985:0.05400)0.516:0.03821,(OM-RGC.v2.004533538:0.09741,(OM-RGC.v2.001031926:0.04082,(OM-RGC.v2.001221327:0.00436,OM-RGC.v2.004199832:0.00055)0.950:0.02943)0.963:0.04403)0.989:0.05386)1.000:0.14442,(OM-RGC.v2.000973374:0.03783,OM-RGC.v2.000973687:0.03041)1.000:0.10665)0.344:0.03111)1.000:0.13274,OM-RGC.v2.001029369:0.18137)0.988:0.08766)0.999:0.11088)0.930:0.09882)0.820:0.07459)0.396:0.07234)0.998:0.13195)0.958:0.10086)0.210:0.04262,(((((((OM-RGC.v2.001022866:0.14815,(OM-RGC.v2.001061666:0.09033,(OM-RGC.v2.001062871:0.11586,(OM-RGC.v2.001062772:0.03303,(OM-RGC.v2.001164604:0.04353,(OM-RGC.v2.002464473:0.04821,OM-RGC.v2.001062629:0.02867)0.083:0.00161)0.447:0.00342)0.952:0.01735)0.759:0.04011)1.000:0.11121)0.564:0.03589,(OM-RGC.v2.001065225:0.18200,(OM-RGC.v2.001047458:0.09161,(OM-RGC.v2.001141489:0.08114,OM-RGC.v2.004343731:0.10092)0.999:0.12938)0.991:0.08405)1.000:0.12288)0.877:0.02385,(((OM-RGC.v2.002775248:0.08571,((OM-RGC.v2.001415333:0.13003,(OM-RGC.v2.000877106:0.01988,OM-RGC.v2.002372011:0.05099)1.000:0.13340)0.900:0.05398,OM-RGC.v2.008011940:0.07281)0.876:0.06334)0.586:0.02956,(OM-RGC.v2.001059032:0.09283,OM-RGC.v2.001061283:0.13625)0.995:0.07861)0.995:0.07243,((((OM-RGC.v2.007600805:0.06167,OM-RGC.v2.002112930:0.10069)0.860:0.02792,OM-RGC.v2.004220719:0.14154)0.224:0.01795,(OM-RGC.v2.001045465:0.03662,OM-RGC.v2.001060265:0.02010)1.000:0.08413)0.959:0.06011,(OM-RGC.v2.001031428:0.13818,OM-RGC.v2.008164466:0.14076)0.366:0.03639)1.000:0.22229)0.110:0.04234)0.909:0.05113,((OM-RGC.v2.001056800:0.22283,(OM-RGC.v2.001052381:0.10571,OM-RGC.v2.001069844:0.10259)1.000:0.20109)0.992:0.08151,OM-RGC.v2.001062182:0.17909)0.832:0.05901)0.689:0.03642,OM-RGC.v2.001060959:0.23827)1.000:0.16009,((OM-RGC.v2.001041821:0.03373,OM-RGC.v2.001042076:0.03212)1.000:0.31773,(OM-RGC.v2.001085319:0.19107,((OM-RGC.v2.001980999:0.00055,OM-RGC.v2.005422277:0.00054)1.000:0.19218,OM-RGC.v2.001185597:0.11828)0.839:0.07418)1.000:0.20187)0.052:0.04851)0.989:0.09078,((OM-RGC.v2.007814616:0.01332,(OM-RGC.v2.003915851:0.01437,OM-RGC.v2.000985319:0.02477)0.000:0.00054)1.000:0.39764,(OM-RGC.v2.005614141:0.19131,(OM-RGC.v2.001006075:0.16167,OM-RGC.v2.001040922:0.15381)0.757:0.04153)0.998:0.18707)1.000:0.24000)0.966:0.05464)0.999:0.10944,((OM-RGC.v2.001792702:0.00054,OM-RGC.v2.003258022:0.00055)1.000:0.26872,(((OM-RGC.v2.002246921:0.04399,OM-RGC.v2.008454841:0.07841)0.997:0.09867,((OM-RGC.v2.003977350:0.00055,OM-RGC.v2.006661741:0.00055)1.000:0.16119,(OM-RGC.v2.001008196:0.05988,(OM-RGC.v2.006511547:0.04230,OM-RGC.v2.008041305:0.00055)0.991:0.11504)0.914:0.03952)0.990:0.07825)0.996:0.10733,(OM-RGC.v2.001510623:0.32544,(OM-RGC.v2.001325791:0.20287,((OM-RGC.v2.001017303:0.01603,(OM-RGC.v2.001814295:0.01398,(OM-RGC.v2.003091721:0.02973,OM-RGC.v2.004517529:0.05837)0.631:0.01242)0.951:0.01948)0.787:0.02844,(OM-RGC.v2.001218891:0.00054,OM-RGC.v2.003252277:0.00055)0.998:0.06143)1.000:0.25339)0.896:0.08558)0.965:0.07148)0.794:0.04924)0.998:0.11862)1.000:0.13414,(OM-RGC.v2.002756971:0.05676,OM-RGC.v2.006600816:0.08705)1.000:0.50391)0.553:0.08190)0.987:0.07425,((((((OM-RGC.v2.000922599:0.19897,(OM-RGC.v2.000978993:0.12889,OM-RGC.v2.003242869:0.10484)0.984:0.09586)1.000:0.38876,((OM-RGC.v2.002646731:0.27430,((OM-RGC.v2.000594710:0.03274,OM-RGC.v2.000632361:0.03990)1.000:0.16662,(OM-RGC.v2.000631095:0.15884,OM-RGC.v2.001158228:0.23083)0.063:0.04656)0.755:0.05213)0.998:0.18513,(OM-RGC.v2.000574475:0.27799,(OM-RGC.v2.000594219:0.04763,OM-RGC.v2.000620505:0.02869)1.000:0.28407)0.995:0.16762)1.000:0.34369)0.996:0.14735,(((OM-RGC.v2.002269301:0.16367,(((OM-RGC.v2.000983390:0.01022,OM-RGC.v2.005462001:0.02031)1.000:0.10134,((OM-RGC.v2.001250530:0.00054,OM-RGC.v2.002685331:0.01831)0.919:0.02075,(OM-RGC.v2.000994679:0.00982,OM-RGC.v2.008102103:0.01475)0.991:0.04596)0.999:0.06176)0.925:0.04836,(OM-RGC.v2.002968828:0.07616,(OM-RGC.v2.000813613:0.16292,OM-RGC.v2.001214280:0.17636)0.949:0.03985)0.746:0.01897)0.391:0.05065)1.000:0.56684,((OM-RGC.v2.000947027:0.12336,((OM-RGC.v2.002044672:0.00364,OM-RGC.v2.003713039:0.00367)0.735:0.01421,((OM-RGC.v2.001960542:0.00054,OM-RGC.v2.004348440:0.00053)0.898:0.01471,(OM-RGC.v2.000925081:0.02734,OM-RGC.v2.000997459:0.03485)0.815:0.01392)0.732:0.01480)0.999:0.11237)1.000:0.30399,((((((((OM-RGC.v2.000948174:0.05484,(OM-RGC.v2.001039375:0.01363,OM-RGC.v2.006598709:0.00444)0.943:0.04799)1.000:0.28206,((OM-RGC.v2.006422226:0.16613,(OM-RGC.v2.000854156:0.01102,OM-RGC.v2.000858896:0.01872)0.998:0.19804)0.999:0.26912,((OM-RGC.v2.000841804:0.01653,OM-RGC.v2.000846701:0.02448)1.000:0.28375,(OM-RGC.v2.000883187:0.20347,(OM-RGC.v2.002691474:0.00055,OM-RGC.v2.006176316:0.00053)1.000:0.15002)0.781:0.06445)0.784:0.05745)0.159:0.05005)1.000:0.15116,(((((OM-RGC.v2.000871636:0.12922,(OM-RGC.v2.001221993:0.02582,(OM-RGC.v2.000868514:0.02545,(OM-RGC.v2.000872212:0.02097,(OM-RGC.v2.002421021:0.00055,OM-RGC.v2.003848903:0.00054)0.878:0.01416)0.977:0.02454)0.972:0.03098)0.999:0.09128)1.000:0.22430,((((OM-RGC.v2.000918115:0.09967,(OM-RGC.v2.002464699:0.03251,((((OM-RGC.v2.001356964:0.02689,OM-RGC.v2.000896566:0.08447)0.203:0.01232,OM-RGC.v2.007434664:0.00410)0.832:0.01469,OM-RGC.v2.001009009:0.02058)0.147:0.00348,(OM-RGC.v2.002858147:0.01334,(OM-RGC.v2.002802212:0.00055,OM-RGC.v2.003096549:0.00055)0.971:0.01948)0.649:0.00320)0.961:0.02957)0.987:0.06182)0.992:0.05998,((OM-RGC.v2.000842645:0.11971,OM-RGC.v2.000899260:0.16069)1.000:0.09177,(OM-RGC.v2.000957935:0.12075,((OM-RGC.v2.001096757:0.04012,(OM-RGC.v2.001255862:0.00055,OM-RGC.v2.001686058:0.00055)0.941:0.02515)1.000:0.15395,((((OM-RGC.v2.000920510:0.01719,OM-RGC.v2.003543919:0.01070)0.999:0.08023,((((OM-RGC.v2.001220063:0.00762,OM-RGC.v2.005500296:0.00455)0.955:0.01903,((OM-RGC.v2.001958180:0.00563,OM-RGC.v2.004335442:0.00055)0.176:0.01125,(OM-RGC.v2.000893295:0.01095,OM-RGC.v2.008329924:0.01661)0.774:0.01032)0.984:0.02899)0.919:0.01693,(OM-RGC.v2.000917717:0.01511,(OM-RGC.v2.002681727:0.00866,OM-RGC.v2.003408187:0.00055)0.757:0.00726)0.983:0.03758)0.993:0.05481,(OM-RGC.v2.001109583:0.09622,OM-RGC.v2.002831516:0.02363)0.814:0.03333)0.956:0.03048)0.420:0.01755,(OM-RGC.v2.000913062:0.01341,OM-RGC.v2.002779439:0.00979)1.000:0.08792)0.973:0.03996,(OM-RGC.v2.000894218:0.07662,(OM-RGC.v2.000893510:0.05190,OM-RGC.v2.000894183:0.05051)1.000:0.07406)0.958:0.03437)0.862:0.02134)0.962:0.04569)0.997:0.08146)0.996:0.08270)0.034:0.02040,OM-RGC.v2.005404300:0.22108)1.000:0.15907,(((((((OM-RGC.v2.001192795:0.00055,OM-RGC.v2.006006793:0.00055)1.000:0.10815,((OM-RGC.v2.000866905:0.02630,OM-RGC.v2.000943763:0.04164)0.999:0.08564,((OM-RGC.v2.000934295:0.02760,(OM-RGC.v2.000865625:0.01536,OM-RGC.v2.004274162:0.02868)0.474:0.00994)0.997:0.04654,((OM-RGC.v2.000904732:0.00857,OM-RGC.v2.004319554:0.00900)0.998:0.05363,(((OM-RGC.v2.003353299:0.01788,OM-RGC.v2.006245446:0.02278)0.969:0.05621,((OM-RGC.v2.000869182:0.06235,(((((OM-RGC.v2.001681687:0.01724,OM-RGC.v2.003527138:0.01102)0.627:0.00274,OM-RGC.v2.005399217:0.01322)0.819:0.00806,OM-RGC.v2.002635184:0.02696)0.787:0.01528,OM-RGC.v2.001434267:0.00054)0.746:0.00833,OM-RGC.v2.003840618:0.01659)0.960:0.03143)1.000:0.12454,((OM-RGC.v2.003576826:0.00055,(OM-RGC.v2.007760391:0.00055,(OM-RGC.v2.004360564:0.01129,OM-RGC.v2.006694950:0.00055)0.726:0.00054)0.449:0.00054)0.960:0.03654,((((OM-RGC.v2.003088430:0.02078,(OM-RGC.v2.005875186:0.00486,OM-RGC.v2.006081987:0.02598)0.624:0.00517)0.426:0.00555,OM-RGC.v2.004820527:0.02086)0.400:0.00055,OM-RGC.v2.003212768:0.00055)0.819:0.00404,OM-RGC.v2.006175465:0.00055)0.903:0.01550)0.989:0.04160)0.179:0.02854)0.989:0.04208,((OM-RGC.v2.001535454:0.00053,OM-RGC.v2.002868460:0.00421)0.668:0.01616,(OM-RGC.v2.005618692:0.02144,(OM-RGC.v2.001231181:0.02242,OM-RGC.v2.003301804:0.02154)0.822:0.02244)0.915:0.03801)0.997:0.04063)0.985:0.03274)0.978:0.03539)0.892:0.02215)1.000:0.10779)0.998:0.06824,(OM-RGC.v2.000888035:0.18279,((OM-RGC.v2.002617688:0.02356,(((OM-RGC.v2.001837591:0.01207,OM-RGC.v2.001848022:0.01129)0.418:0.00626,OM-RGC.v2.000908461:0.02102)0.780:0.00942,OM-RGC.v2.000825618:0.03040)0.929:0.01812)0.862:0.01847,(OM-RGC.v2.001061914:0.03216,OM-RGC.v2.001888980:0.13997)0.691:0.02036)1.000:0.12157)0.919:0.06418)0.814:0.03939,(OM-RGC.v2.000870490:0.10625,(OM-RGC.v2.000880415:0.10134,(OM-RGC.v2.000842701:0.02749,(OM-RGC.v2.005334935:0.06922,OM-RGC.v2.001103617:0.00319)0.906:0.01992)1.000:0.09806)0.997:0.06973)0.951:0.03805)0.766:0.02651,OM-RGC.v2.000969867:0.09902)1.000:0.13543,((OM-RGC.v2.000872414:0.01096,OM-RGC.v2.005987103:0.00557)1.000:0.15453,(OM-RGC.v2.000873018:0.13488,((((OM-RGC.v2.000801251:0.05366,OM-RGC.v2.000801372:0.04174)1.000:0.06630,(OM-RGC.v2.000882429:0.04696,(OM-RGC.v2.003567740:0.00380,(OM-RGC.v2.000878692:0.03513,OM-RGC.v2.000885005:0.01672)0.461:0.00301)0.998:0.04908)1.000:0.14927)0.349:0.02697,(OM-RGC.v2.000870725:0.05080,OM-RGC.v2.002900566:0.01018)0.914:0.02158)0.590:0.01484,(OM-RGC.v2.000868981:0.06138,((OM-RGC.v2.008472973:0.05093,(OM-RGC.v2.000871440:0.03383,OM-RGC.v2.002664972:0.02197)0.626:0.01858)0.741:0.02186,((OM-RGC.v2.000870320:0.04380,((OM-RGC.v2.008457321:0.00531,OM-RGC.v2.001165334:0.00609)0.759:0.00621,(OM-RGC.v2.003509203:0.01273,(OM-RGC.v2.004893133:0.00053,(OM-RGC.v2.000875074:0.00052,OM-RGC.v2.004256812:0.02909)0.812:0.01245)0.867:0.01482)0.849:0.02015)0.763:0.01835)0.998:0.05626,(OM-RGC.v2.004439372:0.01772,OM-RGC.v2.005746386:0.02267)0.858:0.03705)0.950:0.02896)0.999:0.05732)1.000:0.05442)1.000:0.10110)0.112:0.02725)0.992:0.07362)0.625:0.04386,(OM-RGC.v2.000814407:0.25533,(((OM-RGC.v2.000821843:0.00053,OM-RGC.v2.008114612:0.00564)1.000:0.10865,OM-RGC.v2.006794114:0.02312)0.297:0.01893,(((OM-RGC.v2.000866072:0.01513,OM-RGC.v2.000895136:0.00848)1.000:0.10308,((OM-RGC.v2.000825750:0.02567,(OM-RGC.v2.006830897:0.00509,OM-RGC.v2.004387140:0.02419)0.381:0.00631)0.939:0.01567,OM-RGC.v2.001158668:0.01542)0.972:0.02661)0.777:0.01653,(OM-RGC.v2.000822538:0.15899,((((OM-RGC.v2.000829248:0.00361,OM-RGC.v2.005126703:0.02340)1.000:0.10051,(OM-RGC.v2.000792379:0.07315,(OM-RGC.v2.000971461:0.04657,(OM-RGC.v2.000886842:0.06337,OM-RGC.v2.000889094:0.05607)0.992:0.05486)1.000:0.08999)0.829:0.02233)0.968:0.02435,(OM-RGC.v2.000791966:0.08528,OM-RGC.v2.000798263:0.07835)0.965:0.02766)0.962:0.02216,OM-RGC.v2.004603853:0.11539)0.967:0.03746)0.576:0.02231)0.972:0.04250)1.000:0.22865)1.000:0.11105)0.994:0.06931)1.000:0.11223)0.875:0.05234,((OM-RGC.v2.004250802:0.03860,(OM-RGC.v2.000962316:0.00849,OM-RGC.v2.004210695:0.01012)0.888:0.02422)1.000:0.15150,((OM-RGC.v2.000730590:0.01036,OM-RGC.v2.000800209:0.01102)1.000:0.09874,(OM-RGC.v2.000800210:0.05822,(OM-RGC.v2.002253174:0.00965,(OM-RGC.v2.000804089:0.00055,OM-RGC.v2.000904813:0.00413)0.967:0.03052)0.985:0.05008)1.000:0.09681)0.997:0.09767)1.000:0.14452)0.988:0.07635,(((OM-RGC.v2.001064542:0.07173,(OM-RGC.v2.000838592:0.01972,OM-RGC.v2.000842099:0.00457)0.999:0.05886)0.843:0.02056,(OM-RGC.v2.000856159:0.08634,OM-RGC.v2.001223441:0.13983)0.797:0.02656)1.000:0.22472,(OM-RGC.v2.002437791:0.09108,((OM-RGC.v2.000857779:0.00328,(OM-RGC.v2.001358597:0.00055,OM-RGC.v2.004912760:0.00054)0.946:0.00934)1.000:0.06869,(OM-RGC.v2.000878267:0.08822,OM-RGC.v2.000884114:0.06648)0.710:0.03408)0.952:0.03812)0.999:0.13038)0.997:0.12157)0.984:0.09025,(((OM-RGC.v2.000564233:0.14609,OM-RGC.v2.000867182:0.17172)0.993:0.09491,((OM-RGC.v2.000845991:0.04354,OM-RGC.v2.003372405:0.03518)1.000:0.12258,(((OM-RGC.v2.000810937:0.01056,(OM-RGC.v2.000804162:0.01273,OM-RGC.v2.001703947:0.00681)0.823:0.00546)0.998:0.04490,((OM-RGC.v2.001335036:0.00071,OM-RGC.v2.001466876:0.01274)0.984:0.04375,(OM-RGC.v2.000817380:0.05468,OM-RGC.v2.000902275:0.01370)0.995:0.04330)0.258:0.01632)0.996:0.05629,(OM-RGC.v2.000839099:0.07114,(((OM-RGC.v2.000815197:0.01070,(OM-RGC.v2.004617219:0.00055,OM-RGC.v2.001461688:0.00055)0.934:0.01274)0.936:0.01410,(OM-RGC.v2.001971091:0.00751,OM-RGC.v2.002064173:0.00256)0.991:0.03358)0.990:0.05331,(OM-RGC.v2.000839564:0.02076,(OM-RGC.v2.007970694:0.00055,(OM-RGC.v2.000839298:0.01409,OM-RGC.v2.007020100:0.00055)0.693:0.00207)0.714:0.00145)1.000:0.06647)0.976:0.04360)0.956:0.03863)0.998:0.08634)0.642:0.06365)1.000:0.21357,((OM-RGC.v2.003013186:0.00055,OM-RGC.v2.004039855:0.00054)1.000:0.21255,((OM-RGC.v2.002371973:0.01504,OM-RGC.v2.003256291:0.00780)1.000:0.14069,(OM-RGC.v2.001929753:0.01234,(OM-RGC.v2.000868214:0.00446,OM-RGC.v2.008327305:0.02116)0.873:0.01746)1.000:0.14885)1.000:0.16762)0.746:0.06996)0.861:0.07308)0.983:0.10474)0.978:0.08992,((OM-RGC.v2.001896332:0.18733,(OM-RGC.v2.001412112:0.06111,(((OM-RGC.v2.000801934:0.04271,OM-RGC.v2.003629358:0.02443)0.994:0.07008,(((OM-RGC.v2.002257490:0.00054,OM-RGC.v2.003069366:0.00398)1.000:0.08420,((OM-RGC.v2.006459400:0.04710,(OM-RGC.v2.000804187:0.08151,OM-RGC.v2.000804191:0.11970)0.228:0.02105)0.790:0.01901,(OM-RGC.v2.000810085:0.10204,(OM-RGC.v2.000812437:0.07726,(OM-RGC.v2.000776786:0.02907,OM-RGC.v2.001107546:0.02859)0.973:0.04284)0.939:0.03343)0.968:0.04212)0.930:0.03870)0.995:0.05679,(OM-RGC.v2.000805108:0.02196,OM-RGC.v2.000805439:0.04936)0.999:0.08965)0.977:0.04413)0.986:0.05220,OM-RGC.v2.000942251:0.07290)0.106:0.01361)0.997:0.14234)1.000:0.20423,((((((((((((OM-RGC.v2.000776828:0.05996,OM-RGC.v2.002502101:0.08428)0.940:0.05446,(OM-RGC.v2.000988161:0.14529,(OM-RGC.v2.000895214:0.03818,OM-RGC.v2.004779221:0.08604)0.916:0.03809)0.646:0.04041)0.968:0.07567,OM-RGC.v2.008118918:0.09151)0.941:0.05312,(OM-RGC.v2.000769711:0.10426,(OM-RGC.v2.001058181:0.03505,(OM-RGC.v2.000773243:0.00949,(OM-RGC.v2.000772546:0.01098,OM-RGC.v2.002397997:0.02818)0.870:0.00987)0.873:0.01325)1.000:0.08273)1.000:0.11123)1.000:0.06914,(OM-RGC.v2.001535882:0.00883,OM-RGC.v2.003539198:0.01905)1.000:0.22725)0.728:0.02269,(OM-RGC.v2.001643128:0.15849,OM-RGC.v2.004031324:0.21735)0.954:0.06271)0.458:0.02843,((OM-RGC.v2.000855179:0.19527,(OM-RGC.v2.004032047:0.10494,OM-RGC.v2.006794763:0.16258)0.866:0.08023)0.991:0.10516,OM-RGC.v2.000839687:0.28891)0.793:0.07693)0.989:0.06826,OM-RGC.v2.000802916:0.21086)0.190:0.02872,(OM-RGC.v2.000794308:0.03674,(OM-RGC.v2.000822809:0.02708,OM-RGC.v2.000834948:0.02535)0.989:0.04192)1.000:0.24622)0.850:0.02740,((OM-RGC.v2.000839953:0.16838,(OM-RGC.v2.000790062:0.02781,OM-RGC.v2.002256823:0.03389)1.000:0.12230)0.997:0.09937,(OM-RGC.v2.000768997:0.19982,OM-RGC.v2.000779721:0.16010)0.872:0.06252)0.797:0.04772)0.532:0.03107,(OM-RGC.v2.000790856:0.21276,(OM-RGC.v2.000992805:0.01635,OM-RGC.v2.001863206:0.00782)1.000:0.21222)0.979:0.06181)0.403:0.04069,OM-RGC.v2.002928568:0.11899)1.000:0.29707)0.878:0.08643)0.994:0.10731,(((((((OM-RGC.v2.007802337:0.03549,OM-RGC.v2.002463201:0.05884)0.893:0.02967,((((OM-RGC.v2.000680188:0.13847,(((((OM-RGC.v2.004563273:0.00641,OM-RGC.v2.001911435:0.00248)0.541:0.01202,OM-RGC.v2.007078878:0.00750)0.817:0.01732,OM-RGC.v2.001442481:0.01587)0.893:0.01476,(OM-RGC.v2.005553415:0.01607,(OM-RGC.v2.001893150:0.00055,OM-RGC.v2.004193926:0.01157)0.684:0.00054)0.710:0.00352)0.757:0.00556,OM-RGC.v2.006467805:0.01600)1.000:0.12971)0.583:0.01893,((OM-RGC.v2.000756228:0.06067,OM-RGC.v2.003150358:0.12563)0.535:0.04040,(OM-RGC.v2.001286151:0.03356,OM-RGC.v2.006961446:0.01487)0.999:0.07309)0.707:0.04045)0.980:0.05194,((OM-RGC.v2.000707284:0.13202,(OM-RGC.v2.000670342:0.01445,OM-RGC.v2.000713425:0.01425)1.000:0.13474)0.999:0.08996,(((((((OM-RGC.v2.000622196:0.03105,OM-RGC.v2.000631721:0.00835)1.000:0.10876,((OM-RGC.v2.003121627:0.02267,(OM-RGC.v2.001716925:0.02703,OM-RGC.v2.004891242:0.04675)0.925:0.02265)0.400:0.01491,OM-RGC.v2.000627093:0.07846)0.992:0.06795)0.995:0.05097,((((OM-RGC.v2.000730863:0.01195,OM-RGC.v2.003078152:0.01422)0.904:0.04201,OM-RGC.v2.004656784:0.02006)0.398:0.00054,((OM-RGC.v2.004753904:0.13492,((OM-RGC.v2.001232965:0.05494,OM-RGC.v2.006713678:0.01764)0.866:0.02299,OM-RGC.v2.002341750:0.07113)0.504:0.00252)0.149:0.03790,(OM-RGC.v2.000722813:0.02454,OM-RGC.v2.005575368:0.07612)0.926:0.02864)0.898:0.02290)0.397:0.01201,((OM-RGC.v2.002210021:0.01097,OM-RGC.v2.002572897:0.00729)1.000:0.11222,OM-RGC.v2.000727444:0.05775)0.894:0.03516)1.000:0.09079)0.930:0.02415,(OM-RGC.v2.000783606:0.07888,(OM-RGC.v2.000712812:0.05508,OM-RGC.v2.000732874:0.04111)1.000:0.09239)0.746:0.02062)0.891:0.01966,OM-RGC.v2.000711899:0.11555)0.998:0.07173,(((OM-RGC.v2.000697398:0.04262,(OM-RGC.v2.006663972:0.00055,OM-RGC.v2.001985015:0.00054)0.973:0.03822)1.000:0.11519,(((OM-RGC.v2.000810700:0.06027,(((OM-RGC.v2.000722772:0.04874,(OM-RGC.v2.000725324:0.03058,OM-RGC.v2.000722957:0.04713)0.814:0.01467)0.957:0.03044,(OM-RGC.v2.006016097:0.00054,OM-RGC.v2.003752446:0.00055)0.991:0.04489)0.908:0.02451,(OM-RGC.v2.000797188:0.03015,OM-RGC.v2.002030799:0.05680)0.992:0.05702)0.999:0.06935)1.000:0.06312,(OM-RGC.v2.005222198:0.00701,(((OM-RGC.v2.002593619:0.00054,OM-RGC.v2.001458420:0.00055)0.832:0.01002,OM-RGC.v2.004749830:0.05000)0.577:0.00906,((OM-RGC.v2.003428377:0.00055,OM-RGC.v2.003800072:0.00051)0.684:0.00200,(OM-RGC.v2.007518098:0.00054,OM-RGC.v2.004097083:0.00055)0.818:0.01397)0.961:0.01452)0.752:0.00631)0.953:0.03406)0.733:0.00666,OM-RGC.v2.002841207:0.06428)0.972:0.03693)0.987:0.04132,((OM-RGC.v2.000714564:0.12301,(OM-RGC.v2.000717699:0.01066,OM-RGC.v2.003760023:0.01476)1.000:0.12655)0.996:0.06812,(OM-RGC.v2.000943371:0.07193,(OM-RGC.v2.003065585:0.00054,OM-RGC.v2.003329380:0.00055)0.996:0.07119)1.000:0.11065)0.514:0.01726)0.934:0.02954)0.813:0.04831,OM-RGC.v2.004370255:0.25197)0.600:0.04328)0.703:0.02617)0.758:0.02985,OM-RGC.v2.000694700:0.12876)0.980:0.03623)0.732:0.01123,OM-RGC.v2.000695364:0.27584)0.192:0.02770,(OM-RGC.v2.003706553:0.02357,OM-RGC.v2.007057229:0.03166)0.935:0.08568)0.979:0.08179,((((((OM-RGC.v2.000731521:0.04774,OM-RGC.v2.000734822:0.05043)1.000:0.10620,(((OM-RGC.v2.000745775:0.12437,(OM-RGC.v2.000700095:0.04032,(OM-RGC.v2.003896369:0.00055,(OM-RGC.v2.004319954:0.00055,OM-RGC.v2.008472855:0.00055)0.220:0.00055)0.972:0.03070)1.000:0.10489)0.940:0.04582,(OM-RGC.v2.000568487:0.03522,OM-RGC.v2.000574031:0.01906)1.000:0.12268)0.993:0.04805,(OM-RGC.v2.000738555:0.06527,OM-RGC.v2.003680156:0.03144)0.938:0.03651)0.955:0.03400)0.124:0.01450,((OM-RGC.v2.003687443:0.00054,OM-RGC.v2.001087540:0.00054)1.000:0.06611,OM-RGC.v2.000741794:0.08632)0.942:0.02809)0.999:0.07320,OM-RGC.v2.000720203:0.12605)0.933:0.03287,(((OM-RGC.v2.000741043:0.05497,OM-RGC.v2.004503918:0.00055)0.960:0.06469,OM-RGC.v2.002622586:0.12345)0.762:0.04379,((OM-RGC.v2.000738060:0.02344,OM-RGC.v2.001470840:0.01944)1.000:0.07581,(OM-RGC.v2.004159281:0.00055,OM-RGC.v2.004657857:0.00055)0.997:0.06309)0.981:0.04472)0.962:0.03482)0.839:0.02466,((OM-RGC.v2.001653625:0.00054,OM-RGC.v2.002541107:0.00055)1.000:0.13363,(OM-RGC.v2.003263825:0.03272,(OM-RGC.v2.000734894:0.00426,OM-RGC.v2.003778885:0.00767)0.994:0.05650)1.000:0.14349)0.929:0.03834)1.000:0.16133)1.000:0.39516,((((OM-RGC.v2.001382707:0.13898,OM-RGC.v2.001928792:0.03698)0.963:0.05375,(OM-RGC.v2.000820809:0.07867,(OM-RGC.v2.004509463:0.08922,OM-RGC.v2.006695104:0.02637)0.800:0.03378)0.821:0.04998)1.000:0.16255,(OM-RGC.v2.000832049:0.21450,((((OM-RGC.v2.000797763:0.01163,OM-RGC.v2.000798522:0.03681)0.589:0.00681,OM-RGC.v2.002572911:0.01082)0.851:0.01591,OM-RGC.v2.002326376:0.00957)0.283:0.01191,OM-RGC.v2.000797211:0.01392)1.000:0.14450)0.982:0.08021)1.000:0.20240,(((OM-RGC.v2.000742753:0.01864,OM-RGC.v2.001061209:0.02421)1.000:0.17644,((OM-RGC.v2.000747916:0.04884,OM-RGC.v2.001996746:0.05720)0.997:0.07669,(OM-RGC.v2.000843209:0.05595,((OM-RGC.v2.001706626:0.00054,OM-RGC.v2.001800080:0.00055)0.988:0.02896,(OM-RGC.v2.000831779:0.00635,(OM-RGC.v2.001101576:0.03793,OM-RGC.v2.000843704:0.00895)0.904:0.02372)0.993:0.03982)0.975:0.05495)0.995:0.06726)0.997:0.09372)0.999:0.12873,((OM-RGC.v2.000844256:0.04099,(OM-RGC.v2.000841647:0.04077,OM-RGC.v2.004388629:0.03324)0.603:0.02746)1.000:0.19731,((OM-RGC.v2.000926005:0.13860,(OM-RGC.v2.000747794:0.01450,(OM-RGC.v2.000874183:0.04303,OM-RGC.v2.000775597:0.00728)0.153:0.00482)1.000:0.13802)0.978:0.06888,OM-RGC.v2.001618689:0.25969)0.627:0.04566)0.999:0.17174)0.642:0.07694)0.945:0.10724)0.992:0.09222,(((OM-RGC.v2.002493763:0.05814,(OM-RGC.v2.000830965:0.07623,OM-RGC.v2.000877569:0.03077)1.000:0.12508)1.000:0.13636,(OM-RGC.v2.000831781:0.16338,(OM-RGC.v2.000797344:0.11208,((OM-RGC.v2.000821026:0.07770,(OM-RGC.v2.001708765:0.00851,(OM-RGC.v2.001992888:0.00055,OM-RGC.v2.002004435:0.00467)0.784:0.00594)0.982:0.03865)1.000:0.08951,OM-RGC.v2.001600783:0.07088)0.009:0.01881)0.967:0.05762)0.991:0.06162)0.996:0.09206,(OM-RGC.v2.000887090:0.26136,((OM-RGC.v2.000827479:0.13495,(OM-RGC.v2.003306446:0.00054,(OM-RGC.v2.001103325:0.06160,OM-RGC.v2.001326583:0.01193)0.646:0.00848)1.000:0.12321)1.000:0.08304,(OM-RGC.v2.001961505:0.13533,((OM-RGC.v2.006868823:0.00879,((OM-RGC.v2.000894687:0.02736,OM-RGC.v2.002204334:0.00643)0.991:0.00053,OM-RGC.v2.002321557:0.00942)0.113:0.00054)0.837:0.02058,OM-RGC.v2.000894016:0.02937)1.000:0.12362)0.987:0.06457)0.923:0.04256)0.025:0.04540)1.000:0.11812)0.987:0.08272)1.000:0.13832,((OM-RGC.v2.000922030:0.15680,(OM-RGC.v2.000879373:0.01100,OM-RGC.v2.006706504:0.01503)1.000:0.19134)1.000:0.27872,(OM-RGC.v2.000871354:0.30215,OM-RGC.v2.000879004:0.20511)0.992:0.12431)0.987:0.11556)0.287:0.04600,(((OM-RGC.v2.000918669:0.03310,(OM-RGC.v2.000918118:0.00714,(OM-RGC.v2.003632334:0.00055,OM-RGC.v2.001257766:0.00055)0.989:0.02266)0.975:0.02618)1.000:0.13177,((OM-RGC.v2.000893134:0.02870,OM-RGC.v2.001154385:0.04134)0.997:0.06202,(OM-RGC.v2.007925916:0.05579,(OM-RGC.v2.000894603:0.04359,(OM-RGC.v2.005652792:0.01392,OM-RGC.v2.000952070:0.03538)0.866:0.02854)0.811:0.02181)0.004:0.03003)1.000:0.13889)0.987:0.08380,(OM-RGC.v2.000922886:0.28674,(OM-RGC.v2.000898953:0.14047,(OM-RGC.v2.000891874:0.08119,((OM-RGC.v2.000879003:0.00786,OM-RGC.v2.003284528:0.01768)1.000:0.09909,OM-RGC.v2.000965386:0.06240)0.923:0.03556)0.936:0.04089)1.000:0.20055)0.982:0.08197)0.998:0.12476)1.000:0.24330,(OM-RGC.v2.000839646:0.23525,(OM-RGC.v2.002025264:0.10456,OM-RGC.v2.002501434:0.12117)0.999:0.15619)1.000:0.17879)0.978:0.11510)1.000:0.23428)0.864:0.05908,((OM-RGC.v2.000901206:0.82281,(((OM-RGC.v2.001005652:0.49230,(((((OM-RGC.v2.000977689:0.05508,(OM-RGC.v2.001555482:0.03829,(OM-RGC.v2.005438403:0.02153,OM-RGC.v2.000947407:0.03658)0.348:0.00070)0.954:0.03787)1.000:0.24739,(OM-RGC.v2.000993139:0.27405,(OM-RGC.v2.000951827:0.09989,((OM-RGC.v2.005574510:0.03327,OM-RGC.v2.008305363:0.01339)0.973:0.07444,OM-RGC.v2.004088424:0.09268)0.949:0.06855)0.954:0.06707)0.993:0.10103)1.000:0.17048,((OM-RGC.v2.000862234:0.07195,OM-RGC.v2.001788881:0.04808)1.000:0.41621,((((OM-RGC.v2.000974240:0.16135,OM-RGC.v2.004859047:0.11800)0.999:0.23760,(OM-RGC.v2.000773234:0.39743,(OM-RGC.v2.000774114:0.17422,((OM-RGC.v2.000723802:0.02095,OM-RGC.v2.000785483:0.07635)0.996:0.07104,(OM-RGC.v2.000726911:0.11856,(OM-RGC.v2.000785104:0.05367,OM-RGC.v2.000785482:0.08781)0.574:0.03780)1.000:0.13173)0.625:0.08193)1.000:0.40447)0.997:0.18166)0.652:0.08962,(OM-RGC.v2.007987474:0.06872,(OM-RGC.v2.003641328:0.00055,OM-RGC.v2.005434173:0.00054)1.000:0.20394)1.000:0.26093)1.000:0.14329,((OM-RGC.v2.001756004:0.14000,OM-RGC.v2.005665525:0.12290)1.000:0.15051,(((OM-RGC.v2.002220374:0.28757,OM-RGC.v2.000883470:0.17592)0.879:0.04215,OM-RGC.v2.000817398:0.19049)0.310:0.03408,((OM-RGC.v2.001711028:0.00054,OM-RGC.v2.004933568:0.00055)1.000:0.17983,((((OM-RGC.v2.005717169:0.00055,OM-RGC.v2.008183362:0.01601)0.427:0.01644,OM-RGC.v2.001772274:0.03496)0.768:0.00816,OM-RGC.v2.003334204:0.02030)1.000:0.15283,(((OM-RGC.v2.000845995:0.04448,(OM-RGC.v2.000798371:0.00798,OM-RGC.v2.000798617:0.01856)0.651:0.01609)1.000:0.08754,(OM-RGC.v2.000846695:0.03559,OM-RGC.v2.007312590:0.04430)0.970:0.07066)0.989:0.06612,(((OM-RGC.v2.000807772:0.04996,OM-RGC.v2.001887297:0.03490)1.000:0.12273,(OM-RGC.v2.001546792:0.02702,OM-RGC.v2.002432167:0.00473)1.000:0.14428)1.000:0.12600,((OM-RGC.v2.000849009:0.12662,(((OM-RGC.v2.001141157:0.00341,OM-RGC.v2.001229643:0.00323)1.000:0.08650,((OM-RGC.v2.003633361:0.00054,OM-RGC.v2.005615555:0.01077)0.958:0.03178,(OM-RGC.v2.000838246:0.02615,(OM-RGC.v2.002597754:0.01191,OM-RGC.v2.007119249:0.01096)0.966:0.03114)0.989:0.06167)0.811:0.01971)0.981:0.05681,(OM-RGC.v2.000839896:0.09494,OM-RGC.v2.006663266:0.05067)0.895:0.03082)0.890:0.04842)0.862:0.03210,((OM-RGC.v2.000847819:0.02500,OM-RGC.v2.003480585:0.00400)0.984:0.06577,OM-RGC.v2.004084963:0.10443)0.763:0.03997)0.996:0.08308)0.055:0.03129)0.974:0.06056)0.217:0.02708)0.867:0.02889)0.998:0.10655)0.998:0.10509)0.598:0.05953)0.934:0.06844)0.006:0.03725,((((OM-RGC.v2.003282060:0.31273,(OM-RGC.v2.000935350:0.33564,(OM-RGC.v2.001042796:0.14785,(OM-RGC.v2.000879124:0.05879,(OM-RGC.v2.000913772:0.02328,OM-RGC.v2.001044170:0.03314)0.993:0.05563)0.992:0.08280)1.000:0.12554)0.865:0.06806)0.678:0.06673,((OM-RGC.v2.005051728:0.07312,(OM-RGC.v2.000960628:0.09005,(OM-RGC.v2.005024071:0.05353,OM-RGC.v2.005287254:0.00992)0.901:0.04839)0.752:0.03013)1.000:0.13378,((OM-RGC.v2.000930860:0.10774,(OM-RGC.v2.001176351:0.07909,(OM-RGC.v2.000993516:0.09781,OM-RGC.v2.000947403:0.12794)0.482:0.02518)0.960:0.04400)1.000:0.16551,((OM-RGC.v2.005430467:0.01916,(OM-RGC.v2.001000454:0.02118,(OM-RGC.v2.003326210:0.00067,OM-RGC.v2.004963365:0.00568)0.869:0.01893)0.951:0.03699)1.000:0.15643,(OM-RGC.v2.002573435:0.15903,(OM-RGC.v2.001017341:0.03482,(OM-RGC.v2.000942964:0.02935,OM-RGC.v2.003315795:0.03497)0.922:0.02067)1.000:0.10055)0.769:0.05532)0.956:0.09835)0.982:0.06931)1.000:0.12015)0.849:0.03516,(((OM-RGC.v2.001346176:0.00316,OM-RGC.v2.001905303:0.00055)1.000:0.11887,((OM-RGC.v2.000965050:0.09210,(OM-RGC.v2.000896031:0.08425,OM-RGC.v2.004779375:0.04726)0.990:0.06236)0.996:0.07135,OM-RGC.v2.000947732:0.10221)0.159:0.04906)1.000:0.30039,((((OM-RGC.v2.001524185:0.00064,OM-RGC.v2.000930030:0.04555)0.080:0.00318,OM-RGC.v2.006115914:0.01108)0.772:0.00943,(OM-RGC.v2.000930690:0.01005,OM-RGC.v2.001967239:0.00319)0.418:0.00804)1.000:0.27766,(OM-RGC.v2.000922864:0.20246,((OM-RGC.v2.000904157:0.07017,OM-RGC.v2.004981030:0.06622)0.980:0.06888,(OM-RGC.v2.004727667:0.10492,OM-RGC.v2.003068953:0.16898)0.984:0.08370)0.352:0.04172)1.000:0.21775)0.902:0.06398)0.820:0.04301)0.423:0.04396,(OM-RGC.v2.004428785:0.16104,((OM-RGC.v2.000980050:0.06291,(OM-RGC.v2.001072883:0.08080,(OM-RGC.v2.000944124:0.05386,(OM-RGC.v2.000940156:0.05535,(OM-RGC.v2.000937706:0.02372,OM-RGC.v2.003276197:0.03712)0.985:0.03174)0.535:0.01341)0.895:0.02053)0.948:0.03351)0.840:0.00868,(OM-RGC.v2.000940679:0.03155,OM-RGC.v2.001166524:0.03434)0.999:0.06439)0.877:0.03984)1.000:0.56617)0.696:0.06644)1.000:0.26899,((OM-RGC.v2.000770410:0.36416,((OM-RGC.v2.000561071:0.19832,(OM-RGC.v2.000553532:0.11758,(OM-RGC.v2.003492586:0.07650,(OM-RGC.v2.001760343:0.03694,OM-RGC.v2.003892029:0.13503)0.199:0.03900)0.880:0.04545)0.823:0.05584)1.000:0.30732,(OM-RGC.v2.001815457:0.24538,(OM-RGC.v2.000839533:0.00055,OM-RGC.v2.002216751:0.00055)1.000:0.28578)0.640:0.06667)0.884:0.07427)1.000:0.31243,OM-RGC.v2.000887003:0.47500)0.381:0.07028)0.692:0.02155)0.663:0.03170,((OM-RGC.v2.002355911:0.28746,((OM-RGC.v2.004340032:0.00055,OM-RGC.v2.005096814:0.01927)1.000:0.23472,(OM-RGC.v2.000922880:0.19657,(OM-RGC.v2.003489607:0.14355,OM-RGC.v2.007429391:0.07131)0.755:0.06250)0.998:0.17302)0.996:0.12664)1.000:0.15204,((OM-RGC.v2.001002256:0.32653,(OM-RGC.v2.001006564:0.04004,(OM-RGC.v2.007033102:0.01737,OM-RGC.v2.001536312:0.02379)0.944:0.03501)1.000:0.25833)1.000:0.16739,(((OM-RGC.v2.000972786:0.03338,(OM-RGC.v2.002658334:0.00677,(OM-RGC.v2.000972053:0.01066,OM-RGC.v2.000973966:0.01382)0.633:0.00433)0.940:0.02631)1.000:0.34353,(OM-RGC.v2.001484961:0.19494,(OM-RGC.v2.001584295:0.01906,(OM-RGC.v2.000956621:0.02061,OM-RGC.v2.000960346:0.02576)0.860:0.01467)1.000:0.13023)0.997:0.13840)0.968:0.07836,OM-RGC.v2.001008198:0.52797)0.961:0.07390)0.635:0.04516)0.963:0.05570)0.462:0.03781,(((((((((OM-RGC.v2.001048838:0.02855,(OM-RGC.v2.001755387:0.00055,OM-RGC.v2.004988381:0.00510)0.977:0.04443)0.999:0.07451,(OM-RGC.v2.001109310:0.02086,OM-RGC.v2.003023775:0.03164)1.000:0.12471)0.611:0.03473,(OM-RGC.v2.001775064:0.08025,(OM-RGC.v2.000977918:0.14312,(((((OM-RGC.v2.000980414:0.03419,OM-RGC.v2.002955601:0.02177)0.989:0.04880,(OM-RGC.v2.003970063:0.03070,((OM-RGC.v2.004900364:0.01078,(OM-RGC.v2.001768910:0.00055,OM-RGC.v2.002496843:0.00524)0.689:0.00053)0.886:0.00874,(OM-RGC.v2.004413515:0.00055,OM-RGC.v2.007193645:0.00054)0.886:0.00955)0.863:0.01457)0.344:0.01606)1.000:0.09248,((((OM-RGC.v2.000987132:0.07943,(((OM-RGC.v2.001107900:0.04836,OM-RGC.v2.004925692:0.03448)1.000:0.16178,(OM-RGC.v2.000986480:0.06684,OM-RGC.v2.000986638:0.05357)0.539:0.01047)0.690:0.02184,OM-RGC.v2.000987375:0.06682)0.766:0.02217)0.323:0.01453,OM-RGC.v2.002930133:0.11449)0.041:0.02053,((OM-RGC.v2.005067846:0.14544,((((OM-RGC.v2.000986572:0.02641,OM-RGC.v2.001906474:0.02434)0.999:0.05226,(OM-RGC.v2.005964500:0.07093,(OM-RGC.v2.000989969:0.03753,OM-RGC.v2.001094652:0.01437)0.659:0.01100)0.897:0.01609)1.000:0.06813,OM-RGC.v2.000988379:0.02902)0.751:0.01202,OM-RGC.v2.000975707:0.08069)0.920:0.03096)1.000:0.11604,(((OM-RGC.v2.000985869:0.03807,(OM-RGC.v2.000983199:0.02084,OM-RGC.v2.001645941:0.03746)0.954:0.02934)0.999:0.09499,((OM-RGC.v2.003110555:0.01004,(OM-RGC.v2.000971804:0.01817,OM-RGC.v2.006936620:0.01437)0.556:0.00628)0.999:0.06178,(OM-RGC.v2.005552994:0.00580,((OM-RGC.v2.005247135:0.00071,OM-RGC.v2.008211630:0.00793)0.891:0.02413,(OM-RGC.v2.000992196:0.03085,OM-RGC.v2.008094428:0.03157)0.895:0.01729)0.758:0.00782)0.975:0.04169)0.964:0.05195)0.999:0.10226,((OM-RGC.v2.001240430:0.01285,OM-RGC.v2.001341547:0.01762)1.000:0.08982,(OM-RGC.v2.005285200:0.04996,(OM-RGC.v2.003616562:0.03330,(OM-RGC.v2.000985659:0.03332,((OM-RGC.v2.000997835:0.00053,OM-RGC.v2.001892540:0.00569)0.992:0.03450,(OM-RGC.v2.000986828:0.01562,OM-RGC.v2.001182709:0.01452)0.903:0.01064)0.993:0.03782)0.957:0.03079)0.371:0.01409)0.991:0.07244)0.969:0.06461)0.977:0.04657)0.889:0.02759)0.521:0.01959,(OM-RGC.v2.001198737:0.01347,OM-RGC.v2.005445280:0.01871)1.000:0.12939)0.914:0.04846)0.970:0.04435,(OM-RGC.v2.000966046:0.19443,(OM-RGC.v2.000985197:0.01749,OM-RGC.v2.005602418:0.00055)1.000:0.18747)0.968:0.05058)1.000:0.08661,(((OM-RGC.v2.004662589:0.02443,(OM-RGC.v2.005210986:0.02092,OM-RGC.v2.006570241:0.04090)0.273:0.01251)0.931:0.02634,((OM-RGC.v2.001838253:0.00055,OM-RGC.v2.003855742:0.00055)0.995:0.05257,((OM-RGC.v2.004913935:0.00055,OM-RGC.v2.004650919:0.00054)0.964:0.02910,((OM-RGC.v2.000982996:0.02189,OM-RGC.v2.000983326:0.00295)0.746:0.00773,OM-RGC.v2.005498787:0.05093)0.894:0.03282)0.945:0.03824)0.971:0.03978)0.976:0.04754,((OM-RGC.v2.000895296:0.01864,OM-RGC.v2.001444408:0.02671)1.000:0.07778,((OM-RGC.v2.000983197:0.06820,(OM-RGC.v2.005173078:0.00055,OM-RGC.v2.005750178:0.00055)0.985:0.05304)1.000:0.07913,((OM-RGC.v2.000980735:0.01749,OM-RGC.v2.001043932:0.03504)0.962:0.03571,(OM-RGC.v2.000982470:0.03527,OM-RGC.v2.005426657:0.04131)1.000:0.09813)0.997:0.06060)0.963:0.03200)0.670:0.02014)0.984:0.04699)0.981:0.05382)0.978:0.06445)0.864:0.02110)0.998:0.06739,(OM-RGC.v2.000990070:0.07157,((OM-RGC.v2.000984916:0.01741,((OM-RGC.v2.001235036:0.00055,OM-RGC.v2.006626646:0.00055)0.949:0.01161,OM-RGC.v2.007138335:0.00055)0.940:0.01836)0.367:0.00469,OM-RGC.v2.001549317:0.00560)0.963:0.02273)1.000:0.18381)0.853:0.04522,((((OM-RGC.v2.005885766:0.01137,OM-RGC.v2.002274890:0.00053)0.931:0.01354,OM-RGC.v2.006650017:0.01210)0.380:0.00859,OM-RGC.v2.002436477:0.03811)0.943:0.02006,OM-RGC.v2.000994998:0.01627)1.000:0.16401)0.996:0.05964,(OM-RGC.v2.001009081:0.10015,(OM-RGC.v2.001052548:0.17503,(OM-RGC.v2.000858235:0.01541,OM-RGC.v2.000874216:0.00947)1.000:0.12104)0.150:0.03435)1.000:0.13775)0.278:0.03827,(OM-RGC.v2.001009297:0.17896,(OM-RGC.v2.001006768:0.09787,(OM-RGC.v2.008236794:0.07883,(OM-RGC.v2.001009253:0.01368,OM-RGC.v2.005273349:0.00934)0.970:0.07045)0.995:0.07973)0.976:0.04850)0.397:0.02290)1.000:0.33639,(((OM-RGC.v2.005840809:0.57075,((OM-RGC.v2.002238344:0.00055,OM-RGC.v2.002538210:0.00054)1.000:0.16119,(OM-RGC.v2.000696068:0.09222,OM-RGC.v2.000700463:0.10097)0.999:0.09813)0.998:0.17196)0.102:0.04395,(OM-RGC.v2.000669988:0.45849,(OM-RGC.v2.000642204:0.38967,((OM-RGC.v2.000673380:0.20484,(OM-RGC.v2.007939725:0.03208,(OM-RGC.v2.000705683:0.00987,(OM-RGC.v2.003685734:0.05365,OM-RGC.v2.000705797:0.01362)0.769:0.00923)0.850:0.01093)1.000:0.11549)0.987:0.10540,(OM-RGC.v2.000598989:0.25602,OM-RGC.v2.000708388:0.17785)0.998:0.09762)0.900:0.08321)0.999:0.16550)0.885:0.08998)0.986:0.10987,((OM-RGC.v2.000697478:0.07144,(OM-RGC.v2.001741692:0.00948,(OM-RGC.v2.000744151:0.03246,OM-RGC.v2.000902738:0.02648)0.999:0.04330)0.965:0.04547)1.000:0.41012,(OM-RGC.v2.000643677:0.21947,((OM-RGC.v2.000713240:0.13751,((OM-RGC.v2.000676449:0.11168,OM-RGC.v2.000677438:0.09749)1.000:0.10479,(OM-RGC.v2.000681350:0.14271,OM-RGC.v2.000695954:0.11771)0.410:0.03725)0.984:0.08725)0.760:0.06916,((OM-RGC.v2.000680523:0.01761,OM-RGC.v2.002961123:0.03009)1.000:0.14271,(OM-RGC.v2.000666553:0.04807,OM-RGC.v2.000666871:0.02854)1.000:0.16040)0.993:0.09217)0.998:0.13393)0.836:0.07905)1.000:0.30772)0.576:0.07020)1.000:0.17641,((OM-RGC.v2.001017629:0.05550,OM-RGC.v2.001017944:0.04727)1.000:0.36810,((OM-RGC.v2.001318837:0.25167,(OM-RGC.v2.001914151:0.15895,(OM-RGC.v2.001002575:0.02806,(OM-RGC.v2.001012009:0.00943,OM-RGC.v2.001809812:0.02591)0.918:0.02043)1.000:0.16356)0.944:0.09195)0.809:0.03129,(OM-RGC.v2.001534799:0.26395,(OM-RGC.v2.004835521:0.12324,(OM-RGC.v2.000981008:0.02417,(OM-RGC.v2.003465839:0.00976,OM-RGC.v2.005783015:0.00055)0.999:0.09751)0.977:0.10154)0.997:0.15149)0.973:0.07500)1.000:0.19405)0.810:0.09677)0.983:0.09139)0.570:0.03690)0.094:0.02173,OM-RGC.v2.006237498:0.69058)0.139:0.01685)1.000:0.16416)0.996:0.12959,(((((OM-RGC.v2.000902866:0.09011,(OM-RGC.v2.001061811:0.00799,OM-RGC.v2.001062156:0.04086)0.967:0.05299)1.000:0.28277,(OM-RGC.v2.006850517:0.12847,((((OM-RGC.v2.007310618:0.00055,(OM-RGC.v2.001017030:0.01356,OM-RGC.v2.007567439:0.00055)0.586:0.00055)0.356:0.00054,OM-RGC.v2.005586085:0.01283)0.728:0.00577,OM-RGC.v2.001389103:0.02662)1.000:0.20800,((OM-RGC.v2.000914113:0.03650,OM-RGC.v2.000913975:0.01267)0.462:0.01170,(OM-RGC.v2.000913084:0.01929,OM-RGC.v2.003495257:0.02176)0.202:0.00207)1.000:0.24708)0.930:0.04921)0.987:0.10627)1.000:0.31020,(OM-RGC.v2.000960615:0.45390,(OM-RGC.v2.001032800:0.15595,OM-RGC.v2.001050040:0.25037)0.997:0.12770)0.970:0.11037)0.991:0.12320,(OM-RGC.v2.001002812:0.53079,(((OM-RGC.v2.001818203:0.01499,(OM-RGC.v2.001001713:0.02754,OM-RGC.v2.002949961:0.00620)0.733:0.00410)1.000:0.19923,(OM-RGC.v2.000947400:0.15865,((OM-RGC.v2.000927846:0.15710,OM-RGC.v2.000939278:0.09458)0.769:0.03540,(OM-RGC.v2.000969484:0.12218,OM-RGC.v2.005161815:0.10249)0.996:0.09300)0.720:0.04129)0.999:0.14462)1.000:0.19697,((OM-RGC.v2.000922895:0.36406,OM-RGC.v2.002588750:0.23964)0.498:0.07088,((OM-RGC.v2.005209229:0.10537,(OM-RGC.v2.000923189:0.06963,(OM-RGC.v2.007987463:0.03913,OM-RGC.v2.004953921:0.01524)0.993:0.09547)0.989:0.08285)0.999:0.14997,((OM-RGC.v2.000956168:0.10425,(OM-RGC.v2.007476372:0.00053,(OM-RGC.v2.001886503:0.02360,(OM-RGC.v2.000996469:0.02895,OM-RGC.v2.002520642:0.02022)0.870:0.02311)0.718:0.02111)0.988:0.08570)1.000:0.23275,(OM-RGC.v2.000922889:0.29267,(OM-RGC.v2.000943161:0.19491,(OM-RGC.v2.001726033:0.14650,(OM-RGC.v2.001885798:0.09709,OM-RGC.v2.002031298:0.17765)0.516:0.02363)0.132:0.02867)0.999:0.12609)0.925:0.05752)0.851:0.05412)0.950:0.05770)0.692:0.04815)0.991:0.14382)1.000:0.24274)0.487:0.03915,(((OM-RGC.v2.005329337:0.14600,((OM-RGC.v2.003307103:0.10121,((OM-RGC.v2.000930863:0.06388,OM-RGC.v2.004248084:0.08815)0.983:0.07200,(OM-RGC.v2.000988532:0.08694,OM-RGC.v2.002090007:0.14230)0.931:0.05363)0.455:0.01349)0.995:0.08854,(OM-RGC.v2.000977681:0.06269,(OM-RGC.v2.001063611:0.02228,((OM-RGC.v2.000965694:0.01161,OM-RGC.v2.007925915:0.05097)0.229:0.01212,(OM-RGC.v2.006128772:0.00054,OM-RGC.v2.008163619:0.00622)0.919:0.02192)0.851:0.00054)0.941:0.03918)1.000:0.18836)0.455:0.07797)1.000:0.32165,((((OM-RGC.v2.002802634:0.20906,OM-RGC.v2.000951829:0.23120)0.806:0.07983,OM-RGC.v2.000930847:0.22079)0.154:0.04490,((OM-RGC.v2.000922598:0.29790,OM-RGC.v2.000977672:0.20986)1.000:0.12812,((OM-RGC.v2.001193507:0.01321,OM-RGC.v2.004957843:0.00055)0.966:0.03089,((OM-RGC.v2.003153590:0.00543,OM-RGC.v2.005032134:0.05692)0.127:0.00055,OM-RGC.v2.008048794:0.02488)0.833:0.01130)1.000:0.18542)0.638:0.04266)0.955:0.04921,((((OM-RGC.v2.000848282:0.01067,OM-RGC.v2.001105229:0.02201)1.000:0.08917,(OM-RGC.v2.000975926:0.05665,OM-RGC.v2.002768268:0.05224)1.000:0.09776)1.000:0.13348,(((OM-RGC.v2.000808122:0.10398,((OM-RGC.v2.003938262:0.03264,(OM-RGC.v2.003751925:0.00055,OM-RGC.v2.004299104:0.00055)0.970:0.03284)0.935:0.03696,(OM-RGC.v2.000787196:0.08091,OM-RGC.v2.001238705:0.06524)0.860:0.03087)1.000:0.09756)0.999:0.12157,(OM-RGC.v2.000966247:0.22424,((OM-RGC.v2.000779345:0.06013,OM-RGC.v2.004153663:0.03611)1.000:0.21889,OM-RGC.v2.000788924:0.24057)0.865:0.07808)0.801:0.04584)0.881:0.03240,((OM-RGC.v2.002705820:0.00055,OM-RGC.v2.004061199:0.00055)1.000:0.20306,((OM-RGC.v2.001858259:0.00805,OM-RGC.v2.002329104:0.00055)1.000:0.17762,((OM-RGC.v2.000866509:0.21005,((OM-RGC.v2.000819524:0.04730,OM-RGC.v2.000820178:0.04239)1.000:0.08659,(OM-RGC.v2.001012312:0.05114,OM-RGC.v2.002683063:0.04482)0.989:0.05727)0.556:0.03376)0.940:0.04806,(((OM-RGC.v2.000818879:0.06766,((OM-RGC.v2.004913281:0.07678,OM-RGC.v2.000786453:0.03939)0.996:0.05532,(OM-RGC.v2.001017052:0.02183,(OM-RGC.v2.005461835:0.00055,(OM-RGC.v2.003996550:0.02334,OM-RGC.v2.006126490:0.00055)0.000:0.00059)0.864:0.02868)0.992:0.04157)0.947:0.02835)0.936:0.03080,(OM-RGC.v2.000843850:0.09037,OM-RGC.v2.003896492:0.07136)0.971:0.04609)0.973:0.04136,((OM-RGC.v2.000830210:0.06249,OM-RGC.v2.006709721:0.07006)0.920:0.03275,(OM-RGC.v2.000832419:0.02305,OM-RGC.v2.000845030:0.02432)1.000:0.09368)0.881:0.01763)0.998:0.10197)0.865:0.02893)0.557:0.03440)0.307:0.01468)0.458:0.03908)1.000:0.25594,((OM-RGC.v2.000952140:0.11349,OM-RGC.v2.005772741:0.09205)0.840:0.05363,(OM-RGC.v2.000951826:0.09511,OM-RGC.v2.005433883:0.10256)0.467:0.05267)1.000:0.13614)0.928:0.06587)1.000:0.15768)0.977:0.09298,((OM-RGC.v2.000998046:0.27200,OM-RGC.v2.006304593:0.19838)1.000:0.35597,((OM-RGC.v2.000873489:0.12975,((OM-RGC.v2.000891335:0.03854,OM-RGC.v2.001533733:0.04883)0.925:0.02450,((OM-RGC.v2.000816518:0.08146,(OM-RGC.v2.000821764:0.04980,OM-RGC.v2.000899344:0.07851)0.970:0.02909)0.899:0.01727,OM-RGC.v2.000824757:0.01848)0.958:0.02863)0.966:0.07543)1.000:0.46949,((OM-RGC.v2.004501252:0.00055,OM-RGC.v2.005912848:0.00055)1.000:0.26666,((OM-RGC.v2.000991901:0.29500,(((((OM-RGC.v2.004882082:0.00055,OM-RGC.v2.004891646:0.04617)0.998:0.18633,((OM-RGC.v2.000962666:0.25775,(OM-RGC.v2.001972208:0.13630,(OM-RGC.v2.001031889:0.05681,OM-RGC.v2.006868550:0.03818)0.971:0.07858)0.998:0.11513)0.996:0.10384,(OM-RGC.v2.000969632:0.07493,OM-RGC.v2.000970753:0.03349)1.000:0.18445)0.552:0.03505)0.993:0.06479,(OM-RGC.v2.000986049:0.02501,OM-RGC.v2.000987360:0.03981)1.000:0.14968)0.958:0.07155,OM-RGC.v2.000993517:0.12918)0.999:0.16888,OM-RGC.v2.003693483:0.26424)0.246:0.05773)1.000:0.19204,(OM-RGC.v2.001981968:0.21833,(OM-RGC.v2.000972510:0.03605,OM-RGC.v2.000974724:0.04350)1.000:0.30960)0.995:0.15066)0.948:0.06621)0.406:0.05938)0.418:0.06825)1.000:0.29976)0.997:0.10098)0.971:0.09212)0.940:0.06392,(OM-RGC.v2.001103745:0.48057,(OM-RGC.v2.000983376:0.41587,(OM-RGC.v2.000802615:0.29436,OM-RGC.v2.000951815:0.34327)0.594:0.09196)1.000:0.49072)0.932:0.07532)0.844:0.03126,(((OM-RGC.v2.001055747:0.06229,OM-RGC.v2.002292673:0.08156)1.000:0.21175,(OM-RGC.v2.000934079:0.21173,((((OM-RGC.v2.001048346:0.05747,(OM-RGC.v2.001043394:0.03617,OM-RGC.v2.003783118:0.01756)0.972:0.03930)1.000:0.09976,(OM-RGC.v2.001015953:0.11705,(OM-RGC.v2.006361423:0.03549,OM-RGC.v2.007558139:0.00069)0.554:0.08499)0.987:0.07364)0.972:0.05542,(OM-RGC.v2.000993513:0.11073,OM-RGC.v2.001105386:0.15976)0.951:0.05922)0.894:0.03908,OM-RGC.v2.000950899:0.11850)1.000:0.16285)0.244:0.03769)1.000:0.31180,(OM-RGC.v2.001003178:0.51526,(OM-RGC.v2.005273900:0.00055,(OM-RGC.v2.002654963:0.00654,OM-RGC.v2.006172052:0.00055)0.000:0.00054)1.000:0.51511)0.993:0.15612)1.000:0.15410)0.046:0.04062)0.817:0.03541,((((OM-RGC.v2.000812812:0.22066,(((OM-RGC.v2.001598344:0.00250,(OM-RGC.v2.000935096:0.03750,OM-RGC.v2.001701026:0.00055)0.967:0.01247)0.807:0.00054,OM-RGC.v2.004948424:0.02086)1.000:0.20719,((OM-RGC.v2.000947676:0.03772,OM-RGC.v2.000947811:0.02614)1.000:0.15969,(OM-RGC.v2.003128869:0.01423,(OM-RGC.v2.003079236:0.02212,OM-RGC.v2.006921035:0.03329)0.559:0.00474)1.000:0.15188)0.999:0.14391)0.999:0.12599)0.997:0.12334,((OM-RGC.v2.000899256:0.08964,OM-RGC.v2.004753763:0.13060)1.000:0.22303,(OM-RGC.v2.000977674:0.17334,(OM-RGC.v2.001734331:0.01682,OM-RGC.v2.002369413:0.00054)1.000:0.17007)0.986:0.08628)0.999:0.08816)1.000:0.18559,(((OM-RGC.v2.000895644:0.13552,OM-RGC.v2.000943513:0.16508)1.000:0.13917,((OM-RGC.v2.000910166:0.15866,(OM-RGC.v2.000973629:0.04373,OM-RGC.v2.001066900:0.01894)1.000:0.10425)0.986:0.07084,((OM-RGC.v2.000926232:0.02535,OM-RGC.v2.005083274:0.02580)1.000:0.14729,(((OM-RGC.v2.000931139:0.04304,OM-RGC.v2.000931261:0.07610)1.000:0.07722,(OM-RGC.v2.000932862:0.09720,((OM-RGC.v2.004983190:0.03444,(OM-RGC.v2.000901996:0.03863,OM-RGC.v2.002490458:0.03290)0.797:0.01136)0.949:0.02865,((OM-RGC.v2.001608826:0.02538,(OM-RGC.v2.002085633:0.00054,OM-RGC.v2.003607721:0.00857)0.877:0.01476)0.953:0.02576,(OM-RGC.v2.000929315:0.02761,(OM-RGC.v2.001971935:0.02072,OM-RGC.v2.000930724:0.01179)0.731:0.00188)0.988:0.02530)0.997:0.05962)0.856:0.02894)0.999:0.09456)0.925:0.06497,((OM-RGC.v2.000913059:0.02591,OM-RGC.v2.007675543:0.01688)0.954:0.08331,OM-RGC.v2.000907474:0.13862)0.615:0.04742)1.000:0.12242)0.596:0.05861)0.973:0.05384)1.000:0.19116,((OM-RGC.v2.000944814:0.02194,(OM-RGC.v2.001047178:0.03127,OM-RGC.v2.003187954:0.02613)0.747:0.00513)1.000:0.35112,(OM-RGC.v2.000950896:0.17938,(((OM-RGC.v2.000954823:0.03724,OM-RGC.v2.006358250:0.01383)0.971:0.06834,(OM-RGC.v2.003701213:0.10319,((OM-RGC.v2.001537606:0.00054,OM-RGC.v2.002896164:0.00055)0.977:0.02603,(OM-RGC.v2.000939854:0.02066,OM-RGC.v2.006052275:0.00615)0.892:0.01457)0.983:0.06306)1.000:0.11747)0.992:0.05944,(((OM-RGC.v2.000802843:0.05512,OM-RGC.v2.000898190:0.02853)1.000:0.11131,(OM-RGC.v2.000852578:0.03544,(OM-RGC.v2.000891742:0.03344,OM-RGC.v2.001683295:0.01517)0.446:0.01125)0.976:0.03887)0.999:0.08867,(OM-RGC.v2.000864064:0.11961,((((OM-RGC.v2.000875087:0.08927,(OM-RGC.v2.000889891:0.03043,(OM-RGC.v2.001237652:0.00454,OM-RGC.v2.001361966:0.00229)0.952:0.02018)0.998:0.06805)1.000:0.10682,((OM-RGC.v2.000889124:0.04959,OM-RGC.v2.003306811:0.02596)0.992:0.07832,OM-RGC.v2.003128818:0.10860)0.971:0.05871)0.884:0.06126,OM-RGC.v2.005005857:0.19195)0.000:0.03459,OM-RGC.v2.000966844:0.12865)0.991:0.06128)0.990:0.06161)0.995:0.08057)0.983:0.06222)1.000:0.14180)0.968:0.10891)1.000:0.31285)0.889:0.08714,((((((OM-RGC.v2.000912200:0.04580,OM-RGC.v2.000947408:0.04365)1.000:0.21194,(OM-RGC.v2.000910966:0.14708,OM-RGC.v2.003198487:0.06667)1.000:0.26137)0.992:0.07921,(((OM-RGC.v2.000930620:0.21400,OM-RGC.v2.001284767:0.19155)0.996:0.08665,(OM-RGC.v2.004104949:0.13946,(OM-RGC.v2.003172958:0.00055,OM-RGC.v2.006716313:0.00055)0.998:0.12222)0.996:0.09686)0.152:0.03317,((OM-RGC.v2.001519304:0.11242,OM-RGC.v2.004923538:0.11099)0.753:0.03512,(OM-RGC.v2.004038624:0.14275,OM-RGC.v2.003644299:0.14340)0.298:0.02969)0.986:0.07737)0.981:0.06337)0.980:0.07754,OM-RGC.v2.001077128:0.20095)1.000:0.16746,(((OM-RGC.v2.003565838:0.30241,(((OM-RGC.v2.003679298:0.07329,(OM-RGC.v2.004112979:0.02977,(OM-RGC.v2.000761642:0.02657,OM-RGC.v2.004112978:0.00823)0.823:0.01206)0.611:0.01240)1.000:0.16670,((OM-RGC.v2.000855522:0.05387,OM-RGC.v2.003296760:0.05876)0.973:0.04395,(OM-RGC.v2.000824598:0.13622,OM-RGC.v2.007230228:0.07713)0.948:0.05657)0.748:0.03339)0.984:0.07610,(((OM-RGC.v2.002384843:0.00054,OM-RGC.v2.004316282:0.00055)0.955:0.03422,((OM-RGC.v2.002774657:0.00850,OM-RGC.v2.003043896:0.02605)0.944:0.03825,OM-RGC.v2.005325722:0.04243)0.947:0.05032)1.000:0.15551,(((OM-RGC.v2.001480968:0.09895,OM-RGC.v2.006206987:0.08624)0.939:0.05534,(OM-RGC.v2.000843473:0.22340,OM-RGC.v2.002554917:0.27492)0.158:0.05524)0.937:0.04786,OM-RGC.v2.000867651:0.09192)0.997:0.07909)1.000:0.11317)0.986:0.06038)0.881:0.04338,(OM-RGC.v2.000843462:0.27199,((OM-RGC.v2.001109440:0.13822,OM-RGC.v2.003353626:0.21465)0.999:0.12897,OM-RGC.v2.000835835:0.21912)0.947:0.04873)0.832:0.05692)1.000:0.15344,((OM-RGC.v2.001528863:0.38076,((OM-RGC.v2.002043437:0.00053,OM-RGC.v2.002691074:0.00055)1.000:0.34333,((OM-RGC.v2.000820808:0.21548,OM-RGC.v2.001299656:0.17999)0.950:0.04517,(OM-RGC.v2.000824577:0.15893,(((OM-RGC.v2.002193326:0.11057,OM-RGC.v2.002030124:0.05829)0.806:0.03712,(OM-RGC.v2.000887015:0.12628,(OM-RGC.v2.003871824:0.08363,OM-RGC.v2.001272913:0.13139)0.828:0.02016)0.187:0.03247)0.998:0.10479,(OM-RGC.v2.006648391:0.16174,(OM-RGC.v2.005300882:0.02399,((OM-RGC.v2.001418756:0.01108,OM-RGC.v2.006508867:0.00055)0.811:0.00788,(OM-RGC.v2.001055996:0.02554,OM-RGC.v2.005459484:0.00053)0.940:0.02064)0.588:0.01623)0.985:0.06932)1.000:0.13556)0.132:0.04293)0.996:0.07914)0.919:0.06286)0.767:0.03910)1.000:0.13087,((OM-RGC.v2.000783420:0.15672,(OM-RGC.v2.001662159:0.00055,OM-RGC.v2.005206748:0.02671)0.995:0.11919)1.000:0.32618,(((OM-RGC.v2.001433579:0.16157,(OM-RGC.v2.001055744:0.05246,OM-RGC.v2.007958861:0.10919)0.974:0.07147)0.996:0.09096,(((OM-RGC.v2.005568227:0.01936,(OM-RGC.v2.001671418:0.00572,OM-RGC.v2.005478334:0.01908)0.679:0.00287)1.000:0.11981,(OM-RGC.v2.001202326:0.18611,(OM-RGC.v2.000788194:0.07988,OM-RGC.v2.000809971:0.13650)0.876:0.04373)0.912:0.03362)1.000:0.13466,((((OM-RGC.v2.004683458:0.00055,(OM-RGC.v2.004459277:0.00055,(OM-RGC.v2.000894676:0.03294,((OM-RGC.v2.003439160:0.00294,OM-RGC.v2.003713581:0.01183)0.994:0.00071,OM-RGC.v2.004261078:0.00599)0.963:0.04972)0.916:0.01268)0.327:0.00055)0.266:0.00055,OM-RGC.v2.004248099:0.00055)1.000:0.15052,(OM-RGC.v2.000739065:0.09173,OM-RGC.v2.003082489:0.05477)0.852:0.03566)0.999:0.10520,(((OM-RGC.v2.000965031:0.01086,OM-RGC.v2.001738182:0.02780)1.000:0.18545,(((OM-RGC.v2.003194492:0.00055,OM-RGC.v2.004033229:0.00054)0.998:0.05765,(OM-RGC.v2.000752627:0.10665,OM-RGC.v2.004416476:0.09337)0.807:0.03482)0.492:0.02345,(OM-RGC.v2.005431563:0.03868,OM-RGC.v2.000798868:0.15012)0.845:0.01595)1.000:0.11384)0.708:0.04453,((OM-RGC.v2.000773494:0.19773,((OM-RGC.v2.002816315:0.00055,OM-RGC.v2.005245620:0.00054)1.000:0.11921,((OM-RGC.v2.000801373:0.04128,OM-RGC.v2.001836790:0.09816)0.990:0.07017,OM-RGC.v2.001091998:0.06205)0.598:0.02279)0.983:0.05119)0.582:0.04620,(((OM-RGC.v2.006719064:0.00457,(OM-RGC.v2.001189775:0.00362,OM-RGC.v2.001962389:0.01387)0.780:0.00544)0.956:0.02936,(OM-RGC.v2.001178191:0.01946,OM-RGC.v2.002395979:0.02201)0.944:0.03417)1.000:0.17984,(OM-RGC.v2.001999183:0.21381,OM-RGC.v2.002604452:0.11413)0.961:0.06143)0.948:0.05888)0.939:0.05817)0.630:0.03854)0.794:0.05511)1.000:0.13250)0.859:0.04399,(OM-RGC.v2.000859245:0.22773,(OM-RGC.v2.006431493:0.19947,((OM-RGC.v2.000425357:0.01882,OM-RGC.v2.002250189:0.05587)0.975:0.05906,(OM-RGC.v2.001098243:0.07748,OM-RGC.v2.000436065:0.09812)0.186:0.03908)0.990:0.12586)0.935:0.09695)0.985:0.08354)0.985:0.07659)0.949:0.10140)0.756:0.06117)0.884:0.07904)1.000:0.18965,(OM-RGC.v2.000795617:0.58153,OM-RGC.v2.000802914:0.35109)0.991:0.14785)0.956:0.06893)0.991:0.09430)0.327:0.06769)0.848:0.09087,((OM-RGC.v2.000654764:0.60356,(OM-RGC.v2.001996271:0.59068,(((OM-RGC.v2.000961058:0.02896,OM-RGC.v2.007894316:0.01829)0.855:0.01408,(OM-RGC.v2.004405258:0.03666,(OM-RGC.v2.001195686:0.00053,OM-RGC.v2.003688358:0.00380)0.971:0.04879)0.463:0.01132)0.755:0.01040,(OM-RGC.v2.001940584:0.00781,OM-RGC.v2.002565779:0.01091)0.754:0.01040)1.000:0.27580)0.303:0.10092)1.000:0.62562,((OM-RGC.v2.000374171:0.03013,(OM-RGC.v2.000374031:0.02722,OM-RGC.v2.000374324:0.02469)0.913:0.02352)1.000:0.42755,((OM-RGC.v2.000361168:0.01673,OM-RGC.v2.000577355:0.00414)1.000:0.41101,(OM-RGC.v2.000126496:0.34471,(OM-RGC.v2.000163748:0.20976,((OM-RGC.v2.002751489:0.02567,(OM-RGC.v2.000158431:0.02245,(OM-RGC.v2.007173129:0.00055,OM-RGC.v2.002028247:0.02120)0.543:0.00052)0.860:0.01685)1.000:0.27963,((OM-RGC.v2.003832981:0.00054,OM-RGC.v2.007953872:0.00055)0.999:0.09252,(OM-RGC.v2.000228201:0.07290,((OM-RGC.v2.000232293:0.00054,OM-RGC.v2.002123777:0.00340)1.000:0.12289,OM-RGC.v2.001330286:0.08403)0.915:0.02540)0.392:0.01657)1.000:0.18880)0.996:0.11249)0.987:0.10039)0.955:0.20881)0.940:0.15103)1.000:0.60880)0.597:0.09127)0.998:0.22811,((OM-RGC.v2.005445356:0.61008,(OM-RGC.v2.004822750:0.42166,(OM-RGC.v2.001257353:0.01266,(OM-RGC.v2.002198405:0.02429,(OM-RGC.v2.001183507:0.00732,OM-RGC.v2.001259424:0.00993)0.887:0.01111)0.000:0.01567)1.000:0.36781)0.430:0.08644)0.968:0.15509,(OM-RGC.v2.005954390:0.65333,(((OM-RGC.v2.000612307:0.07898,OM-RGC.v2.004640751:0.04232)1.000:0.49521,((OM-RGC.v2.002090269:0.00055,OM-RGC.v2.003214682:0.00055)1.000:0.23333,(OM-RGC.v2.001072870:0.08503,OM-RGC.v2.003819175:0.12431)0.385:0.06353)1.000:0.21539)1.000:0.33434,(((((OM-RGC.v2.001283129:0.04080,OM-RGC.v2.002986466:0.02277)0.110:0.01851,(OM-RGC.v2.007741889:0.01884,OM-RGC.v2.001090714:0.00600)0.555:0.00560)0.655:0.02719,OM-RGC.v2.004989234:0.05133)0.990:0.09033,(OM-RGC.v2.001961225:0.11625,((OM-RGC.v2.001593605:0.01545,OM-RGC.v2.004994915:0.00852)0.998:0.07547,(OM-RGC.v2.001081991:0.14669,(OM-RGC.v2.005459531:0.06218,OM-RGC.v2.006927928:0.02671)0.994:0.10198)0.134:0.01108)0.926:0.04988)0.886:0.05920)0.980:0.10847,(OM-RGC.v2.000969501:0.21745,OM-RGC.v2.006461567:0.22538)0.493:0.06191)1.000:0.45085)0.021:0.08637)0.948:0.09968)0.998:0.19502)1.000:0.31854,(((((((((OM-RGC.v2.001393048:0.08176,(OM-RGC.v2.002495356:0.00055,OM-RGC.v2.006187693:0.00055)0.995:0.08737)1.000:0.27902,(OM-RGC.v2.001009509:0.15320,(OM-RGC.v2.000983334:0.10004,OM-RGC.v2.002625783:0.22693)0.673:0.07057)1.000:0.14637)0.991:0.10874,(((OM-RGC.v2.000924060:0.12809,OM-RGC.v2.000936221:0.16577)0.139:0.07005,(OM-RGC.v2.005145763:0.09968,(OM-RGC.v2.000961918:0.03483,OM-RGC.v2.002972427:0.04004)0.984:0.07265)1.000:0.13714)1.000:0.22735,(OM-RGC.v2.001019661:0.19945,OM-RGC.v2.003199304:0.43138)1.000:0.32198)0.710:0.12187)0.971:0.11008,(OM-RGC.v2.000788750:0.62952,(OM-RGC.v2.000908682:0.28957,(OM-RGC.v2.000833537:0.03118,(OM-RGC.v2.000864600:0.04639,OM-RGC.v2.001648214:0.03130)0.985:0.03207)1.000:0.23104)1.000:0.30993)0.899:0.10502)1.000:0.19023,(OM-RGC.v2.000896471:0.58094,OM-RGC.v2.003657712:0.66442)0.991:0.19913)0.232:0.07662,((OM-RGC.v2.000956430:0.61138,OM-RGC.v2.001060486:0.87265)0.991:0.21989,(((OM-RGC.v2.000929731:0.10348,(OM-RGC.v2.002270895:0.02666,OM-RGC.v2.002471266:0.00458)0.966:0.07399)1.000:0.51921,(OM-RGC.v2.000980276:0.42704,(((OM-RGC.v2.001003032:0.02888,OM-RGC.v2.001317403:0.03107)1.000:0.12844,(OM-RGC.v2.000865626:0.05348,(OM-RGC.v2.003794386:0.03615,(OM-RGC.v2.001291507:0.00258,OM-RGC.v2.001485833:0.00054)0.996:0.03109)0.412:0.01883)1.000:0.12201)0.661:0.03587,(((OM-RGC.v2.001846506:0.02199,OM-RGC.v2.002376486:0.04380)0.987:0.06823,(OM-RGC.v2.000907793:0.03778,(OM-RGC.v2.003675834:0.00055,OM-RGC.v2.004537857:0.00054)0.947:0.02190)0.969:0.04121)1.000:0.11138,((OM-RGC.v2.002031847:0.02405,((OM-RGC.v2.000940244:0.02751,OM-RGC.v2.006355559:0.03056)0.001:0.01072,(OM-RGC.v2.006136989:0.00052,OM-RGC.v2.003066122:0.00055)0.957:0.03844)0.893:0.02054)0.998:0.07909,((OM-RGC.v2.000901188:0.02370,OM-RGC.v2.002843886:0.03906)0.999:0.07903,((((OM-RGC.v2.002658087:0.00055,OM-RGC.v2.002313191:0.00055)0.935:0.01014,OM-RGC.v2.000882024:0.04480)0.766:0.00539,(OM-RGC.v2.003790413:0.04632,OM-RGC.v2.000901120:0.00376)0.986:0.04737)0.745:0.00493,OM-RGC.v2.004657417:0.00309)0.961:0.02769)0.998:0.07165)0.995:0.08833)0.897:0.05227)1.000:0.31263)1.000:0.26346)0.999:0.27943,(OM-RGC.v2.001100035:0.67564,((((((OM-RGC.v2.001008988:0.08512,OM-RGC.v2.001035792:0.17685)1.000:0.16564,OM-RGC.v2.002023809:0.43513)0.681:0.04822,(OM-RGC.v2.001009221:0.20576,(OM-RGC.v2.001168288:0.04750,OM-RGC.v2.001168429:0.01231)1.000:0.18165)0.838:0.06276)0.908:0.05827,(OM-RGC.v2.001099191:0.14757,(OM-RGC.v2.000973663:0.12288,(OM-RGC.v2.001031988:0.05547,OM-RGC.v2.001033985:0.05235)0.998:0.08533)0.999:0.11194)0.994:0.11445)0.529:0.05569,OM-RGC.v2.002402311:0.25059)1.000:0.37470,(OM-RGC.v2.003808711:0.61103,(OM-RGC.v2.000949343:0.18959,(OM-RGC.v2.000953381:0.10914,OM-RGC.v2.003905696:0.06908)0.987:0.09443)0.988:0.19764)0.922:0.14313)0.923:0.14140)1.000:0.25409)0.986:0.14966)0.953:0.11380)0.510:0.09457,((OM-RGC.v2.001212003:0.92034,(((OM-RGC.v2.001040920:0.67966,(((OM-RGC.v2.006641386:0.00055,OM-RGC.v2.007102729:0.00054)1.000:0.22428,((OM-RGC.v2.000997337:0.03350,OM-RGC.v2.004923133:0.03782)0.998:0.13429,((OM-RGC.v2.007146528:0.09177,(OM-RGC.v2.006904081:0.08328,OM-RGC.v2.007370611:0.03725)0.820:0.04665)0.885:0.04948,OM-RGC.v2.002208998:0.13520)0.595:0.05221)1.000:0.18119)0.994:0.14325,((OM-RGC.v2.003321111:0.00055,OM-RGC.v2.003508771:0.00789)1.000:0.43055,(OM-RGC.v2.000999851:0.38361,OM-RGC.v2.001317323:0.27642)0.934:0.11814)0.777:0.12788)0.995:0.17324)1.000:0.26333,(OM-RGC.v2.001382618:0.45844,(OM-RGC.v2.000943508:0.21902,(OM-RGC.v2.000986052:0.10550,OM-RGC.v2.000988542:0.06455)0.997:0.16181)1.000:0.43842)0.935:0.17573)0.984:0.12995,(OM-RGC.v2.000971521:0.59014,(OM-RGC.v2.004778225:0.10815,(OM-RGC.v2.000783415:0.03825,OM-RGC.v2.007237061:0.00481)0.746:0.02689)1.000:0.86051)0.686:0.10555)0.219:0.04862)0.974:0.10366,(((OM-RGC.v2.000821091:0.08783,OM-RGC.v2.000967651:0.07037)1.000:0.66842,(((OM-RGC.v2.000860743:0.38261,(OM-RGC.v2.005983985:0.41416,OM-RGC.v2.006545446:0.00094)0.965:0.21173)1.000:0.40189,(OM-RGC.v2.000905076:0.42294,((OM-RGC.v2.005019106:0.12993,(OM-RGC.v2.001133321:0.03653,OM-RGC.v2.001965528:0.01152)0.825:0.06713)1.000:0.40528,(OM-RGC.v2.003477981:0.25068,(OM-RGC.v2.000894122:0.04546,(OM-RGC.v2.008439918:0.00055,(OM-RGC.v2.000778458:0.02718,OM-RGC.v2.004131002:0.08862)0.691:0.05174)0.959:0.06778)0.980:0.11030)0.995:0.18455)0.242:0.09299)1.000:0.80130)0.941:0.11255,OM-RGC.v2.003082318:0.65277)0.348:0.07144)0.983:0.14115,((((OM-RGC.v2.006805418:0.75009,(OM-RGC.v2.004499114:0.54230,(OM-RGC.v2.000908140:0.17798,OM-RGC.v2.000917617:0.20959)1.000:0.33405)0.970:0.20600)0.909:0.11850,((OM-RGC.v2.003750824:0.57973,(OM-RGC.v2.000884225:0.33243,(OM-RGC.v2.000909689:0.21526,(OM-RGC.v2.000908155:0.17483,(OM-RGC.v2.000892797:0.11356,(OM-RGC.v2.000863058:0.03211,OM-RGC.v2.000893051:0.03513)0.998:0.05937)0.985:0.06230)0.996:0.11591)0.989:0.11798)0.953:0.13146)1.000:0.34143,(OM-RGC.v2.002347177:0.44757,(OM-RGC.v2.000991496:0.25409,(OM-RGC.v2.000948563:0.17271,((OM-RGC.v2.000954862:0.01811,OM-RGC.v2.000957883:0.00762)0.999:0.07360,(OM-RGC.v2.000955899:0.04394,OM-RGC.v2.002290558:0.00055)0.974:0.04878)1.000:0.14030)0.991:0.13893)0.998:0.16754)1.000:0.30982)0.508:0.05908)0.871:0.08428,(OM-RGC.v2.007034454:0.89748,(((((((OM-RGC.v2.000515817:0.19110,OM-RGC.v2.001699804:0.25821)1.000:0.21910,(((OM-RGC.v2.000491219:0.01493,OM-RGC.v2.000850435:0.01704)0.997:0.07215,((OM-RGC.v2.002102879:0.01408,(OM-RGC.v2.000516911:0.04023,OM-RGC.v2.004006807:0.04303)0.828:0.00901)0.872:0.01039,(OM-RGC.v2.000582479:0.05751,OM-RGC.v2.001425412:0.08559)0.922:0.02505)1.000:0.11144)1.000:0.12488,(((OM-RGC.v2.000575931:0.04571,(OM-RGC.v2.002721813:0.04190,(OM-RGC.v2.000593992:0.00938,(((OM-RGC.v2.005599119:0.00055,OM-RGC.v2.004605862:0.00055)0.692:0.00263,OM-RGC.v2.001363649:0.01343)0.706:0.00800,((OM-RGC.v2.004970283:0.00055,OM-RGC.v2.005970896:0.00433)0.910:0.00578,OM-RGC.v2.006054929:0.00055)0.891:0.01252)0.928:0.00990)0.858:0.00707)0.735:0.01098)0.961:0.02747,OM-RGC.v2.000571150:0.06798)1.000:0.08971,(OM-RGC.v2.000525414:0.17940,(OM-RGC.v2.000539822:0.10209,(OM-RGC.v2.000733866:0.08501,(((OM-RGC.v2.001115034:0.02601,OM-RGC.v2.005874572:0.06994)0.921:0.05493,((OM-RGC.v2.001549020:0.00475,OM-RGC.v2.003353440:0.00432)0.993:0.04648,(((OM-RGC.v2.000798810:0.01502,OM-RGC.v2.001007424:0.02997)0.653:0.00348,(OM-RGC.v2.005017044:0.00759,OM-RGC.v2.000530639:0.05074)0.759:0.00804)1.000:0.09510,(OM-RGC.v2.004880638:0.05678,OM-RGC.v2.003371610:0.04341)0.855:0.02445)0.894:0.02555)0.990:0.05417)0.974:0.03515,((OM-RGC.v2.000809794:0.00053,OM-RGC.v2.001306719:0.00055)1.000:0.10468,(OM-RGC.v2.000589365:0.03271,(OM-RGC.v2.001324244:0.00055,OM-RGC.v2.002826547:0.00054)0.999:0.03965)0.999:0.05447)1.000:0.05727)0.800:0.01728)0.995:0.05850)1.000:0.09922)0.928:0.05809)0.052:0.03808)0.999:0.13455)0.797:0.10584,((OM-RGC.v2.000555238:0.03927,(OM-RGC.v2.000504502:0.01437,OM-RGC.v2.001507403:0.01847)0.240:0.02508)1.000:0.36512,(((OM-RGC.v2.000552762:0.24513,(OM-RGC.v2.000976925:0.05557,(OM-RGC.v2.000510861:0.05344,(OM-RGC.v2.000510134:0.06855,(OM-RGC.v2.001096540:0.02141,(OM-RGC.v2.001324132:0.00054,OM-RGC.v2.002597077:0.00054)0.960:0.01720)0.931:0.01503)0.208:0.01151)0.988:0.04606)0.999:0.12103)0.985:0.09009,(((OM-RGC.v2.003997526:0.07008,(OM-RGC.v2.000543217:0.04632,OM-RGC.v2.000733765:0.04017)0.915:0.02843)1.000:0.13351,((((OM-RGC.v2.002463285:0.01195,OM-RGC.v2.006734125:0.01426)0.724:0.00285,OM-RGC.v2.001506114:0.06780)0.897:0.01508,(OM-RGC.v2.002849294:0.01742,(OM-RGC.v2.000570513:0.01590,OM-RGC.v2.005270838:0.03109)0.793:0.01431)0.939:0.01838)1.000:0.30212,OM-RGC.v2.000559939:0.29432)0.142:0.03292)0.281:0.02296,(((OM-RGC.v2.000527031:0.17063,OM-RGC.v2.007394034:0.13734)1.000:0.18884,OM-RGC.v2.000707602:0.40562)0.796:0.07854,((OM-RGC.v2.000545810:0.11538,((OM-RGC.v2.000545846:0.01050,(OM-RGC.v2.004425516:0.00054,OM-RGC.v2.001430729:0.00053)0.970:0.01985)1.000:0.10827,(OM-RGC.v2.000545838:0.02861,OM-RGC.v2.004280795:0.06971)0.999:0.08599)0.992:0.05903)1.000:0.12321,(OM-RGC.v2.000927102:0.16343,(OM-RGC.v2.000594499:0.12753,((OM-RGC.v2.000585149:0.05028,OM-RGC.v2.000590007:0.05042)0.984:0.04072,(OM-RGC.v2.001493122:0.05775,OM-RGC.v2.006136697:0.14152)0.804:0.05200)0.913:0.03437)0.990:0.07432)0.998:0.08772)0.169:0.03175)0.910:0.02631)0.998:0.09162)0.326:0.05048,OM-RGC.v2.007707247:0.32254)0.614:0.04198)1.000:0.26265)1.000:0.20653,(((OM-RGC.v2.000445812:0.21310,(OM-RGC.v2.000453824:0.02395,OM-RGC.v2.001934651:0.05463)1.000:0.23883)1.000:0.47672,((OM-RGC.v2.000907494:0.25926,(OM-RGC.v2.000458473:0.21156,(OM-RGC.v2.000457871:0.03063,OM-RGC.v2.003623968:0.04345)1.000:0.24978)0.927:0.08411)0.985:0.11340,(OM-RGC.v2.000545767:0.31448,OM-RGC.v2.007444757:0.29778)0.987:0.15226)1.000:0.26912)1.000:0.28697,(((OM-RGC.v2.000529367:0.02453,OM-RGC.v2.003039426:0.02510)1.000:0.38331,((OM-RGC.v2.000546099:0.06918,OM-RGC.v2.000606218:0.08077)1.000:0.21818,((OM-RGC.v2.000535506:0.16175,((OM-RGC.v2.000683289:0.11275,(((OM-RGC.v2.000537613:0.01470,OM-RGC.v2.001211991:0.01709)1.000:0.08566,(OM-RGC.v2.005437912:0.02008,(OM-RGC.v2.002619826:0.03445,(OM-RGC.v2.000574872:0.01040,OM-RGC.v2.003953246:0.04291)0.320:0.01899)0.646:0.00595)0.999:0.10088)0.997:0.05025,((OM-RGC.v2.007546972:0.03466,(OM-RGC.v2.001062478:0.02033,((OM-RGC.v2.000705143:0.00649,OM-RGC.v2.004235678:0.00330)0.808:0.01186,OM-RGC.v2.001647564:0.01948)0.583:0.00571)0.559:0.02290)0.998:0.11352,(OM-RGC.v2.006046321:0.01368,(OM-RGC.v2.001321573:0.00331,OM-RGC.v2.001579228:0.01282)0.776:0.00759)1.000:0.14183)0.902:0.03760)0.526:0.01401)0.991:0.04950,OM-RGC.v2.000579926:0.15502)0.468:0.03207)0.886:0.03699,(OM-RGC.v2.000476707:0.14968,((((OM-RGC.v2.000537616:0.02659,OM-RGC.v2.007258978:0.02396)0.941:0.04798,(((OM-RGC.v2.000540255:0.05086,OM-RGC.v2.000969678:0.06387)0.997:0.04896,((OM-RGC.v2.000595849:0.01076,OM-RGC.v2.005152233:0.01011)0.974:0.03495,(OM-RGC.v2.000535260:0.05335,(OM-RGC.v2.000541806:0.01241,(OM-RGC.v2.006296644:0.00448,((OM-RGC.v2.001923205:0.00055,(OM-RGC.v2.000603031:0.02547,OM-RGC.v2.001782755:0.02162)0.854:0.00983)0.791:0.00054,OM-RGC.v2.002430619:0.01757)0.802:0.00472)0.850:0.00904)0.999:0.06250)0.977:0.03401)0.991:0.04212)0.966:0.02953,(OM-RGC.v2.000541096:0.09254,(OM-RGC.v2.004626914:0.09736,(OM-RGC.v2.000539206:0.02758,(OM-RGC.v2.007731803:0.00053,OM-RGC.v2.002930788:0.00054)0.970:0.01841)0.995:0.05800)0.061:0.01615)0.077:0.01815)1.000:0.05296)0.652:0.01754,(OM-RGC.v2.000532949:0.05817,OM-RGC.v2.000532951:0.04034)1.000:0.06527)0.994:0.04764,(OM-RGC.v2.000532500:0.01499,OM-RGC.v2.000533163:0.01480)1.000:0.15580)0.962:0.04255)0.999:0.09206)1.000:0.13388)0.618:0.07669)0.998:0.16950,(OM-RGC.v2.000541235:0.28694,OM-RGC.v2.000567331:0.35754)1.000:0.25660)0.990:0.11868)0.952:0.12327)1.000:0.20218,((OM-RGC.v2.000476147:0.61981,gluc_tr|A0A3G8CGB9|A0A3G8CGB9_9PSED:0.68310)0.987:0.15561,(((((((OM-RGC.v2.000601865:0.01573,(OM-RGC.v2.000511609:0.03586,OM-RGC.v2.000511739:0.02655)0.187:0.02990)1.000:0.23343,(OM-RGC.v2.000510684:0.03623,OM-RGC.v2.000529635:0.02184)1.000:0.23700)1.000:0.18741,(((OM-RGC.v2.000500065:0.24085,(OM-RGC.v2.001466672:0.31420,OM-RGC.v2.002517611:0.33909)0.862:0.07890)0.959:0.03881,OM-RGC.v2.000477065:0.21362)0.850:0.03366,(OM-RGC.v2.008137995:0.22520,(OM-RGC.v2.000518668:0.38533,((OM-RGC.v2.000445282:0.03615,(OM-RGC.v2.004505516:0.04193,(OM-RGC.v2.003278417:0.00359,(OM-RGC.v2.001209193:0.00055,OM-RGC.v2.001486131:0.00055)0.990:0.00055)0.978:0.03285)0.993:0.05365)1.000:0.28808,(OM-RGC.v2.000449225:0.18848,OM-RGC.v2.000479445:0.12868)0.999:0.11748)1.000:0.14888)0.865:0.04645)0.236:0.03829)0.801:0.03540)0.640:0.05667,((OM-RGC.v2.000463237:0.10094,(OM-RGC.v2.000538261:0.08878,(OM-RGC.v2.000480589:0.06999,OM-RGC.v2.000630201:0.05650)0.917:0.02229)0.603:0.02888)1.000:0.31486,((OM-RGC.v2.000394919:0.14563,(OM-RGC.v2.000423923:0.09094,OM-RGC.v2.004242762:0.11087)0.942:0.07505)0.998:0.10632,(OM-RGC.v2.000256615:0.29725,(OM-RGC.v2.004467520:0.08726,OM-RGC.v2.006792022:0.00055)0.998:0.21571)0.991:0.09198)0.995:0.10763)0.999:0.12842)0.996:0.09235,((((OM-RGC.v2.000392422:0.09395,OM-RGC.v2.003612974:0.07626)1.000:0.26063,OM-RGC.v2.000396958:0.23773)0.976:0.08074,((OM-RGC.v2.000365832:0.29452,(OM-RGC.v2.000364392:0.19773,(OM-RGC.v2.000297669:0.05279,OM-RGC.v2.000356687:0.02795)1.000:0.22215)0.965:0.08156)0.986:0.06696,(OM-RGC.v2.000400909:0.20152,(OM-RGC.v2.005278663:0.20594,(OM-RGC.v2.000452378:0.05867,OM-RGC.v2.000476051:0.05237)1.000:0.26429)0.308:0.02939)0.962:0.06258)0.944:0.05116)0.331:0.04663,((OM-RGC.v2.000750364:0.02008,(OM-RGC.v2.004606136:0.02072,OM-RGC.v2.000746397:0.02096)0.860:0.01101)1.000:0.20357,OM-RGC.v2.000631235:0.42371)0.962:0.08746)0.996:0.06865)0.447:0.05088,(OM-RGC.v2.000364382:0.06649,(OM-RGC.v2.000306649:0.03869,OM-RGC.v2.001126514:0.06262)0.207:0.02129)1.000:0.38774)0.979:0.08471,(((toshi_Alpha_AD940_01010:0.00054,((toshi_Alpha_AD946_01230:0.0,toshi_Alpha_Gbth_018_001:0.0,toshi_Alpha_NBRC3257_0292:0.0):0.00136,(toshi_Alpha_B932_3074:0.0,toshi_Alpha_BAR24_10820:0.0,toshi_Alpha_O1G_RS0106590:0.0):0.00055)0.883:0.00254)1.000:0.51793,((toshi_Alpha_F457_RS0102490:0.19114,((toshi_Alpha_AL01_02070:0.03686,(toshi_Alpha_BK793_RS04355:0.00186,(toshi_Alpha_B6V90_RS07750:0.00602,(toshi_Alpha_BLA18_RS04480:0.00055,toshi_Alpha_SACS_1049:0.00452)0.774:0.00150)0.889:0.00419)0.996:0.04398)0.972:0.04667,(toshi_Alpha_AL01_02080:0.06045,(toshi_Alpha_BLA18_RS04490:0.00139,(toshi_Alpha_BK793_RS04365:0.00151,toshi_Alpha_SACS_1046:0.00299)0.996:0.00054)1.000:0.07087)1.000:0.11282)1.000:0.14530)0.998:0.10558,(((toshi_Alpha_A0U93_14620:0.09555,(toshi_Alpha_A0U89_12035:0.00123,(toshi_Alpha_A0U90_10370:0.00055,toshi_Alpha_EU61_RS0101355:0.00151)0.763:0.00180)1.000:0.07210)0.931:0.03951,(((toshi_Alpha_ASAP_1034:0.0,toshi_Alpha_P792_16290:0.0):0.00422,toshi_Alpha_Asbog_02637:0.00054)1.000:0.14169,(toshi_Alpha_AD949_06385:0.0,toshi_Alpha_Abol_030_026:0.0):0.16937)0.993:0.06677)0.817:0.04658,((toshi_Alpha_GMO_17320:0.06758,(((((toshi_Alpha_A0123_03318:0.0,toshi_Alpha_VZ55_RS06855:0.0):0.01816,toshi_Alpha_HK24_09415:0.01824)0.903:0.01150,(((toshi_Alpha_A0J51_00622:0.00149,toshi_Alpha_GFR01_RS06970:0.00297)0.859:0.00536,(toshi_Alpha_AD940_13905:0.00998,(Q8KIL1_SLDA_GLUTH_Glycerol_dehydrogenase_large_subunit:0.00297,(toshi_Alpha_B932_1321:0.0,toshi_Alpha_BAR24_02495:0.0,toshi_Alpha_NBRC3255_0235:0.0,toshi_Alpha_NBRC3257_1134:0.0,toshi_Alpha_O1G_RS0105425:0.0):0.00055)0.973:0.00949)0.990:0.01715)0.965:0.01386,(toshi_Alpha_AD935_11490:0.00054,((toshi_Alpha_AD938_10275:0.0,toshi_Alpha_GJA01_RS08145:0.0):0.00300,(toshi_Alpha_AD937_13375:0.0,toshi_Alpha_AD942_04425:0.0,toshi_Alpha_GLF_2776:0.0):0.00151)0.811:0.00150)0.999:0.02653)0.480:0.01099)0.987:0.03590,(((toshi_Alpha_A0123_01987:0.00148,toshi_Alpha_VZ55_RS07825:0.00055)0.988:0.02530,((toshi_Alpha_A0J51_00428:0.00759,((toshi_Alpha_AD935_08270:0.00541,toshi_Alpha_GLF_2584:0.00200)0.409:0.00404,((toshi_Alpha_AD938_11075:0.0,toshi_Alpha_GJA01_RS03095:0.0):0.00553,toshi_Alpha_AD942_09935:0.00492)0.665:0.00348)0.931:0.00724)0.438:0.00154,((toshi_Alpha_GFR01_RS07945:0.01200,((toshi_Alpha_AD946_06365:0.0,toshi_Alpha_Gbth_045_001:0.0,toshi_Alpha_NBRC3255_0026:0.0,toshi_Alpha_NBRC3257_0925:0.0):0.00601,(toshi_Alpha_B932_1532:0.0,toshi_Alpha_BAR24_01515:0.0,toshi_Alpha_O1G_RS0104400:0.0):0.00751)0.959:0.00748)0.955:0.00735,toshi_Alpha_AD940_12925:0.00911)0.341:0.00151)1.000:0.05380)0.978:0.03025,(((toshi_Alpha_AD931_00825:0.0,toshi_Alpha_GLS_c23460:0.0):0.00055,toshi_Alpha_AD950_04355:0.00255)1.000:0.07128,((toshi_Alpha_GLUCORHAEAF1_01025:0.00172,toshi_Alpha_SXCC_02642:0.00283)0.923:0.00870,(toshi_Alpha_GEU01_RS09505:0.01058,toshi_Alpha_GEU02_RS12815:0.00757)0.786:0.00828)1.000:0.09651)1.000:0.05655)1.000:0.11123)0.993:0.03545,(((toshi_Alpha_A0U94_11760:0.0,toshi_Alpha_AD941_11215:0.0,toshi_Alpha_GAL01_RS06120:0.0):0.00055,toshi_Alpha_HK22_01870:0.00421)0.992:0.02374,(toshi_Alpha_AD943_12005:0.01962,(toshi_Alpha_AD929_10170:0.00055,(toshi_Alpha_AD934_07185:0.00055,((toshi_Alpha_AD939_08790:0.0,toshi_Alpha_AD950_12860:0.0):0.00055,((toshi_Alpha_AD931_07150:0.0,toshi_Alpha_AD932_10755:0.0,toshi_Alpha_GLS_c09380:0.0):0.00149,(toshi_Alpha_GOX0854:0.0,toshi_Alpha_W826_RS0102840:0.0):0.00148)0.000:0.00055)0.837:0.00149)0.945:0.00851)0.638:0.01069)0.958:0.01785)0.983:0.02933)0.943:0.04486)1.000:0.16064,((toshi_Alpha_NTH01S_RS10085:0.15742,toshi_Alpha_Tasa_010_051:0.07024)0.978:0.05196,((toshi_Alpha_JCM25156_RS06725:0.03792,((toshi_Alpha_GLUCORHAEAF1_03960:0.00941,toshi_Alpha_GLX_04310:0.02647)0.951:0.01209,(((toshi_Alpha_B0W47_01010:0.00150,toshi_Alpha_GXY01S_RS14380:0.00609)0.957:0.01108,(toshi_Alpha_H845_1475:0.01263,((((toshi_Alpha_GLUCOINTEAF2_0202965:0.0,toshi_Alpha_Gain_0016_006:0.0):0.00588,toshi_Alpha_Gxy13693_035_010:0.00326)0.894:0.00457,((toshi_Alpha_GEU01_RS05910:0.0,toshi_Alpha_GEU02_RS06915:0.0,toshi_Alpha_Geu3261_0065_002:0.0):0.00055,toshi_Alpha_S101446_00607:0.00152)1.000:0.00054)0.914:0.00095,toshi_Alpha_GEU03_RS12965:0.00055)0.896:0.00702)0.880:0.00600)0.835:0.01308,((toshi_Alpha_A8L53_RS13080:0.0,toshi_Alpha_ATCC53582_01271:0.0):0.00154,(toshi_Alpha_A8L54_RS11255:0.0,toshi_Alpha_BIV05_RS05805:0.0,toshi_Alpha_BIV07_RS02235:0.0,toshi_Alpha_BIV10_RS14785:0.0,toshi_Alpha_GXY_09044:0.0,toshi_Alpha_Gaha_0064_022:0.0):0.00055)1.000:0.03338)0.847:0.00567)0.971:0.02696)1.000:0.13363,((toshi_Alpha_BIV05_RS14200:0.00055,((toshi_Alpha_A8L53_RS01705:0.0,toshi_Alpha_ATCC53582_02955:0.0,toshi_Alpha_Gaha_0190_018:0.0):0.00054,toshi_Alpha_BIV10_RS16650:0.00945)0.679:0.00428)1.000:0.34364,(toshi_Alpha_G442_RS0108015:0.12914,(toshi_Alpha_A0U92_08685:0.02689,((toshi_Alpha_A39U_RS0115725:0.0,toshi_Alpha_Abac_012_051:0.0):0.00055,toshi_Alpha_EMQ_RS08455:0.00055)0.994:0.03420)1.000:0.11665)0.561:0.03137)0.928:0.02619)1.000:0.07871)0.980:0.04319)0.941:0.04401)0.195:0.07410)1.000:0.25825)1.000:0.35808,((OM-RGC.v2.000973072:0.00055,OM-RGC.v2.001590327:0.00055)1.000:0.25288,(OM-RGC.v2.000808840:0.27247,OM-RGC.v2.000841936:0.22925)0.985:0.09736)0.996:0.10915)0.485:0.04753)1.000:0.28121)0.991:0.12889)0.307:0.04320,(((OM-RGC.v2.000448988:0.71192,((OM-RGC.v2.000537179:0.09850,(OM-RGC.v2.000545981:0.02223,OM-RGC.v2.003243274:0.01622)0.994:0.07562)1.000:0.30549,(OM-RGC.v2.008433608:0.17250,(OM-RGC.v2.000526253:0.21356,(OM-RGC.v2.000538705:0.05930,OM-RGC.v2.001586846:0.05431)0.997:0.11044)0.933:0.07637)1.000:0.25315)0.999:0.24548)0.991:0.14986,((((OM-RGC.v2.006299728:0.74867,OM-RGC.v2.003935323:0.30156)0.730:0.12226,(((((toshi_Alpha_HK26_01535:0.01158,toshi_Alpha_JCM25146_RS05085:0.01340)0.999:0.04712,((toshi_Alpha_B8X00_06540:0.00297,toshi_Alpha_HK20_03070:0.00652)1.000:0.04661,(toshi_Alpha_AGA_914:0.05652,(toshi_Alpha_Absy_001_008:0.0,toshi_Alpha_B9K04_09630:0.0,toshi_Alpha_B9K05_00455:0.0):0.03622)0.833:0.01069)0.364:0.01581)0.999:0.11253,(((toshi_Alpha_GLF_1517:0.00824,((toshi_Alpha_AD938_03535:0.0,toshi_Alpha_GJA01_RS14060:0.0):0.00135,(toshi_Alpha_AD937_02580:0.00138,toshi_Alpha_AD942_04760:0.00540)0.421:0.00138)0.911:0.01510)1.000:0.13707,(toshi_Alpha_A0U92_00185:0.04053,((toshi_Alpha_A39U_RS0107635:0.0,toshi_Alpha_Abac_058_049:0.0):0.00054,toshi_Alpha_EMQ_RS11125:0.00055)0.984:0.02640)0.998:0.07392)1.000:0.17739,((toshi_Alpha_AZ09_10800:0.03387,(toshi_Alpha_S101447_01756:0.02367,((toshi_Alpha_DB34_01515:0.00055,toshi_Alpha_S1001342_01723:0.00137)0.997:0.01585,(((toshi_Alpha_APA01_21550:0.0,toshi_Alpha_APA03_21550:0.0,toshi_Alpha_APA07_21550:0.0,toshi_Alpha_APA12_21550:0.0,toshi_Alpha_APA22_21550:0.0,toshi_Alpha_APA26_21550:0.0,toshi_Alpha_APA32_21550:0.0,toshi_Alpha_APA42C_21550:0.0,toshi_Alpha_S101468_01952:0.0):0.00136,(toshi_Alpha_APA10_RS04075:0.0,toshi_Alpha_APS_1127:0.0,toshi_Alpha_SRCM100623_00775:0.0):0.00404)0.335:0.00055,((toshi_Alpha_APT_02219:0.0,toshi_Alpha_BW123_RS06560:0.0):0.00411,toshi_Alpha_APA386B_1016:0.00540)0.452:0.00135)0.999:0.02615)0.495:0.00319)0.984:0.02497)1.000:0.09116,((((toshi_Alpha_AD949_09325:0.0,toshi_Alpha_Abol_020_075:0.0):0.04575,toshi_Alpha_HK19_08660:0.02717)0.857:0.00829,((toshi_Alpha_HK16_11685:0.00271,(toshi_Alpha_ASN_2084:0.00674,(((toshi_Alpha_ATPR_1131:0.00136,(toshi_Alpha_AD944_04360:0.0,toshi_Alpha_ATR1_018c0070:0.0):0.00408)0.000:0.00055,toshi_Alpha_HC62_14560:0.00272)0.000:0.00055,((toshi_Alpha_AD947_06100:0.00055,toshi_Alpha_AtDm6_0185:0.00136)0.914:0.00271,toshi_Alpha_AD948_04660:0.00135)0.000:0.00055)1.000:0.00054)0.916:0.00097)1.000:0.03897,((toshi_Alpha_Amal_00264:0.00539,toshi_Alpha_HK23_01865:0.00141)0.981:0.01636,(((toshi_Alpha_AD951_13140:0.00136,((toshi_Alpha_AD933_04390:0.00135,toshi_Alpha_AmDm5_0278:0.00405)0.000:0.00055,toshi_Alpha_AD953_04180:0.00539)0.818:0.00134)0.942:0.00054,toshi_Alpha_AD930_04210:0.00514)0.877:0.00997,(toshi_Alpha_AD952_02595:0.00943,(toshi_Alpha_AD928_07530:0.00135,toshi_Alpha_AD954_03200:0.00272)0.935:0.00054)0.859:0.01241)0.955:0.01585)0.989:0.02002)0.982:0.01919)0.993:0.03159,((toshi_Alpha_Abin_066_001:0.00259,(toshi_Alpha_HK13_00055:0.0,toshi_Alpha_HK17_15640:0.0):0.00054)1.000:0.04306,((toshi_Alpha_Abci_003_137:0.00055,toshi_Alpha_HK14_08175:0.00133)0.996:0.03560,(toshi_Alpha_HK15_00485:0.00188,((toshi_Alpha_Abor_032_007:0.0,toshi_Alpha_HK12_14170:0.0):0.00054,toshi_Alpha_HK27_14050:0.00264)0.646:0.00055)0.999:0.04930)1.000:0.06221)0.951:0.02246)0.508:0.02086)0.974:0.04627)0.912:0.07042)1.000:0.55834,(Q59086_QUIA_ACIAD_Quinate/shikimate_dehydrogenase:0.37866,((toshi_Alpha_AD931_03145:0.0,toshi_Alpha_GLS_c14360:0.0):0.13378,toshi_Alpha_HK24_08265:0.12307)1.000:0.19994)1.000:0.44531)0.346:0.03557,OM-RGC.v2.002927332:0.58195)0.597:0.05847)0.680:0.05595,((OM-RGC.v2.000540049:0.56666,OM-RGC.v2.000541114:0.58416)0.832:0.12013,((toshi_Alpha_GMO_05620:0.08754,(toshi_Alpha_AD943_02115:0.01333,(toshi_Alpha_AD929_07455:0.00141,(((toshi_Alpha_AD931_10810:0.0,toshi_Alpha_GLS_c19740:0.0):0.00055,toshi_Alpha_AD950_01240:0.00135)0.000:0.00055,(((toshi_Alpha_GOX1857:0.0,toshi_Alpha_W826_RS0110195:0.0):0.00055,toshi_Alpha_AD932_02730:0.00686)0.000:0.00055,(toshi_Alpha_AD939_05005:0.00137,toshi_Alpha_AD934_10625:0.00822)0.000:0.00055)0.827:0.00137)0.999:0.01528)0.730:0.00688)0.957:0.04134)1.000:0.29080,(toshi_Alpha_Abci_040_002:0.29077,(((toshi_Alpha_AD942_04825:0.00872,toshi_Alpha_GLF_1504:0.00132)0.999:0.04754,(toshi_Alpha_A0123_02261:0.02794,(toshi_Alpha_A0J51_01250:0.00283,toshi_Alpha_GFR01_RS10045:0.00143)0.985:0.01599)0.953:0.02356)1.000:0.14954,(toshi_Alpha_ASAP_0571:0.00536,toshi_Alpha_Asbog_00451:0.00054)1.000:0.40253)0.472:0.06425)1.000:0.21462)1.000:0.38811)0.980:0.12299)0.967:0.09804,OM-RGC.v2.000355249:0.60297)1.000:0.19256)0.575:0.04918,((OM-RGC.v2.000517287:0.75872,((toshi_Alpha_Tasa_048_153:0.18025,((((toshi_Alpha_VZ55_RS08235:0.00559,(((toshi_Alpha_AD946_06040:0.0,toshi_Alpha_Gbth_006_023:0.0,toshi_Alpha_NBRC3255_2376:0.0,toshi_Alpha_NBRC3257_1743:0.0):0.00961,((toshi_Alpha_B932_1698:0.0,toshi_Alpha_BAR24_00760:0.0,toshi_Alpha_O1G_RS0103630:0.0):0.00280,toshi_Alpha_Gbfr_020_023:0.00277)0.763:0.00146)0.978:0.00960,(toshi_Alpha_A0123_02101:0.01240,toshi_Alpha_HK24_07960:0.00857)0.382:0.00268)0.007:0.00170)0.497:0.00055,(toshi_Alpha_AD940_04530:0.00991,(toshi_Alpha_A0J51_00778:0.01316,toshi_Alpha_GFR01_RS08650:0.00222)0.327:0.00277)0.682:0.00227)1.000:0.13389,(toshi_Alpha_GMO_27660:0.14508,((toshi_Alpha_AD931_00260:0.0,toshi_Alpha_GLS_c15580:0.0):0.00660,((toshi_Alpha_AD939_06070:0.0,toshi_Alpha_GOX1441:0.0,toshi_Alpha_W826_RS0111260:0.0):0.00864,(toshi_Alpha_AD932_02950:0.00782,(toshi_Alpha_AD950_02275:0.01020,toshi_Alpha_AD943_00925:0.00924)0.410:0.00275)0.780:0.00157)0.697:0.00625)1.000:0.08045)0.538:0.04187)1.000:0.10154,((toshi_Alpha_GDI_0325:0.0,toshi_Alpha_Gdia_2382:0.0):0.15588,(toshi_Alpha_A0U93_12120:0.13580,(toshi_Alpha_A0U89_10495:0.00805,(toshi_Alpha_A0U90_08785:0.00280,toshi_Alpha_EU61_RS0111540:0.00141)0.940:0.01169)1.000:0.15734)0.977:0.06782)0.661:0.03337)0.979:0.07868)1.000:0.58008,(((toshi_Alpha_AD931_00810:0.0,toshi_Alpha_GLS_c23420:0.0):0.00558,toshi_Alpha_AD950_04330:0.00390)1.000:0.31333,(((toshi_Alpha_HK23_00810:0.00841,((toshi_Alpha_AD951_03455:0.00269,((toshi_Alpha_AD930_03880:0.0,toshi_Alpha_AmDm5_2000:0.0,toshi_Alpha_Amal_01878:0.0):0.00055,toshi_Alpha_AD933_08630:0.00135)0.805:0.00135)0.954:0.00764,(toshi_Alpha_AD954_04085:0.00107,(toshi_Alpha_AD952_11825:0.00055,toshi_Alpha_AD928_03125:0.00134)1.000:0.00055)0.937:0.00694)0.123:0.00287)0.481:0.00974,((toshi_Alpha_A0U91_11540:0.00055,(toshi_Alpha_HK19_02580:0.0,toshi_Alpha_JCM25330_RS13920:0.0):0.00404)0.985:0.01075,(toshi_Alpha_AD949_00675:0.0,toshi_Alpha_Abol_021_134:0.0):0.02493)0.620:0.00839)1.000:0.12159,(((((toshi_Alpha_AD939_09495:0.00134,(toshi_Alpha_GOX0516:0.0,toshi_Alpha_W826_RS0100910:0.0):0.00055)0.000:0.00054,(toshi_Alpha_AD934_02390:0.00399,(toshi_Alpha_AD950_09615:0.00055,(toshi_Alpha_AD931_07345:0.0,toshi_Alpha_GLS_c06130:0.0):0.00269)0.000:0.00055)0.443:0.00134)0.921:0.00672,(toshi_Alpha_AD943_02825:0.01523,((toshi_Alpha_A0U94_09710:0.0,toshi_Alpha_AD945_10215:0.0,toshi_Alpha_HK22_05550:0.0):0.00055,(toshi_Alpha_AD941_10985:0.0,toshi_Alpha_GAL01_RS03600:0.0):0.00134)0.994:0.02036)0.645:0.01046)0.989:0.03687,((toshi_Alpha_HK24_04870:0.00373,(toshi_Alpha_A0123_02630:0.00267,toshi_Alpha_VZ55_RS08395:0.00132)0.823:0.00303)0.987:0.01674,(((toshi_Alpha_Gbfr_018_044:0.00821,((toshi_Alpha_AD946_04000:0.0,toshi_Alpha_Gbth_009_041:0.0,toshi_Alpha_NBRC3255_2772:0.0,toshi_Alpha_NBRC3257_0662:0.0):0.00483,(toshi_Alpha_AD940_12715:0.00740,(toshi_Alpha_B932_1579:0.0,toshi_Alpha_BAR24_01305:0.0,toshi_Alpha_O1G_RS0104190:0.0):0.00874)0.693:0.00391)0.074:0.00309)0.941:0.00678,((toshi_Alpha_AD935_04095:0.0,toshi_Alpha_AD938_11295:0.0,toshi_Alpha_GJA01_RS02875:0.0,toshi_Alpha_GLF_2542:0.0):0.00055,(toshi_Alpha_AD942_10150:0.00134,toshi_Alpha_AD937_05055:0.00055)0.817:0.00133)0.953:0.00673)0.444:0.00527,(toshi_Alpha_A0J51_00684:0.00055,toshi_Alpha_GFR01_RS08220:0.00133)0.736:0.00055)0.996:0.02794)0.992:0.03501)1.000:0.10791,((toshi_Alpha_A0U92_16715:0.02983,((toshi_Alpha_A39U_RS0108640:0.0,toshi_Alpha_Abac_003_033:0.0):0.00053,toshi_Alpha_EMQ_RS07490:0.00055)0.964:0.01564)1.000:0.14669,((((toshi_Alpha_G442_RS0115580:0.00536,toshi_Alpha_HK28_04675:0.00540)1.000:0.11177,toshi_Alpha_Amme_065_003:0.19495)0.853:0.03370,((toshi_Alpha_GDI_0539:0.00055,toshi_Alpha_Gdia_1469:0.00267)1.000:0.06789,(toshi_Alpha_B0W47_10950:0.09174,(toshi_Alpha_GLUCORHAEAF1_02500:0.00110,toshi_Alpha_SXCC_03608:0.00055)1.000:0.08221)0.961:0.03217)0.463:0.01787)0.810:0.02495,((toshi_Alpha_AZ09_06630:0.02965,(((toshi_Alpha_DB34_10995:0.0,toshi_Alpha_S1001342_02509:0.0):0.00115,((toshi_Alpha_APA10_RS09000:0.0,toshi_Alpha_APS_2569:0.0,toshi_Alpha_APT_01465:0.0,toshi_Alpha_BW123_RS02705:0.0,toshi_Alpha_SRCM100623_02677:0.0):0.00055,((gluc_tr|S6CWB9|S6CWB9_ACEPA:0.0,toshi_Alpha_APA01_14620:0.0,toshi_Alpha_APA03_14620:0.0,toshi_Alpha_APA07_14620:0.0,toshi_Alpha_APA12_14620:0.0,toshi_Alpha_APA22_14620:0.0,toshi_Alpha_APA26_14620:0.0,toshi_Alpha_APA32_14620:0.0,toshi_Alpha_APA386B_325:0.0,toshi_Alpha_APA42C_14620:0.0):0.00055,toshi_Alpha_S101468_02599:0.00133)0.835:0.00134)1.000:0.00055)0.832:0.00118,(((toshi_Alpha_APO_2385:0.0,toshi_Alpha_ApDm4_0142:0.0,toshi_Alpha_CBI36_08230:0.0):0.00125,toshi_Alpha_WG31_07695:0.00148)0.967:0.00670,((toshi_Alpha_A4R89_09915:0.0,toshi_Alpha_A4S02_05355:0.0,toshi_Alpha_S101447_02408:0.0):0.00055,toshi_Alpha_APA11_RS10725:0.00135)0.965:0.00672)0.854:0.00272)0.967:0.01358)1.000:0.05396,((toshi_Alpha_AGA_1796:0.02284,((toshi_Alpha_Absy_012_048:0.00275,(toshi_Alpha_B9K04_11345:0.0,toshi_Alpha_B9K05_11380:0.0):0.00130)0.989:0.01542,((toshi_Alpha_HK26_06750:0.00548,toshi_Alpha_JCM25146_RS03810:0.00545)1.000:0.02627,(toshi_Alpha_B8X00_11820:0.00134,toshi_Alpha_HK20_06360:0.00055)0.988:0.01292)0.672:0.00767)0.747:0.00656)1.000:0.03237,(((toshi_Alpha_Abci_011_022:0.00055,toshi_Alpha_HK14_12260:0.00132)0.998:0.02942,(toshi_Alpha_HK12_05080:0.00245,((toshi_Alpha_Abor_010_199:0.0,toshi_Alpha_HK27_10395:0.0):0.00055,toshi_Alpha_HK15_00935:0.00136)0.893:0.00055)0.997:0.02412)0.999:0.03305,(((toshi_Alpha_Abin_006_021:0.0,toshi_Alpha_HK17_10265:0.0):0.00088,toshi_Alpha_HK13_04250:0.00053)1.000:0.03818,((toshi_Alpha_AD948_07735:0.0,toshi_Alpha_ASN_2518:0.0,toshi_Alpha_ATPR_0982:0.0,toshi_Alpha_HK16_05225:0.0):0.02019,((toshi_Alpha_AD944_08495:0.0,toshi_Alpha_ATR1_445c0001:0.0):0.00247,(toshi_Alpha_AD947_12435:0.0,toshi_Alpha_AtDm6_1783:0.0,toshi_Alpha_HC62_10105:0.0):0.00054)0.947:0.01024)0.999:0.02517)0.714:0.01543)0.000:0.00318)0.996:0.02899)0.402:0.01719)0.926:0.03502)0.774:0.05570)0.991:0.08825)1.000:0.24985)1.000:0.25815)0.846:0.07004)1.000:0.16943,((gluc_tr|A0A198GF09|A0A198GF09_9GAMM:0.54485,((gluc_tr|A0A085JKL7|A0A085JKL7_9GAMM:0.30954,(gluc_tr|A0A0G4K251|A0A0G4K251_9GAMM:0.19871,(gluc_tr|D4P700|D4P700_PANAN:0.16304,((gluc_tr|A0A085GJ45|A0A085GJ45_9ENTR:0.02539,(gluc_tr|A0A1B7HGP9|A0A1B7HGP9_9ENTR:0.00579,(gluc_tr|A0A1B7HVE7|A0A1B7HVE7_9ENTR:0.00614,gluc_tr|A0A1B7IWV4|A0A1B7IWV4_9ENTR:0.00940)0.064:0.00724)0.812:0.01283)0.999:0.06270,((gluc_tr|K8A2T7|K8A2T7_9ENTR:0.01301,gluc_tr|K8B285|K8B285_9ENTR:0.00696)1.000:0.07484,(gluc_tr|A0A1B7JM36|A0A1B7JM36_9ENTR:0.06007,((gluc_tr|A0A085ABQ5|A0A085ABQ5_9ENTR:0.04990,(gluc_tr|A0A0E1CJE8|A0A0E1CJE8_KLEPN:0.0,gluc_tr|W8V528|W8V528_KLEPN:0.0):0.03457)0.508:0.00917,(gluc_tr|A0A198GTC4|A0A198GTC4_9ENTR:0.04892,P15877_DHG_ECOLI_glucose_DH_membrane_bound:0.05212)0.961:0.01763)0.688:0.01287)0.998:0.04413)0.985:0.04480)1.000:0.10145)0.746:0.05806)0.832:0.05472)0.995:0.09897,((((toshi_Alpha_G442_RS0106835:0.00253,toshi_Alpha_HK28_06480:0.01125)1.000:0.17903,((toshi_Alpha_A0U92_05765:0.02940,((toshi_Alpha_A39U_RS0114850:0.0,toshi_Alpha_Abac_017_225:0.0):0.00054,toshi_Alpha_EMQ_RS11770:0.00055)0.995:0.02634)1.000:0.14462,((((toshi_Alpha_CBI36_03560:0.00272,((toshi_Alpha_APO_2094:0.0,toshi_Alpha_ApDm4_2689:0.0):0.00137,toshi_Alpha_WG31_03675:0.00055)0.000:0.00055)0.916:0.01078,(toshi_Alpha_AZ09_12745:0.03991,(((gluc_tr|A0A1Y0XVM4|A0A1Y0XVM4_ACEPA:0.0,toshi_Alpha_DB34_07285:0.0,toshi_Alpha_S1001342_00569:0.0):0.00272,(toshi_Alpha_S101468_00573:0.00274,((toshi_Alpha_APA01_06330:0.0,toshi_Alpha_APA03_06330:0.0,toshi_Alpha_APA07_06330:0.0,toshi_Alpha_APA12_06330:0.0,toshi_Alpha_APA22_06330:0.0,toshi_Alpha_APA26_06330:0.0,toshi_Alpha_APA32_06330:0.0,toshi_Alpha_APA42C_06330:0.0):0.00055,((gluc_tr|A0A1A0DB81|A0A1A0DB81_ACEPA:0.0,toshi_Alpha_APA10_RS06605:0.0,toshi_Alpha_APS_0848:0.0,toshi_Alpha_SRCM100623_01084:0.0):0.00407,(toshi_Alpha_APT_00581:0.0,toshi_Alpha_BW123_RS12385:0.0):0.00135)0.000:0.00055)0.000:0.00055)0.924:0.00407)0.357:0.00097,(toshi_Alpha_APA11_RS12050:0.00573,(gluc_tr|A0A1Y0UW19|A0A1Y0UW19_9PROT:0.0,toshi_Alpha_S101447_00570:0.0):0.01340)0.670:0.00932)0.847:0.00974)0.694:0.01054)1.000:0.11718,((toshi_Alpha_AGA_1127:0.04784,((toshi_Alpha_B8X00_02850:0.00055,toshi_Alpha_HK20_09665:0.00134)1.000:0.05971,(toshi_Alpha_HK26_07745:0.02778,toshi_Alpha_JCM25146_RS04780:0.00770)1.000:0.08095)0.933:0.02405)0.553:0.02008,(toshi_Alpha_Absy_009_144:0.00214,(toshi_Alpha_B9K04_05335:0.0,toshi_Alpha_B9K05_05840:0.0):0.00744)1.000:0.07137)1.000:0.16295)1.000:0.08505,(((toshi_Alpha_AD949_01385:0.0,toshi_Alpha_Abol_021_054:0.0):0.06776,(((toshi_Alpha_AD930_04990:0.00139,(toshi_Alpha_AmDm5_2097:0.00554,(toshi_Alpha_AD951_11775:0.00055,toshi_Alpha_AD953_14540:0.00054)0.794:0.00139)0.771:0.00138)0.975:0.00866,(((gluc_tr|A0A177G7F2|A0A177G7F2_9PROT:0.0,toshi_Alpha_Amal_02000:0.0):0.00138,toshi_Alpha_HK23_00325:0.00055)0.941:0.00558,(toshi_Alpha_AD952_10040:0.00055,(toshi_Alpha_AD928_09900:0.00138,toshi_Alpha_AD954_11835:0.00414)0.790:0.00137)0.948:0.00690)0.981:0.01083)0.989:0.02280,(toshi_Alpha_A0U91_05055:0.00139,(toshi_Alpha_JCM25330_RS14460:0.01277,toshi_Alpha_HK19_08175:0.00138)0.797:0.00137)1.000:0.03055)0.979:0.03084)0.978:0.04135,((toshi_Alpha_HK11_02735:0.00111,toshi_Alpha_HK25_10955:0.00429)1.000:0.16752,(((toshi_Alpha_HK17_05910:0.00075,(toshi_Alpha_HK13_12735:0.00392,toshi_Alpha_Abin_006_167:0.00588)0.136:0.00184)1.000:0.03689,((toshi_Alpha_AD948_04945:0.00163,(toshi_Alpha_AtDm6_0683:0.00411,(toshi_Alpha_ASN_2834:0.00275,(toshi_Alpha_ATPR_0455:0.0,toshi_Alpha_HK16_03905:0.0):0.00055)0.000:0.00055)0.765:0.00113)0.916:0.00584,(toshi_Alpha_HC62_09680:0.01260,((toshi_Alpha_AD944_15665:0.0,toshi_Alpha_ATR1_075c0165:0.0):0.00137,toshi_Alpha_AD947_05520:0.00055)0.844:0.00255)0.790:0.00415)1.000:0.03730)0.996:0.03716,(((gluc_tr|A0A2Z5ZGW2|A0A2Z5ZGW2_9PROT:0.0,toshi_Alpha_Abor_010_101:0.0):0.00055,(toshi_Alpha_HK15_02770:0.00145,(toshi_Alpha_HK12_04630:0.00137,toshi_Alpha_HK27_10940:0.00055)0.000:0.00055)0.697:0.00136)1.000:0.05200,(toshi_Alpha_Abci_011_130:0.00272,toshi_Alpha_HK14_15020:0.00274)0.999:0.04193)0.994:0.03672)0.093:0.01450)0.943:0.03517)0.515:0.03405)0.551:0.03736)0.996:0.06054)0.919:0.04500,((toshi_Alpha_GDI_3277:0.0,toshi_Alpha_Gdia_3089:0.0):0.13577,(((toshi_Alpha_A8L53_RS03665:0.0,toshi_Alpha_ATCC53582_01404:0.0,toshi_Alpha_BIV05_RS03090:0.0,toshi_Alpha_BIV07_RS07815:0.0,toshi_Alpha_BIV10_RS01315:0.0):0.00111,(toshi_Alpha_A8L54_RS00095:0.0,toshi_Alpha_GXY_11284:0.0,toshi_Alpha_Gaha_0054_008:0.0):0.00165)1.000:0.09309,((toshi_Alpha_GLX_05970:0.02427,(toshi_Alpha_GLUCORHAEAF1_12875:0.00172,toshi_Alpha_SXCC_04655:0.00241)0.999:0.03347)0.922:0.02184,((toshi_Alpha_B0W47_02520:0.00691,toshi_Alpha_GXY01S_RS02120:0.02215)0.994:0.01968,(((toshi_Alpha_GLUCOINTEAF2_0201608:0.0,toshi_Alpha_Gain_0039_068:0.0):0.00602,(toshi_Alpha_GOB01_RS03350:0.00055,toshi_Alpha_Gxy13693_033_070:0.00134)0.963:0.00798)0.972:0.01193,(toshi_Alpha_H845_1711:0.02084,(toshi_Alpha_GEU02_RS04870:0.00055,((toshi_Alpha_GEU01_RS02780:0.00136,toshi_Alpha_KOEU_06510:0.00055)0.938:0.00271,(toshi_Alpha_GEU03_RS08725:0.00272,(toshi_Alpha_Geu3261_0052_067:0.0,toshi_Alpha_S101446_00979:0.0):0.00055)0.000:0.00055)0.844:0.00136)0.948:0.00906)0.444:0.00431)0.960:0.01322)0.822:0.01567)1.000:0.09044)0.998:0.05934)0.980:0.05598)0.990:0.08747,(((((toshi_Alpha_ASAP_1869:0.0,toshi_Alpha_P792_05600:0.0):0.00055,toshi_Alpha_Asbog_00903:0.00132)1.000:0.11551,(toshi_Alpha_A0U93_03660:0.09699,(toshi_Alpha_A0U89_09095:0.00304,(toshi_Alpha_A0U90_07390:0.00271,toshi_Alpha_EU61_RS0112440:0.00055)0.878:0.00377)1.000:0.06352)0.691:0.02464)1.000:0.09548,(toshi_Alpha_Tasa_010_278:0.07802,(toshi_Alpha_JCM25143_RS03435:0.10439,(toshi_Alpha_Amme_003_006:0.03455,(toshi_Alpha_A0U92_03340:0.02450,toshi_Alpha_HK28_07990:0.02390)0.957:0.01857)0.975:0.03398)1.000:0.08232)1.000:0.12610)0.791:0.05056,((toshi_Alpha_NTH01S_RS02750:0.10935,((((toshi_Alpha_AD938_10885:0.0,toshi_Alpha_GJA01_RS03680:0.0):0.00399,(toshi_Alpha_AD935_06110:0.00270,((toshi_Alpha_AD937_07775:0.0,toshi_Alpha_GLF_0328:0.0):0.00135,toshi_Alpha_AD942_02005:0.00136)0.939:0.00407)0.000:0.00055)0.472:0.00513,(((toshi_Alpha_B932_2127:0.0,toshi_Alpha_BAR24_15295:0.0,toshi_Alpha_O1G_RS0108920:0.0):0.00055,((toshi_Alpha_AD946_13600:0.0,toshi_Alpha_Gbth_005_044:0.0,toshi_Alpha_NBRC3255_1327:0.0,toshi_Alpha_NBRC3257_0371:0.0):0.00270,(toshi_Alpha_AD940_08635:0.00055,toshi_Alpha_Gbfr_021_045:0.00134)0.000:0.00055)0.804:0.00135)0.952:0.00959,((toshi_Alpha_A0123_02336:0.0,toshi_Alpha_HK24_01540:0.0,toshi_Alpha_VZ55_RS10065:0.0):0.02320,(toshi_Alpha_A0J51_02827:0.00270,toshi_Alpha_GFR01_RS12965:0.00055)0.839:0.00281)0.998:0.02513)0.037:0.01783)1.000:0.06610,(((toshi_Alpha_HK22_12435:0.00132,(toshi_Alpha_A0U94_08405:0.00055,((toshi_Alpha_AD941_13895:0.0,toshi_Alpha_GAL01_RS04910:0.0):0.00134,toshi_Alpha_AD945_15400:0.00055)0.852:0.00133)0.000:0.00054)0.996:0.02099,(toshi_Alpha_AD943_07470:0.00991,(((toshi_Alpha_AD939_12290:0.0,toshi_Alpha_GOX0265:0.0,toshi_Alpha_W826_RS0112255:0.0):0.00050,(toshi_Alpha_AD932_08820:0.00055,((toshi_Alpha_AD931_09315:0.0,toshi_Alpha_GLS_c02870:0.0):0.00132,(toshi_Alpha_AD929_04890:0.00265,toshi_Alpha_AD934_10110:0.00266)0.000:0.00055)0.913:0.00114)0.866:0.00266)0.913:0.00113,toshi_Alpha_AD950_09245:0.00134)0.788:0.00218)0.623:0.00820)1.000:0.05616,(gluc_tr|G6XKS6|G6XKS6_9PROT:0.0,toshi_Alpha_GMO_20920:0.0):0.08607)0.775:0.02623)0.966:0.03449)0.998:0.06821,(toshi_Alpha_F457_RS0106215:0.15860,(toshi_Alpha_AL01_09305:0.03366,((gluc_tr|A0A7U7G4A9|A0A7U7G4A9_9PROT:0.0,toshi_Alpha_B6V90_RS08885:0.0,toshi_Alpha_BLA18_RS02150:0.0,toshi_Alpha_SACS_0129:0.0):0.00054,toshi_Alpha_BK793_RS06945:0.00373)0.998:0.03977)1.000:0.14725)1.000:0.12406)1.000:0.14397)1.000:0.16520)1.000:0.11688)0.788:0.06796)1.000:0.23044,(OM-RGC.v2.000474154:0.90443,(((OM-RGC.v2.000569253:0.66779,(((OM-RGC.v2.000680335:0.24619,(OM-RGC.v2.000525973:0.04677,OM-RGC.v2.000526505:0.04019)1.000:0.22541)1.000:0.18749,(((OM-RGC.v2.000557798:0.03220,(OM-RGC.v2.004820621:0.03131,OM-RGC.v2.000555254:0.02935)0.084:0.01117)1.000:0.09247,(OM-RGC.v2.000541909:0.01792,(((OM-RGC.v2.002027739:0.00053,OM-RGC.v2.003505674:0.00068)0.928:0.00690,OM-RGC.v2.000541741:0.02005)0.879:0.01236,(OM-RGC.v2.001387892:0.00055,OM-RGC.v2.002747234:0.00332)0.945:0.01741)0.628:0.00888)1.000:0.08937)1.000:0.21959,(OM-RGC.v2.005300087:0.39031,(OM-RGC.v2.000493629:0.15112,(OM-RGC.v2.000507906:0.18895,(OM-RGC.v2.000505720:0.03973,OM-RGC.v2.003833322:0.08662)0.999:0.10090)0.989:0.06234)0.478:0.03508)0.993:0.12730)0.991:0.08873)0.891:0.05246,((OM-RGC.v2.000545108:0.26178,(OM-RGC.v2.000400933:0.20451,(OM-RGC.v2.000418461:0.04657,(OM-RGC.v2.004801232:0.07696,(OM-RGC.v2.000422655:0.00443,gluc_tr|A0A0F9V8Q5|A0A0F9V8Q5_9ZZZZ:0.00527)0.991:0.05005)0.925:0.02441)1.000:0.19497)1.000:0.13427)1.000:0.12220,((((OM-RGC.v2.000380139:0.04724,((OM-RGC.v2.001536074:0.03954,OM-RGC.v2.003408945:0.03180)0.962:0.03714,(OM-RGC.v2.000444372:0.00369,gluc_tr|A0A6N7BWU6|A0A6N7BWU6_9GAMM:0.00612)0.998:0.04160)0.842:0.01646)0.734:0.02313,gluc_tr|A0A1R4K1C8|A0A1R4K1C8_9GAMM:0.05668)1.000:0.32901,(OM-RGC.v2.000550614:0.19972,((OM-RGC.v2.002408945:0.18344,(OM-RGC.v2.000574036:0.15035,((OM-RGC.v2.000545700:0.00230,OM-RGC.v2.000545755:0.02352)1.000:0.06139,(OM-RGC.v2.000545252:0.03588,OM-RGC.v2.007469001:0.03793)0.908:0.02555)0.999:0.08087)0.937:0.06266)0.848:0.05063,(OM-RGC.v2.000572408:0.15362,(OM-RGC.v2.001959636:0.16052,((OM-RGC.v2.002156333:0.13263,(OM-RGC.v2.000536208:0.07790,OM-RGC.v2.002376351:0.06004)0.638:0.04547)0.980:0.06880,OM-RGC.v2.001991943:0.16536)0.342:0.04374)0.934:0.05578)0.988:0.07084)0.564:0.05776)1.000:0.12173)1.000:0.17814,((OM-RGC.v2.003329367:0.44010,(OM-RGC.v2.000495423:0.23182,(OM-RGC.v2.000534020:0.20622,((OM-RGC.v2.003040373:0.06949,(OM-RGC.v2.000547390:0.05983,OM-RGC.v2.004948160:0.13405)0.748:0.02038)0.763:0.03460,((OM-RGC.v2.000545973:0.02905,OM-RGC.v2.002322571:0.02773)0.994:0.04841,OM-RGC.v2.000516483:0.12465)0.784:0.02542)1.000:0.09262)0.950:0.07106)0.938:0.06355)0.717:0.05904,OM-RGC.v2.001824212:0.38689)0.717:0.05966)1.000:0.11180)0.935:0.05350)0.801:0.03195)0.459:0.05800,OM-RGC.v2.000509641:0.51505)0.842:0.06302,(((OM-RGC.v2.000512662:0.00997,OM-RGC.v2.000735555:0.01590)1.000:0.09648,(OM-RGC.v2.000495746:0.03761,OM-RGC.v2.002633254:0.05079)0.226:0.03448)1.000:0.44128,(gluc_tr|A0A2Z3J619|A0A2Z3J619_9GAMM:0.58431,(OM-RGC.v2.007711249:0.25084,((OM-RGC.v2.001659513:0.01451,(OM-RGC.v2.001670742:0.04683,OM-RGC.v2.007542439:0.00698)0.765:0.00784)0.953:0.03102,((OM-RGC.v2.000402002:0.01492,OM-RGC.v2.000876807:0.02004)0.975:0.02851,(OM-RGC.v2.000407638:0.06450,((OM-RGC.v2.000396308:0.01213,OM-RGC.v2.000402622:0.00740)0.305:0.00412,(OM-RGC.v2.000394587:0.01292,(OM-RGC.v2.007930443:0.01026,OM-RGC.v2.003404179:0.00055)0.763:0.00330)0.898:0.00834)0.997:0.03582)0.762:0.02220)0.663:0.02784)0.999:0.15252)0.692:0.09317)1.000:0.18831)0.441:0.06474)0.341:0.05340)0.288:0.05943)1.000:0.24548)0.957:0.08320)0.576:0.06720)0.943:0.07608,((((OM-RGC.v2.000846052:0.10191,(OM-RGC.v2.000521916:0.05340,OM-RGC.v2.000521921:0.04492)0.994:0.04888)0.997:0.09445,((OM-RGC.v2.000519165:0.08957,OM-RGC.v2.005018156:0.11945)1.000:0.14743,((OM-RGC.v2.000453498:0.03927,OM-RGC.v2.002433714:0.04960)1.000:0.17249,(OM-RGC.v2.000730327:0.13385,OM-RGC.v2.001008910:0.08826)0.997:0.08369)0.136:0.03379)0.131:0.03710)1.000:0.37837,(OM-RGC.v2.000689682:0.37100,(OM-RGC.v2.002771770:0.00069,OM-RGC.v2.005972573:0.10373)1.000:0.41225)0.997:0.18807)1.000:0.24369,(OM-RGC.v2.000470247:0.65486,(OM-RGC.v2.000530302:0.18816,(OM-RGC.v2.000539455:0.19634,(OM-RGC.v2.000533371:0.17292,OM-RGC.v2.000616426:0.24733)0.093:0.02966)0.893:0.04818)1.000:0.25097)0.983:0.13573)0.895:0.05705)0.996:0.23055)0.803:0.11948)0.834:0.09048,((OM-RGC.v2.000923826:0.29300,(OM-RGC.v2.000939824:0.21407,OM-RGC.v2.004728686:0.30094)0.805:0.08377)1.000:0.58063,(((OM-RGC.v2.000847625:0.28399,(OM-RGC.v2.005325827:0.07946,(OM-RGC.v2.003072550:0.00055,OM-RGC.v2.007131139:0.00054)0.981:0.05989)1.000:0.32647)1.000:0.28915,(((OM-RGC.v2.000947394:0.19753,(OM-RGC.v2.000774187:0.01732,OM-RGC.v2.001469704:0.06236)1.000:0.20213)1.000:0.24985,((OM-RGC.v2.005747542:0.02715,OM-RGC.v2.006635376:0.02126)1.000:0.47145,(OM-RGC.v2.002941316:0.27527,((OM-RGC.v2.000823790:0.09405,OM-RGC.v2.004239895:0.09317)1.000:0.18025,((OM-RGC.v2.001735333:0.01192,OM-RGC.v2.002722164:0.05217)0.983:0.06622,(OM-RGC.v2.000762546:0.17261,(OM-RGC.v2.006135660:0.02469,((OM-RGC.v2.000903112:0.02591,(OM-RGC.v2.000794497:0.03951,(OM-RGC.v2.001601788:0.03288,(OM-RGC.v2.002027905:0.00055,OM-RGC.v2.005383998:0.00054)0.980:0.02472)0.958:0.01627)0.877:0.01636)0.897:0.01447,OM-RGC.v2.002488751:0.11255)0.068:0.00051)0.993:0.09211)0.791:0.04997)1.000:0.16247)0.958:0.09302)1.000:0.28443)0.991:0.15449)0.996:0.13987,(OM-RGC.v2.000933583:0.29555,(((OM-RGC.v2.004059892:0.03303,OM-RGC.v2.006896540:0.00055)0.985:0.09299,(OM-RGC.v2.000934469:0.03126,(OM-RGC.v2.002447455:0.01183,OM-RGC.v2.003110478:0.02744)0.981:0.03695)1.000:0.10127)1.000:0.10782,((((OM-RGC.v2.006043144:0.05202,(OM-RGC.v2.000950314:0.02242,OM-RGC.v2.004921030:0.01917)0.963:0.02836)0.997:0.05872,(OM-RGC.v2.000950258:0.07751,(OM-RGC.v2.005708024:0.02697,(OM-RGC.v2.000945420:0.03224,(OM-RGC.v2.000946906:0.06676,OM-RGC.v2.000946425:0.02956)0.294:0.00981)0.852:0.02323)0.987:0.05961)0.999:0.07998)1.000:0.10600,(((OM-RGC.v2.000988504:0.02817,(OM-RGC.v2.002675164:0.00055,OM-RGC.v2.003025753:0.00602)0.983:0.03178)0.999:0.06747,(((OM-RGC.v2.002029069:0.05064,(OM-RGC.v2.000949391:0.01591,OM-RGC.v2.006036022:0.01311)0.838:0.00097)0.978:0.02795,(OM-RGC.v2.000949522:0.05341,(OM-RGC.v2.000949851:0.01340,OM-RGC.v2.000950165:0.01969)0.987:0.02815)0.857:0.02462)0.912:0.01451,((OM-RGC.v2.000950568:0.03003,OM-RGC.v2.001013210:0.02741)0.138:0.00822,OM-RGC.v2.007017627:0.01708)0.992:0.04718)0.980:0.03585)0.983:0.04950,((OM-RGC.v2.000953759:0.01556,(OM-RGC.v2.000957922:0.02097,OM-RGC.v2.000954713:0.02253)0.307:0.00802)0.996:0.06153,(((OM-RGC.v2.000948230:0.01626,OM-RGC.v2.002142632:0.05734)0.831:0.03230,OM-RGC.v2.004041418:0.13301)0.841:0.01202,OM-RGC.v2.003166530:0.02281)0.963:0.03692)0.977:0.05346)1.000:0.13568)1.000:0.12048,((OM-RGC.v2.000971390:0.10151,((OM-RGC.v2.003280573:0.04529,(OM-RGC.v2.000969150:0.03660,(OM-RGC.v2.000963943:0.02433,OM-RGC.v2.000968700:0.03780)0.072:0.01144)0.976:0.03955)1.000:0.12896,(OM-RGC.v2.001208714:0.00054,OM-RGC.v2.004144885:0.00440)0.992:0.07115)0.394:0.03191)1.000:0.16690,(((((OM-RGC.v2.000866029:0.04147,(OM-RGC.v2.000928577:0.01834,OM-RGC.v2.000941721:0.02796)0.968:0.02421)1.000:0.06315,((OM-RGC.v2.003744582:0.00181,OM-RGC.v2.004802747:0.01318)0.381:0.02161,(OM-RGC.v2.001003694:0.01180,OM-RGC.v2.005182982:0.02570)0.966:0.04149)0.979:0.04695)0.865:0.02706,(((((OM-RGC.v2.000943033:0.03052,(OM-RGC.v2.000934258:0.01726,OM-RGC.v2.006641933:0.03369)0.962:0.01937)0.973:0.02370,(OM-RGC.v2.000942372:0.01570,(OM-RGC.v2.000941829:0.01400,OM-RGC.v2.002397753:0.01840)0.341:0.00489)0.986:0.00055)0.469:0.01941,OM-RGC.v2.000941202:0.03296)0.837:0.02122,OM-RGC.v2.006226511:0.00871)0.996:0.07215,((((OM-RGC.v2.000937819:0.08744,(OM-RGC.v2.000931233:0.03140,(OM-RGC.v2.003152486:0.03048,OM-RGC.v2.001136398:0.02738)0.899:0.01851)0.554:0.02081)0.784:0.01871,(OM-RGC.v2.000933219:0.03543,OM-RGC.v2.005767067:0.00055)0.874:0.02503)0.897:0.02142,((OM-RGC.v2.001316640:0.00666,OM-RGC.v2.004336566:0.01156)0.987:0.03273,(OM-RGC.v2.000942618:0.04123,(OM-RGC.v2.001124712:0.00715,OM-RGC.v2.005749708:0.05191)0.981:0.04333)0.806:0.01876)0.983:0.03409)0.700:0.02000,(OM-RGC.v2.000925363:0.04332,OM-RGC.v2.000942757:0.07214)1.000:0.09878)0.927:0.03005)0.963:0.03714)0.988:0.04648,(((OM-RGC.v2.000882993:0.05276,OM-RGC.v2.005010659:0.01492)0.903:0.03688,(OM-RGC.v2.000869299:0.02730,OM-RGC.v2.007266943:0.04156)1.000:0.18068)0.329:0.02429,(OM-RGC.v2.000878952:0.06312,OM-RGC.v2.004810226:0.01799)0.990:0.06970)0.917:0.04838)0.995:0.07515,(OM-RGC.v2.002067116:0.09917,(OM-RGC.v2.000922804:0.06884,OM-RGC.v2.005337781:0.04135)0.990:0.10233)1.000:0.26693)0.908:0.04540)0.931:0.04631)0.316:0.02583)0.994:0.09094)1.000:0.24825)0.995:0.15236)0.966:0.10630,(((OM-RGC.v2.004872747:0.02760,OM-RGC.v2.006797036:0.00054)1.000:0.62321,((((OM-RGC.v2.001026774:0.14502,OM-RGC.v2.001050351:0.10540)1.000:0.19343,OM-RGC.v2.001014965:0.24996)0.283:0.04761,(OM-RGC.v2.001007057:0.25348,OM-RGC.v2.001072714:0.33290)0.160:0.05316)0.997:0.12390,((OM-RGC.v2.001296722:0.25555,(OM-RGC.v2.001003096:0.05966,OM-RGC.v2.003070200:0.06401)1.000:0.19953)0.999:0.15917,(OM-RGC.v2.006698284:0.28128,(OM-RGC.v2.001031830:0.19174,(OM-RGC.v2.005463394:0.08197,(OM-RGC.v2.001078220:0.05423,OM-RGC.v2.001458836:0.05192)0.999:0.10472)1.000:0.13661)0.833:0.05037)0.921:0.05138)1.000:0.17267)0.998:0.14584)0.998:0.15496,((OM-RGC.v2.000957892:0.02651,OM-RGC.v2.000980563:0.00932)1.000:0.60104,((OM-RGC.v2.001028156:0.31291,((OM-RGC.v2.000949081:0.13535,OM-RGC.v2.001342893:0.13617)1.000:0.37841,((OM-RGC.v2.002045931:0.28942,OM-RGC.v2.002245936:0.16832)0.991:0.13146,(OM-RGC.v2.000965997:0.19605,OM-RGC.v2.006767479:0.31675)0.892:0.07199)0.992:0.13986)0.541:0.05284)0.995:0.10297,(OM-RGC.v2.000904938:0.46032,(OM-RGC.v2.000988463:0.41550,(OM-RGC.v2.005119864:0.00054,OM-RGC.v2.006638998:0.00054)1.000:0.28827)0.357:0.06830)0.985:0.09660)0.997:0.16147)0.341:0.08023)0.982:0.08780)1.000:0.21179)0.595:0.05510)0.972:0.06881)0.990:0.08280)0.828:0.04613)0.998:0.16496,(((OM-RGC.v2.000985353:0.28957,(OM-RGC.v2.001081434:0.37247,OM-RGC.v2.003792246:0.18433)0.351:0.07704)1.000:0.64739,(OM-RGC.v2.003056736:0.50623,(OM-RGC.v2.001004799:0.49927,OM-RGC.v2.001057525:0.51719)0.935:0.16316)0.970:0.16721)0.997:0.22886,(((OM-RGC.v2.000711445:0.25068,OM-RGC.v2.006002369:0.20288)0.822:0.04994,((gluc_tr|K8AI82|K8AI82_9ENTR:0.23425,(OM-RGC.v2.000883558:0.08683,OM-RGC.v2.001141916:0.06615)1.000:0.20473)0.980:0.07974,(OM-RGC.v2.006689113:0.26742,(OM-RGC.v2.002552865:0.08834,(((OM-RGC.v2.000874242:0.01170,(OM-RGC.v2.002661733:0.02651,OM-RGC.v2.000874633:0.01722)0.171:0.00246)0.964:0.01730,(OM-RGC.v2.000935571:0.05855,OM-RGC.v2.002878427:0.02186)0.555:0.00711)0.734:0.02321,((OM-RGC.v2.001093971:0.00619,(OM-RGC.v2.000837165:0.00814,(OM-RGC.v2.007085682:0.00467,OM-RGC.v2.000844216:0.01427)0.776:0.00713)0.911:0.02046)1.000:0.06004,(OM-RGC.v2.000852835:0.05540,OM-RGC.v2.001280587:0.03872)0.998:0.06164)0.936:0.03828)0.793:0.02872)0.992:0.09226)0.197:0.04327)0.980:0.08360)1.000:0.25030,((OM-RGC.v2.001078416:0.25239,OM-RGC.v2.005251730:0.41113)0.998:0.20948,(OM-RGC.v2.002244895:0.37610,(OM-RGC.v2.001037697:0.19341,OM-RGC.v2.005842742:0.27378)1.000:0.25652)0.206:0.05278)0.507:0.08081)1.000:0.74459)0.808:0.13432)1.000:0.31018,((((OM-RGC.v2.001125716:0.04017,OM-RGC.v2.002862067:0.04467)1.000:0.96157,((OM-RGC.v2.000330732:0.03210,OM-RGC.v2.000834869:0.03700)0.999:0.21203,(OM-RGC.v2.001128974:0.12115,(((OM-RGC.v2.001033206:0.03630,OM-RGC.v2.005993540:0.03625)0.904:0.03661,(OM-RGC.v2.003936161:0.02107,(OM-RGC.v2.002724959:0.00050,OM-RGC.v2.003715891:0.00054)0.903:0.02395)0.807:0.01401)1.000:0.10472,((OM-RGC.v2.001203897:0.02813,OM-RGC.v2.004681405:0.00357)0.982:0.05675,(OM-RGC.v2.001055309:0.18188,(OM-RGC.v2.001039977:0.05220,OM-RGC.v2.001034325:0.12258)0.785:0.04081)0.853:0.02568)0.894:0.04360)0.994:0.08453)0.862:0.13214)1.000:0.61700)0.960:0.24350,(((OM-RGC.v2.001354764:0.17441,(((OM-RGC.v2.005636090:0.12280,OM-RGC.v2.001418733:0.20395)0.874:0.05802,OM-RGC.v2.001895498:0.24831)0.073:0.04158,OM-RGC.v2.005960522:0.18516)0.990:0.10779)0.997:0.13399,(((((((OM-RGC.v2.001118880:0.03148,(OM-RGC.v2.001121490:0.01440,OM-RGC.v2.002143088:0.01023)0.637:0.01337)0.844:0.03551,(OM-RGC.v2.001020566:0.05985,OM-RGC.v2.006631273:0.09787)0.971:0.05127)1.000:0.30032,((((OM-RGC.v2.003130443:0.04891,OM-RGC.v2.008020183:0.01746)0.999:0.16396,((OM-RGC.v2.001108117:0.03248,OM-RGC.v2.001330958:0.02876)0.999:0.16741,((((OM-RGC.v2.005550808:0.13050,((OM-RGC.v2.001834813:0.05449,(OM-RGC.v2.003552607:0.00055,OM-RGC.v2.005450454:0.00054)0.979:0.03516)0.996:0.06811,((OM-RGC.v2.001002594:0.05700,OM-RGC.v2.001212888:0.07182)0.999:0.08384,(OM-RGC.v2.001892532:0.13109,OM-RGC.v2.004983135:0.06579)0.786:0.02448)0.892:0.02299)0.998:0.10159)0.906:0.05760,(OM-RGC.v2.001122435:0.06818,OM-RGC.v2.005550513:0.12717)0.979:0.06621)0.880:0.03852,(OM-RGC.v2.004856177:0.12199,(OM-RGC.v2.004214346:0.02986,(OM-RGC.v2.005438764:0.00055,OM-RGC.v2.007505479:0.00055)0.859:0.01702)0.994:0.10771)0.826:0.02543)0.925:0.05461,OM-RGC.v2.001307319:0.10606)0.999:0.11971)1.000:0.15644)0.823:0.05237,((OM-RGC.v2.001079374:0.06304,OM-RGC.v2.001080974:0.06742)1.000:0.19812,(OM-RGC.v2.001075742:0.17636,OM-RGC.v2.002144188:0.11790)1.000:0.19285)1.000:0.38507)0.552:0.06743,(OM-RGC.v2.001370955:0.17991,(OM-RGC.v2.000885842:0.15623,OM-RGC.v2.001996698:0.19919)1.000:0.37204)0.997:0.12886)0.971:0.10505)0.388:0.05918,(OM-RGC.v2.001147042:0.30229,OM-RGC.v2.001154490:0.16772)0.673:0.06643)0.985:0.08615,(OM-RGC.v2.001050037:0.43266,(OM-RGC.v2.001736653:0.00055,(OM-RGC.v2.003919230:0.01173,OM-RGC.v2.006117954:0.01267)0.837:0.00731)1.000:0.22494)0.131:0.06380)0.987:0.10027,OM-RGC.v2.001843817:0.31019)0.776:0.03994,((OM-RGC.v2.001125428:0.07184,(OM-RGC.v2.001096706:0.02484,OM-RGC.v2.006004769:0.01062)0.953:0.06148)1.000:0.30956,OM-RGC.v2.001087105:0.49226)0.990:0.13877)0.929:0.06117)1.000:0.37646,((OM-RGC.v2.001042499:0.82855,(OM-RGC.v2.000945356:0.83570,OM-RGC.v2.000961889:0.68779)0.740:0.09411)0.878:0.07661,(OM-RGC.v2.004139268:0.16034,OM-RGC.v2.004757243:0.21974)1.000:0.60178)0.669:0.07379)0.997:0.23111)1.000:0.27528,((OM-RGC.v2.006306602:0.65883,OM-RGC.v2.001081997:0.58000)0.947:0.19589,MetaBAT.18.contigs|Sage1_R_100_16_scaffold_641_40:0.57741)0.996:0.23067)0.953:0.11945)0.943:0.09047)0.981:0.13690)0.944:0.22237,((((((OM-RGC.v2.000397037:0.17320,(OM-RGC.v2.000618669:0.08793,OM-RGC.v2.003015447:0.23231)0.981:0.13458)1.000:2.00526,(((OM-RGC.v2.000617914:0.03552,OM-RGC.v2.000619001:0.02931)1.000:0.92353,(OM-RGC.v2.000582293:0.22940,((OM-RGC.v2.007986765:0.36276,(OM-RGC.v2.000576480:0.04646,OM-RGC.v2.004798102:0.08558)0.997:0.16849)0.972:0.10693,(OM-RGC.v2.002011663:0.00054,OM-RGC.v2.004829669:0.00055)1.000:0.17836)0.838:0.08526)1.000:0.52616)1.000:0.65076,((((((OM-RGC.v2.000614465:0.03491,OM-RGC.v2.007354421:0.03902)1.000:0.27472,(OM-RGC.v2.000618441:0.06075,OM-RGC.v2.000769135:0.05397)0.999:0.18404)1.000:0.81481,((OM-RGC.v2.005235851:0.32615,(OM-RGC.v2.000534762:0.05307,OM-RGC.v2.003781116:0.06753)1.000:0.32974)1.000:0.29962,((OM-RGC.v2.000655203:0.32237,((OM-RGC.v2.000515838:0.10303,(((OM-RGC.v2.000689174:0.06961,OM-RGC.v2.003103096:0.17150)0.406:0.03204,OM-RGC.v2.002849710:0.08651)0.641:0.05342,OM-RGC.v2.000536205:0.07486)0.965:0.05653)0.998:0.07719,(OM-RGC.v2.000531139:0.12694,OM-RGC.v2.001884566:0.15498)0.953:0.06511)1.000:0.22418)0.996:0.14014,((OM-RGC.v2.007839854:0.19760,((((OM-RGC.v2.000515377:0.06660,(OM-RGC.v2.002642792:0.00055,OM-RGC.v2.005143821:0.00054)0.998:0.07280)0.811:0.01707,OM-RGC.v2.007930284:0.09081)0.026:0.02327,OM-RGC.v2.000765350:0.07273)0.970:0.03875,((OM-RGC.v2.000513124:0.05258,(OM-RGC.v2.000649833:0.04515,OM-RGC.v2.002878260:0.01258)0.851:0.02140)1.000:0.09122,(OM-RGC.v2.002634666:0.00053,OM-RGC.v2.005818204:0.00055)1.000:0.14958)0.831:0.02248)0.917:0.07862)1.000:0.23184,(OM-RGC.v2.000792386:0.23774,OM-RGC.v2.001896449:0.32913)0.996:0.19883)0.999:0.19499)0.215:0.09739)0.221:0.07773)0.479:0.07634,(OM-RGC.v2.000820078:0.76767,((OM-RGC.v2.000594371:0.11197,OM-RGC.v2.001852221:0.11988)1.000:0.53397,((OM-RGC.v2.002549510:0.23915,(OM-RGC.v2.006191198:0.00054,OM-RGC.v2.008244033:0.00055)0.997:0.19851)1.000:0.31347,(((OM-RGC.v2.000749602:0.00055,OM-RGC.v2.001627559:0.00055)1.000:0.24857,(OM-RGC.v2.000559038:0.05344,OM-RGC.v2.004504954:0.04815)1.000:0.33391)0.975:0.14707,(((OM-RGC.v2.002241018:0.10250,OM-RGC.v2.004619944:0.07003)1.000:0.31220,(OM-RGC.v2.000953563:0.10132,(OM-RGC.v2.000570113:0.06647,(OM-RGC.v2.000567806:0.07129,OM-RGC.v2.000568786:0.12470)0.940:0.02645)0.915:0.03994)0.995:0.16034)0.882:0.09935,OM-RGC.v2.008082243:0.51395)0.953:0.12267)0.980:0.12504)0.810:0.10104)0.955:0.12919)1.000:0.32126)0.987:0.14964,(((((OM-RGC.v2.001035220:0.00055,OM-RGC.v2.001346037:0.00565)1.000:0.29968,((((OM-RGC.v2.002673676:0.19787,OM-RGC.v2.006455996:0.32404)0.077:0.05731,((OM-RGC.v2.002214718:0.00055,OM-RGC.v2.004687192:0.00053)0.998:0.09732,(OM-RGC.v2.000624849:0.13573,OM-RGC.v2.007562646:0.09852)0.061:0.03501)1.000:0.16672)0.741:0.05651,OM-RGC.v2.002444146:0.27648)0.994:0.12929,OM-RGC.v2.000747521:0.39415)0.331:0.09103)1.000:0.35556,((OM-RGC.v2.000501665:0.16974,(OM-RGC.v2.005998626:0.21013,(OM-RGC.v2.000586296:0.11859,(OM-RGC.v2.001035221:0.11628,OM-RGC.v2.002610249:0.08253)0.944:0.05701)0.805:0.04674)0.673:0.04564)1.000:0.18195,(OM-RGC.v2.000510519:0.46913,(OM-RGC.v2.000511873:0.16871,OM-RGC.v2.004582415:0.18771)0.995:0.14409)0.600:0.05906)1.000:0.28106)1.000:0.36517,(((OM-RGC.v2.001834320:0.04258,OM-RGC.v2.007561614:0.00321)1.000:0.60567,(OM-RGC.v2.001462010:0.44007,(OM-RGC.v2.002053654:0.01680,OM-RGC.v2.002603069:0.03312)1.000:0.47138)0.721:0.14848)0.999:0.18604,(((OM-RGC.v2.005585445:0.50619,(OM-RGC.v2.000516981:0.37459,OM-RGC.v2.003725101:0.27534)0.840:0.09074)0.997:0.19051,(OM-RGC.v2.000623147:0.19119,OM-RGC.v2.004245804:0.20997)1.000:0.52879)0.969:0.10231,((((OM-RGC.v2.000528035:0.15729,OM-RGC.v2.001124563:0.18880)1.000:0.31596,(OM-RGC.v2.001585123:0.30135,(OM-RGC.v2.005078067:0.17818,(OM-RGC.v2.000632790:0.02768,OM-RGC.v2.001516446:0.04112)0.969:0.10371)0.980:0.13663)1.000:0.62366)0.615:0.11526,((OM-RGC.v2.000605441:0.28732,OM-RGC.v2.007020363:0.30974)0.998:0.18908,((OM-RGC.v2.001566437:0.14525,(OM-RGC.v2.001858715:0.09847,(OM-RGC.v2.003750184:0.12905,(OM-RGC.v2.005312112:0.09479,OM-RGC.v2.002232628:0.03183)0.891:0.04514)0.388:0.03419)0.998:0.11509)1.000:0.16621,(((OM-RGC.v2.001102191:0.06075,OM-RGC.v2.000532017:0.10496)0.752:0.03139,(OM-RGC.v2.004126488:0.00055,OM-RGC.v2.002898719:0.00054)0.992:0.07213)1.000:0.22665,(OM-RGC.v2.000544796:0.26817,OM-RGC.v2.000523504:0.30561)0.989:0.08237)0.518:0.06486)0.997:0.14648)0.999:0.21137)0.958:0.07195,(((OM-RGC.v2.003131043:0.34670,(OM-RGC.v2.003145257:0.25544,((((OM-RGC.v2.000507178:0.14286,((OM-RGC.v2.001030878:0.00055,OM-RGC.v2.002721695:0.00540)1.000:0.20918,OM-RGC.v2.000513120:0.16614)0.459:0.04396)1.000:0.12332,(OM-RGC.v2.000562357:0.30451,((OM-RGC.v2.000530465:0.12997,OM-RGC.v2.002146564:0.14375)0.953:0.07130,(OM-RGC.v2.000552582:0.13908,(OM-RGC.v2.000526847:0.07301,(((OM-RGC.v2.001769693:0.00682,OM-RGC.v2.007471548:0.02955)0.936:0.02940,(OM-RGC.v2.005490033:0.03943,OM-RGC.v2.005706461:0.04737)0.234:0.01645)0.998:0.04734,(OM-RGC.v2.002670166:0.05071,OM-RGC.v2.004547081:0.05991)0.449:0.01684)0.460:0.01892)0.987:0.04920)1.000:0.10422)1.000:0.14643)0.886:0.05497)0.973:0.06433,(OM-RGC.v2.002984117:0.27779,OM-RGC.v2.000629682:0.21053)0.996:0.10304)0.768:0.05914,OM-RGC.v2.002114162:0.29410)0.447:0.04987)0.963:0.11614)0.999:0.14282,((((OM-RGC.v2.003400869:0.13754,(OM-RGC.v2.003274789:0.16962,OM-RGC.v2.005829954:0.07611)0.381:0.04614)1.000:0.46569,((OM-RGC.v2.004628519:0.14112,((OM-RGC.v2.001097903:0.00055,OM-RGC.v2.004725035:0.00055)1.000:0.10568,(OM-RGC.v2.004084992:0.00055,OM-RGC.v2.006364357:0.00054)1.000:0.14116)0.978:0.05530)0.972:0.05743,(OM-RGC.v2.000542550:0.14883,(OM-RGC.v2.001131839:0.24349,((OM-RGC.v2.001064465:0.01169,(OM-RGC.v2.004160972:0.00319,OM-RGC.v2.005103611:0.01648)0.166:0.00776)1.000:0.11243,(OM-RGC.v2.002919331:0.22377,OM-RGC.v2.000837477:0.23333)0.904:0.05201)0.996:0.07500)0.830:0.03907)0.929:0.04722)0.877:0.07192)0.992:0.09903,(OM-RGC.v2.002027664:0.08358,OM-RGC.v2.008378306:0.07686)1.000:0.28557)0.943:0.07512,((OM-RGC.v2.000492826:0.09256,((OM-RGC.v2.002505820:0.07425,OM-RGC.v2.006770945:0.03966)0.984:0.06747,OM-RGC.v2.003742001:0.09329)0.169:0.03056)1.000:0.22539,(OM-RGC.v2.000616195:0.37782,(OM-RGC.v2.000670061:0.11503,OM-RGC.v2.004201107:0.11863)1.000:0.29037)0.995:0.10979)0.522:0.03460)0.929:0.05949)0.974:0.07185,(OM-RGC.v2.001795771:0.23438,(OM-RGC.v2.008377109:0.29103,(OM-RGC.v2.000636208:0.13068,OM-RGC.v2.002188859:0.10225)0.693:0.05154)0.999:0.16738)1.000:0.21676)0.778:0.05833)0.641:0.05228)0.935:0.06532)0.993:0.10120)0.606:0.07985,(OM-RGC.v2.000782401:1.34242,((OM-RGC.v2.005499896:0.47838,(OM-RGC.v2.000538888:0.13561,OM-RGC.v2.003167142:0.07923)0.991:0.22035)1.000:0.37076,(((OM-RGC.v2.003044566:0.24266,(OM-RGC.v2.005200410:0.21725,(OM-RGC.v2.003180001:0.00055,OM-RGC.v2.003285860:0.00054)1.000:0.25496)0.955:0.13248)0.568:0.07301,OM-RGC.v2.002060012:0.27269)1.000:0.33436,(OM-RGC.v2.000729183:0.46220,(OM-RGC.v2.000782410:0.25393,OM-RGC.v2.004137600:0.35012)0.823:0.10798)1.000:0.44291)0.993:0.22091)0.821:0.09708)0.997:0.17350)0.426:0.07501)0.996:0.18347,((OM-RGC.v2.000649184:0.13650,OM-RGC.v2.001375108:0.16428)1.000:0.30531,((((OM-RGC.v2.000653339:0.17726,OM-RGC.v2.001624977:0.23209)0.963:0.07669,((OM-RGC.v2.004522933:0.18296,(OM-RGC.v2.000847018:0.15528,OM-RGC.v2.005691754:0.10659)0.817:0.03651)0.952:0.07481,(((OM-RGC.v2.007183643:0.15465,OM-RGC.v2.003602854:0.16078)0.945:0.07726,(OM-RGC.v2.000790722:0.00820,OM-RGC.v2.004813334:0.00841)0.999:0.11865)0.431:0.04759,(OM-RGC.v2.002601112:0.05914,OM-RGC.v2.005622027:0.03746)0.998:0.10184)0.998:0.09262)0.998:0.09478)0.923:0.07768,(OM-RGC.v2.007385927:0.43358,(OM-RGC.v2.004428503:0.12936,((((OM-RGC.v2.004577797:0.12235,OM-RGC.v2.007845699:0.08638)0.792:0.03302,(OM-RGC.v2.001319605:0.11046,(OM-RGC.v2.000938158:0.04085,OM-RGC.v2.001383057:0.02520)0.989:0.03843)0.877:0.01809)0.720:0.01879,(OM-RGC.v2.007013619:0.05522,OM-RGC.v2.008277523:0.05979)0.931:0.05239)0.825:0.01546,(OM-RGC.v2.000676802:0.15223,OM-RGC.v2.000676828:0.09713)0.735:0.02801)0.468:0.02264)1.000:0.20775)0.174:0.05321)1.000:0.31461,(OM-RGC.v2.001806864:0.33426,(OM-RGC.v2.000627338:0.18176,(OM-RGC.v2.003726112:0.07035,OM-RGC.v2.003925162:0.07520)1.000:0.18241)0.540:0.05633)0.997:0.17526)0.188:0.10108)1.000:0.42289)0.957:0.14578)0.532:0.07028)0.948:0.15064,((((OM-RGC.v2.001205383:0.37018,(OM-RGC.v2.001567882:0.17287,OM-RGC.v2.003847573:0.17098)0.923:0.13910)1.000:0.47905,((((OM-RGC.v2.000875071:0.29694,((OM-RGC.v2.006000261:0.01145,OM-RGC.v2.008065296:0.08844)0.999:0.17200,(OM-RGC.v2.003107697:0.20352,(OM-RGC.v2.001644247:0.07542,(OM-RGC.v2.003132039:0.00055,(OM-RGC.v2.008047562:0.00539,OM-RGC.v2.004260405:0.00067)0.784:0.00312)0.940:0.03614)1.000:0.26102)0.471:0.06207)1.000:0.17053)0.999:0.13493,((((((OM-RGC.v2.000857435:0.17246,OM-RGC.v2.005859638:0.07312)0.732:0.03490,OM-RGC.v2.000857427:0.14425)0.943:0.03130,(((OM-RGC.v2.001355565:0.00055,OM-RGC.v2.002094956:0.00953)1.000:0.33221,(OM-RGC.v2.001351322:0.12825,(OM-RGC.v2.001696174:0.00055,OM-RGC.v2.001742738:0.00053)1.000:0.08744)0.524:0.02720)0.283:0.01935,((OM-RGC.v2.003337352:0.07091,OM-RGC.v2.008063074:0.05619)0.999:0.27777,OM-RGC.v2.000859507:0.16208)0.711:0.04361)0.503:0.02068)0.035:0.01712,((OM-RGC.v2.003694038:0.26136,OM-RGC.v2.005319680:0.23987)0.994:0.16633,((OM-RGC.v2.002780758:0.16584,OM-RGC.v2.000859258:0.20061)0.259:0.03384,(OM-RGC.v2.005680305:0.24064,OM-RGC.v2.000898936:0.16956)0.970:0.05279)0.479:0.02682)0.780:0.01399)0.878:0.02213,((OM-RGC.v2.000935212:0.14225,(OM-RGC.v2.001880427:0.02765,OM-RGC.v2.003363317:0.04364)1.000:0.13474)0.993:0.04790,(OM-RGC.v2.003689103:0.08166,(OM-RGC.v2.000805991:0.09560,(OM-RGC.v2.002742193:0.00055,OM-RGC.v2.004031587:0.00054)1.000:0.15656)0.949:0.04188)1.000:0.11186)0.442:0.02595)0.980:0.03704,((((OM-RGC.v2.001351019:0.14333,(OM-RGC.v2.000862898:0.14615,OM-RGC.v2.007020299:0.09179)0.927:0.04275)0.995:0.06631,(OM-RGC.v2.001245981:0.20174,(OM-RGC.v2.002204481:0.05312,(OM-RGC.v2.005403853:0.18512,OM-RGC.v2.002494291:0.05892)0.098:0.01939)1.000:0.15185)0.905:0.04537)0.998:0.06707,(OM-RGC.v2.000875459:0.21572,OM-RGC.v2.006774285:0.23438)0.875:0.04712)0.438:0.02085,(OM-RGC.v2.000871171:0.20803,OM-RGC.v2.000918959:0.16326)0.993:0.05840)0.178:0.01904)0.966:0.04991)0.775:0.06584,(((((OM-RGC.v2.005619669:0.06165,(OM-RGC.v2.000851035:0.03792,OM-RGC.v2.001128775:0.03624)0.991:0.06987)0.987:0.07460,((OM-RGC.v2.000849483:0.01660,OM-RGC.v2.000998005:0.03301)1.000:0.10942,(OM-RGC.v2.000875461:0.09824,(OM-RGC.v2.005515402:0.00055,(OM-RGC.v2.004145202:0.00055,OM-RGC.v2.005990226:0.00055)0.478:0.00054)1.000:0.09472)1.000:0.13958)0.981:0.05237)0.986:0.05375,((OM-RGC.v2.000863645:0.15502,((OM-RGC.v2.007849966:0.07815,(OM-RGC.v2.006456221:0.04792,OM-RGC.v2.006464718:0.04302)0.858:0.02664)0.859:0.03329,OM-RGC.v2.000859262:0.16999)0.894:0.02116)0.970:0.03995,(OM-RGC.v2.000849556:0.13251,OM-RGC.v2.000851220:0.12356)0.825:0.03381)0.979:0.04906)0.416:0.03344,((OM-RGC.v2.008181679:0.07795,(((OM-RGC.v2.000850910:0.05238,OM-RGC.v2.002227881:0.05340)1.000:0.08406,(OM-RGC.v2.005617956:0.05674,(OM-RGC.v2.001390965:0.00055,OM-RGC.v2.002205079:0.00331)0.982:0.04323)0.948:0.04005)0.738:0.02252,OM-RGC.v2.003061910:0.14939)0.474:0.02429)1.000:0.15498,(((OM-RGC.v2.000840349:0.05076,(OM-RGC.v2.002135999:0.00054,OM-RGC.v2.006478566:0.00346)0.941:0.02775)0.910:0.01677,(OM-RGC.v2.000840910:0.04411,OM-RGC.v2.007040089:0.00384)0.527:0.01464)1.000:0.16542,(((OM-RGC.v2.007843485:0.04007,(OM-RGC.v2.002612734:0.01089,(OM-RGC.v2.003165926:0.00054,OM-RGC.v2.005346401:0.00293)0.571:0.02183)0.876:0.03529)0.985:0.09297,(OM-RGC.v2.005565546:0.08031,(OM-RGC.v2.008345720:0.00055,(OM-RGC.v2.008474737:0.01042,(OM-RGC.v2.004435131:0.06594,OM-RGC.v2.004888791:0.00055)0.744:0.00602)0.513:0.01148)0.990:0.05264)1.000:0.08400)0.046:0.02512,(OM-RGC.v2.000898847:0.06334,(OM-RGC.v2.000835481:0.03311,OM-RGC.v2.002211650:0.07393)0.974:0.03801)0.951:0.03570)1.000:0.15228)0.996:0.10046)0.992:0.07768)0.535:0.06005,(OM-RGC.v2.000867225:0.08520,(OM-RGC.v2.000866986:0.03198,OM-RGC.v2.004246025:0.04794)0.998:0.11241)1.000:0.51319)0.860:0.08289)1.000:0.19155,(((OM-RGC.v2.000925009:0.14845,OM-RGC.v2.001375555:0.14740)0.999:0.12132,(OM-RGC.v2.005434212:0.27031,OM-RGC.v2.006615492:0.17887)0.962:0.10559)0.848:0.10578,(((OM-RGC.v2.001707212:0.00055,OM-RGC.v2.002248199:0.00054)1.000:0.26712,(OM-RGC.v2.006971563:0.04012,(OM-RGC.v2.003324690:0.00055,OM-RGC.v2.004654515:0.00055)0.962:0.03927)1.000:0.21827)1.000:0.22201,((((OM-RGC.v2.004172138:0.02650,(OM-RGC.v2.001218088:0.06085,OM-RGC.v2.006911959:0.04141)0.898:0.03313)0.976:0.05894,(OM-RGC.v2.005397287:0.04876,(OM-RGC.v2.005511202:0.03406,(OM-RGC.v2.002357011:0.00054,OM-RGC.v2.003924826:0.00055)0.990:0.04138)0.988:0.05594)0.982:0.06534)1.000:0.17186,(((OM-RGC.v2.003636350:0.00054,OM-RGC.v2.006961242:0.00055)1.000:0.12530,(OM-RGC.v2.000934845:0.04439,OM-RGC.v2.007327634:0.03493)0.974:0.09521)0.996:0.16067,((OM-RGC.v2.001636814:0.02479,OM-RGC.v2.001947369:0.02845)1.000:0.22199,(OM-RGC.v2.001293953:0.23267,(OM-RGC.v2.000882017:0.14143,(OM-RGC.v2.000873169:0.06302,(OM-RGC.v2.005536403:0.02192,(OM-RGC.v2.002258100:0.00054,OM-RGC.v2.003132553:0.00055)0.999:0.04165)0.693:0.02478)1.000:0.19585)0.961:0.06734)0.997:0.09416)0.905:0.09285)1.000:0.16238)0.998:0.14929,(((OM-RGC.v2.000899247:0.22789,OM-RGC.v2.001001876:0.17705)0.945:0.05374,(OM-RGC.v2.001939834:0.22962,OM-RGC.v2.005461469:0.33962)0.040:0.06873)1.000:0.20105,OM-RGC.v2.000907055:0.53410)0.228:0.09458)0.988:0.13972)1.000:0.28986)1.000:0.23770)0.872:0.11129)0.841:0.08288,((((OM-RGC.v2.004259375:0.05452,OM-RGC.v2.004440644:0.09198)1.000:0.32922,((((OM-RGC.v2.000868888:0.22197,((OM-RGC.v2.005113685:0.16489,(OM-RGC.v2.002135486:0.14407,OM-RGC.v2.002415602:0.16353)0.954:0.05061)0.120:0.02391,OM-RGC.v2.008400295:0.09403)0.999:0.15858)1.000:0.24448,((((((OM-RGC.v2.000850285:0.05154,OM-RGC.v2.000852621:0.04051)1.000:0.11870,(OM-RGC.v2.004431610:0.10587,((OM-RGC.v2.000854001:0.09640,OM-RGC.v2.008418520:0.10379)0.951:0.05467,(OM-RGC.v2.004104190:0.01698,(OM-RGC.v2.002009836:0.02380,((OM-RGC.v2.004738133:0.01257,(OM-RGC.v2.003430752:0.01149,(OM-RGC.v2.004261279:0.00053,OM-RGC.v2.005670512:0.00497)0.927:0.01564)0.050:0.00522)0.913:0.01178,(OM-RGC.v2.004980408:0.01537,OM-RGC.v2.000849979:0.04181)0.941:0.01750)0.897:0.01143)0.359:0.01087)1.000:0.11256)0.951:0.03417)0.657:0.02485)1.000:0.10218,((OM-RGC.v2.001464888:0.00055,OM-RGC.v2.003240768:0.00055)1.000:0.13014,(OM-RGC.v2.000857666:0.21472,(OM-RGC.v2.005697071:0.10012,OM-RGC.v2.006413022:0.14473)0.994:0.11575)0.897:0.05320)0.989:0.05950)0.908:0.04748,OM-RGC.v2.000887209:0.31073)0.042:0.03151,(OM-RGC.v2.001161833:0.12016,OM-RGC.v2.001595290:0.09081)1.000:0.20027)0.285:0.03080,(OM-RGC.v2.003760374:0.18460,(OM-RGC.v2.002584792:0.03355,OM-RGC.v2.005940210:0.06398)0.997:0.11319)0.992:0.10498)0.931:0.05946)0.479:0.03411,((OM-RGC.v2.002856135:0.12396,(OM-RGC.v2.004814983:0.18211,OM-RGC.v2.002867142:0.22663)0.430:0.03265)1.000:0.26665,(((OM-RGC.v2.004106093:0.01776,OM-RGC.v2.007652229:0.01237)0.999:0.12746,(OM-RGC.v2.000885814:0.06478,OM-RGC.v2.001104403:0.09780)0.950:0.05759)1.000:0.30906,((OM-RGC.v2.001010270:0.19608,(OM-RGC.v2.007527453:0.06594,(OM-RGC.v2.005266521:0.06985,(OM-RGC.v2.000862546:0.04023,OM-RGC.v2.001619474:0.02935)0.827:0.01257)0.843:0.04149)1.000:0.13475)1.000:0.15693,((OM-RGC.v2.000894856:0.08647,(OM-RGC.v2.000893314:0.06040,OM-RGC.v2.000894544:0.04081)0.982:0.05687)1.000:0.16179,((OM-RGC.v2.001317645:0.03548,(OM-RGC.v2.003160889:0.00670,OM-RGC.v2.005437882:0.01164)0.882:0.02032)1.000:0.10786,(OM-RGC.v2.000886425:0.06886,OM-RGC.v2.006130889:0.07801)0.998:0.10770)1.000:0.10777)1.000:0.13123)0.289:0.03917)0.999:0.10001)0.151:0.04196)0.973:0.08401,(OM-RGC.v2.005857745:0.34259,(OM-RGC.v2.008107537:0.27028,((OM-RGC.v2.001642054:0.16370,OM-RGC.v2.003439284:0.10755)0.995:0.11136,(OM-RGC.v2.003913658:0.00054,OM-RGC.v2.005973637:0.00055)1.000:0.19391)0.090:0.04462)0.963:0.09874)1.000:0.47107)0.420:0.06338)0.991:0.11731,(((OM-RGC.v2.004199189:0.06187,(OM-RGC.v2.000883894:0.01482,OM-RGC.v2.007918032:0.06313)0.974:0.04464)1.000:0.17286,(OM-RGC.v2.000934093:0.17540,(OM-RGC.v2.004321624:0.00055,OM-RGC.v2.005920130:0.01009)1.000:0.15556)0.995:0.10366)1.000:0.20025,((((OM-RGC.v2.000854411:0.13987,OM-RGC.v2.001723176:0.08235)0.999:0.06961,(OM-RGC.v2.000862587:0.15403,(OM-RGC.v2.002269193:0.08674,(OM-RGC.v2.005398775:0.00514,OM-RGC.v2.006123942:0.00538)0.836:0.02629)1.000:0.11747)0.409:0.04012)0.999:0.11491,(OM-RGC.v2.001446438:0.19526,OM-RGC.v2.004888509:0.26357)0.712:0.08443)0.831:0.04885,(OM-RGC.v2.000883360:0.30855,OM-RGC.v2.000902102:0.26723)0.998:0.10492)1.000:0.17817)1.000:0.22245)0.996:0.11286,((OM-RGC.v2.006001394:0.23004,(((((OM-RGC.v2.000865318:0.12444,OM-RGC.v2.004954825:0.18813)0.994:0.10278,OM-RGC.v2.001704198:0.16619)0.749:0.02678,(((OM-RGC.v2.000839676:0.27056,OM-RGC.v2.004875898:0.22493)0.527:0.04445,(OM-RGC.v2.002379700:0.20525,OM-RGC.v2.004520255:0.29531)0.963:0.06935)0.594:0.03627,(OM-RGC.v2.002013129:0.16750,((OM-RGC.v2.001407867:0.16523,((OM-RGC.v2.005281946:0.04096,OM-RGC.v2.008223323:0.07981)0.993:0.07670,((OM-RGC.v2.001533307:0.13914,(OM-RGC.v2.004705967:0.01713,OM-RGC.v2.004772493:0.02168)1.000:0.12854)0.668:0.02223,(OM-RGC.v2.000854785:0.03807,OM-RGC.v2.007342505:0.02385)1.000:0.15217)0.871:0.01586)0.222:0.01915)0.993:0.06443,(OM-RGC.v2.000864533:0.13797,OM-RGC.v2.003493164:0.09002)0.919:0.04478)0.996:0.05468)0.894:0.02846)0.966:0.03331)0.583:0.02017,((((OM-RGC.v2.000858513:0.04862,OM-RGC.v2.003933826:0.03073)0.999:0.09005,OM-RGC.v2.003223696:0.17403)0.599:0.02716,OM-RGC.v2.000861354:0.23216)0.673:0.03634,((OM-RGC.v2.005747503:0.17965,OM-RGC.v2.000860908:0.14732)0.956:0.04950,OM-RGC.v2.000871834:0.15334)0.114:0.02939)0.997:0.08418)0.267:0.01866,((OM-RGC.v2.001229671:0.06740,(OM-RGC.v2.000849352:0.03499,OM-RGC.v2.003478218:0.05291)0.759:0.03017)1.000:0.19273,((OM-RGC.v2.005246379:0.23228,OM-RGC.v2.008458123:0.16961)0.058:0.04587,OM-RGC.v2.000861195:0.20586)0.160:0.04491)0.864:0.04128)1.000:0.13889)1.000:0.16233,((((OM-RGC.v2.004901993:0.16015,(OM-RGC.v2.008487084:0.03754,(OM-RGC.v2.002204583:0.00654,OM-RGC.v2.005287012:0.00054)0.960:0.05103)0.969:0.09730)1.000:0.13537,(((((OM-RGC.v2.002666258:0.00054,OM-RGC.v2.007536894:0.00869)0.993:0.07080,(OM-RGC.v2.000875092:0.05008,OM-RGC.v2.004503803:0.15282)0.851:0.03331)0.988:0.05980,(OM-RGC.v2.001052888:0.09530,OM-RGC.v2.005031203:0.06747)0.998:0.08113)0.979:0.06262,OM-RGC.v2.004890364:0.15930)0.448:0.02072,OM-RGC.v2.003817446:0.15516)0.886:0.04180)0.710:0.04565,(OM-RGC.v2.002324420:0.19304,(((OM-RGC.v2.000887348:0.06555,(OM-RGC.v2.005412110:0.06580,OM-RGC.v2.001373113:0.02964)0.947:0.02324)0.996:0.03437,((OM-RGC.v2.003867006:0.07455,OM-RGC.v2.004850481:0.04553)0.838:0.01631,OM-RGC.v2.003512265:0.07501)0.913:0.03225)0.958:0.02568,(OM-RGC.v2.001636260:0.18017,(((OM-RGC.v2.002477792:0.16176,OM-RGC.v2.002947336:0.15227)0.859:0.05082,(OM-RGC.v2.004928120:0.07063,(OM-RGC.v2.001698831:0.02589,OM-RGC.v2.006754814:0.01151)0.996:0.08784)0.987:0.08054)0.762:0.03896,OM-RGC.v2.000987775:0.08164)0.978:0.03371)0.896:0.03443)0.998:0.08123)0.887:0.05212)0.999:0.09468,((OM-RGC.v2.000867041:0.06976,OM-RGC.v2.004259750:0.02829)1.000:0.60176,(((OM-RGC.v2.001320971:0.37118,((OM-RGC.v2.004752874:0.29530,(OM-RGC.v2.002686659:0.07749,(OM-RGC.v2.001724895:0.03533,OM-RGC.v2.004400892:0.02349)0.985:0.06454)1.000:0.16134)0.998:0.16789,(OM-RGC.v2.003628976:0.19655,(OM-RGC.v2.004871026:0.27682,((OM-RGC.v2.001101839:0.04598,OM-RGC.v2.002415598:0.03862)0.998:0.09620,(OM-RGC.v2.000881242:0.06486,(OM-RGC.v2.001751251:0.04422,(OM-RGC.v2.000886309:0.05978,(OM-RGC.v2.001807451:0.00055,OM-RGC.v2.001950801:0.00055)0.999:0.04469)0.630:0.01363)0.597:0.01075)1.000:0.12039)0.141:0.03812)0.127:0.02298)0.983:0.07601)0.991:0.08110)0.908:0.03867,((((OM-RGC.v2.003468180:0.00375,OM-RGC.v2.004214542:0.04898)0.992:0.10373,(OM-RGC.v2.000885257:0.16820,(OM-RGC.v2.000874973:0.09187,(OM-RGC.v2.000882760:0.07759,((OM-RGC.v2.000886692:0.04023,(OM-RGC.v2.004287081:0.05032,OM-RGC.v2.005708027:0.03344)0.835:0.01573)0.964:0.03556,OM-RGC.v2.004875815:0.09470)0.754:0.03346)0.999:0.05791)0.737:0.02038)0.883:0.04961)0.956:0.07475,((OM-RGC.v2.003666647:0.02865,OM-RGC.v2.004728743:0.00055)1.000:0.19033,((OM-RGC.v2.000887051:0.08621,(OM-RGC.v2.000939026:0.07014,(OM-RGC.v2.001063664:0.05865,OM-RGC.v2.006131853:0.06481)0.988:0.04464)0.760:0.02535)0.500:0.02646,OM-RGC.v2.000887054:0.08046)0.986:0.06742)0.706:0.04938)1.000:0.15766,(((OM-RGC.v2.006070069:0.14208,OM-RGC.v2.007428239:0.10827)0.998:0.15015,((OM-RGC.v2.001058825:0.01977,OM-RGC.v2.001818376:0.02559)1.000:0.25766,((OM-RGC.v2.004663759:0.12935,((OM-RGC.v2.000885742:0.02185,OM-RGC.v2.005951212:0.02885)1.000:0.18320,(OM-RGC.v2.000871036:0.06657,OM-RGC.v2.006171956:0.13312)0.995:0.08540)0.691:0.05512)0.821:0.02669,OM-RGC.v2.004689095:0.16727)0.184:0.02749)1.000:0.08864)0.323:0.01775,((OM-RGC.v2.000903740:0.18867,OM-RGC.v2.001872087:0.24649)0.913:0.03965,(((OM-RGC.v2.000874542:0.13315,(((OM-RGC.v2.000886183:0.11264,(OM-RGC.v2.000886159:0.09682,(OM-RGC.v2.000876837:0.06193,OM-RGC.v2.001544403:0.10424)0.212:0.02972)0.979:0.04337)0.689:0.02264,((OM-RGC.v2.001019693:0.06010,(OM-RGC.v2.007142367:0.05875,(OM-RGC.v2.003336241:0.03863,OM-RGC.v2.006727214:0.03108)0.865:0.02023)0.051:0.00784)0.922:0.02189,(OM-RGC.v2.005237241:0.07961,OM-RGC.v2.004321543:0.12884)0.786:0.01851)1.000:0.10713)0.550:0.01369,OM-RGC.v2.000892213:0.15254)0.582:0.02373)0.924:0.02171,(OM-RGC.v2.003428798:0.13260,(((OM-RGC.v2.000891542:0.12172,(OM-RGC.v2.000892207:0.04119,(OM-RGC.v2.004916154:0.02028,(OM-RGC.v2.003145229:0.02043,OM-RGC.v2.008335425:0.02630)0.196:0.00747)0.911:0.01362)0.999:0.04997)0.974:0.03474,(OM-RGC.v2.000898200:0.13856,(OM-RGC.v2.000882537:0.07137,(OM-RGC.v2.000887047:0.05516,(OM-RGC.v2.001792457:0.01587,OM-RGC.v2.003165327:0.02421)0.959:0.03530)0.998:0.05556)0.997:0.05471)0.889:0.03026)0.962:0.03555,OM-RGC.v2.006146746:0.15519)0.977:0.05241)0.157:0.02499)1.000:0.06021,(OM-RGC.v2.004862728:0.00053,OM-RGC.v2.007514492:0.00575)0.990:0.13416)0.977:0.03676)0.984:0.03853)0.770:0.03711)0.984:0.10148)1.000:0.20503,(OM-RGC.v2.001986320:0.34411,((((OM-RGC.v2.000863151:0.04284,OM-RGC.v2.005241228:0.04963)0.998:0.09637,(OM-RGC.v2.005741562:0.08924,(OM-RGC.v2.003083921:0.10718,OM-RGC.v2.005062960:0.07725)0.885:0.02660)0.840:0.02149)0.924:0.03754,((OM-RGC.v2.000867754:0.04276,OM-RGC.v2.008125502:0.03462)0.998:0.08833,(OM-RGC.v2.002240414:0.09295,OM-RGC.v2.000866772:0.15390)0.731:0.03222)0.969:0.05202)1.000:0.17665,((OM-RGC.v2.000868250:0.11764,OM-RGC.v2.001986605:0.08432)1.000:0.14003,((OM-RGC.v2.000862532:0.06134,OM-RGC.v2.001493382:0.05702)0.998:0.09412,(OM-RGC.v2.002576417:0.10831,OM-RGC.v2.003943277:0.09350)0.916:0.04467)0.000:0.03557)1.000:0.16313)0.110:0.07550)0.755:0.08943)0.993:0.11269)0.677:0.04254)0.978:0.08369)1.000:0.14458)0.682:0.05418)0.946:0.09858,((OM-RGC.v2.004192849:0.14095,((((OM-RGC.v2.005039069:0.02597,OM-RGC.v2.001569499:0.07025)0.425:0.00678,OM-RGC.v2.008302317:0.01676)0.812:0.01110,OM-RGC.v2.005655897:0.03273)0.929:0.03295,OM-RGC.v2.000916513:0.07432)0.987:0.07851)0.998:0.19053,((OM-RGC.v2.002957157:0.18720,OM-RGC.v2.007064984:0.25200)0.982:0.14172,((OM-RGC.v2.001447672:0.09227,(OM-RGC.v2.003786910:0.04978,(OM-RGC.v2.002779085:0.07481,OM-RGC.v2.004716331:0.06783)0.447:0.00441)0.994:0.07591)1.000:0.16816,(OM-RGC.v2.001058914:0.17009,((OM-RGC.v2.007167271:0.07058,(OM-RGC.v2.002131939:0.00861,OM-RGC.v2.002347394:0.00492)0.980:0.05060)1.000:0.12256,(OM-RGC.v2.001439255:0.11782,(OM-RGC.v2.002343037:0.04518,(OM-RGC.v2.001625341:0.00055,OM-RGC.v2.006207141:0.00055)0.993:0.05978)0.998:0.07463)0.992:0.06664)0.995:0.08681)0.812:0.04750)0.995:0.11086)0.965:0.07714)1.000:0.64815)1.000:0.27599)0.687:0.07236,((OM-RGC.v2.000395454:0.10127,(OM-RGC.v2.001091279:0.00054,OM-RGC.v2.005695481:0.05833)0.996:0.16757)1.000:0.53806,(((OM-RGC.v2.003956464:0.13743,OM-RGC.v2.004437840:0.13061)0.999:0.31956,(OM-RGC.v2.000753574:0.19671,OM-RGC.v2.002593634:0.38450)0.045:0.12585)1.000:0.34797,OM-RGC.v2.000638748:0.37071)0.709:0.08258)1.000:0.39436)0.317:0.09045,(((OM-RGC.v2.000606070:0.82327,OM-RGC.v2.000649400:0.85109)0.973:0.23590,(OM-RGC.v2.000488933:1.11845,OM-RGC.v2.007253233:1.36767)0.986:0.47056)0.997:0.30258,(((OM-RGC.v2.000770723:0.77783,(OM-RGC.v2.001054278:0.09153,OM-RGC.v2.004572070:0.04713)1.000:0.67000)0.997:0.29987,(((OM-RGC.v2.001639242:0.46842,(((OM-RGC.v2.000774306:0.09906,OM-RGC.v2.001813425:0.13663)1.000:0.25761,((OM-RGC.v2.000996701:0.06775,(OM-RGC.v2.005091400:0.14549,(OM-RGC.v2.001746260:0.00054,OM-RGC.v2.002476776:0.00055)0.994:0.07400)0.127:0.00952)0.938:0.04823,(OM-RGC.v2.004164373:0.12099,OM-RGC.v2.000723185:0.14944)0.546:0.04319)1.000:0.26110)1.000:0.21009,(OM-RGC.v2.001075013:0.44136,(OM-RGC.v2.001983299:0.25244,(OM-RGC.v2.000725657:0.03506,OM-RGC.v2.006782252:0.07137)1.000:0.22703)0.999:0.20513)0.474:0.07307)0.984:0.10348)0.805:0.06988,((OM-RGC.v2.000880779:0.45086,OM-RGC.v2.004261506:0.46172)0.982:0.19224,(((OM-RGC.v2.000863814:0.03551,OM-RGC.v2.004075137:0.06153)0.999:0.16055,(OM-RGC.v2.000854076:0.08262,OM-RGC.v2.000854393:0.09906)1.000:0.19563)1.000:0.21917,(OM-RGC.v2.000837388:0.47180,(((OM-RGC.v2.000858180:0.29702,(OM-RGC.v2.003822867:0.18866,(OM-RGC.v2.004739457:0.10840,(OM-RGC.v2.001657737:0.00055,OM-RGC.v2.005764125:0.00054)1.000:0.14372)0.997:0.11172)0.983:0.10133)0.913:0.06697,(OM-RGC.v2.006770563:0.26383,(OM-RGC.v2.000874712:0.16433,OM-RGC.v2.004676832:0.18736)0.959:0.11875)0.996:0.20654)1.000:0.14398,((OM-RGC.v2.000871330:0.03787,OM-RGC.v2.006296019:0.05075)1.000:0.32707,(OM-RGC.v2.000824822:0.25206,(OM-RGC.v2.001369416:0.06495,OM-RGC.v2.005213390:0.03427)1.000:0.28570)0.764:0.10482)0.760:0.08917)0.616:0.05452)0.178:0.06495)1.000:0.25605)0.593:0.09848)1.000:0.39687,((((OM-RGC.v2.000663836:0.34207,((OM-RGC.v2.000582330:0.13033,OM-RGC.v2.000638145:0.15763)0.999:0.17451,(OM-RGC.v2.000585054:0.26727,(OM-RGC.v2.000600187:0.17643,(OM-RGC.v2.004067914:0.16965,((OM-RGC.v2.000611856:0.09616,(OM-RGC.v2.000584860:0.05101,OM-RGC.v2.000586154:0.04608)0.984:0.04665)0.881:0.02455,(OM-RGC.v2.000999497:0.04594,(OM-RGC.v2.000575890:0.04178,OM-RGC.v2.004163064:0.07012)0.999:0.07852)0.999:0.07772)0.860:0.04269)0.615:0.02814)0.973:0.10786)0.992:0.12924)0.994:0.16266)1.000:0.40437,((((OM-RGC.v2.000749730:0.49648,(OM-RGC.v2.002971080:0.45444,(OM-RGC.v2.000834986:0.27276,OM-RGC.v2.005610887:0.44892)0.998:0.18991)0.916:0.11438)0.997:0.21474,((OM-RGC.v2.006703126:0.39551,((OM-RGC.v2.000594298:0.08470,OM-RGC.v2.003118565:0.06789)0.995:0.12213,(OM-RGC.v2.000616052:0.09629,(OM-RGC.v2.000970238:0.00055,OM-RGC.v2.004118265:0.00054)1.000:0.13606)0.989:0.10218)0.984:0.14096)1.000:0.36247,(OM-RGC.v2.005350142:0.89417,((OM-RGC.v2.000796534:0.03143,OM-RGC.v2.002557593:0.07273)1.000:0.25162,(((OM-RGC.v2.000691483:0.03461,OM-RGC.v2.001772250:0.06071)0.999:0.12047,(OM-RGC.v2.007762339:0.09284,(OM-RGC.v2.000725406:0.03660,OM-RGC.v2.000727453:0.05221)0.544:0.01825)0.994:0.08461)0.999:0.13472,((OM-RGC.v2.000759081:0.03938,OM-RGC.v2.002834495:0.03792)1.000:0.22533,(OM-RGC.v2.000710970:0.08094,OM-RGC.v2.000713439:0.11312)1.000:0.24387)0.963:0.07046)1.000:0.24426)1.000:0.30169)0.655:0.07946)0.996:0.19119)0.999:0.17098,(OM-RGC.v2.001261734:0.91551,OM-RGC.v2.001594645:0.67878)0.941:0.18098)0.837:0.08225,((OM-RGC.v2.000740336:0.05965,OM-RGC.v2.000746885:0.03443)1.000:0.24567,(((OM-RGC.v2.000770798:0.06958,OM-RGC.v2.007112066:0.05323)1.000:0.17744,(OM-RGC.v2.000739638:0.31516,(OM-RGC.v2.006818400:0.19836,(OM-RGC.v2.000791877:0.09533,(OM-RGC.v2.001454986:0.00055,OM-RGC.v2.005238185:0.00055)0.999:0.12123)0.987:0.09824)0.990:0.11964)0.960:0.06251)0.863:0.04126,(OM-RGC.v2.002942941:0.05731,(OM-RGC.v2.000724123:0.08493,OM-RGC.v2.004963968:0.11153)0.577:0.02145)1.000:0.18343)0.834:0.09222)1.000:0.40855)0.966:0.08926)0.966:0.10303,(OM-RGC.v2.000705347:0.58810,OM-RGC.v2.001077010:0.35562)1.000:0.57960)0.602:0.06409,(OM-RGC.v2.004032479:0.32753,(OM-RGC.v2.000799081:0.19950,OM-RGC.v2.003838357:0.12671)0.974:0.11303)1.000:0.49940)0.554:0.09479)0.947:0.16411)0.958:0.17351,((OM-RGC.v2.000747953:0.21404,(OM-RGC.v2.000661839:0.23970,OM-RGC.v2.002079561:0.35525)0.989:0.10873)0.980:0.12661,((OM-RGC.v2.000668069:0.35610,OM-RGC.v2.002975108:0.32233)0.991:0.11731,(OM-RGC.v2.000640494:0.42480,OM-RGC.v2.000771802:0.38462)0.975:0.09049)0.821:0.08695)1.000:1.66944)0.896:0.13454)0.972:0.15132)0.935:0.53273,OM-RGC.v2.005596100:2.98136)0.579:0.36447)1.000:0.40892,(((((((OM-RGC.v2.003951910:0.04787,OM-RGC.v2.001404646:0.21156)0.000:0.00053,(OM-RGC.v2.002949904:0.01508,OM-RGC.v2.005196993:0.02805)0.725:0.01331)0.999:0.48185,((OM-RGC.v2.000339053:0.10909,OM-RGC.v2.004002524:0.07064)0.999:0.25170,(OM-RGC.v2.001343232:0.15566,OM-RGC.v2.004154239:0.16730)0.990:0.22595)0.944:0.34550)1.000:1.54568,((OM-RGC.v2.002303955:0.07319,OM-RGC.v2.003158041:0.01434)1.000:2.33263,(((OM-RGC.v2.001161105:1.44063,(OM-RGC.v2.001835981:0.98906,(((((OM-RGC.v2.001543642:0.02823,(OM-RGC.v2.001775534:0.03156,OM-RGC.v2.003808813:0.04112)0.393:0.04338)1.000:0.71891,(OM-RGC.v2.001631370:0.44265,((OM-RGC.v2.001687236:0.21584,(OM-RGC.v2.001773452:0.16959,(OM-RGC.v2.002735576:0.11696,(OM-RGC.v2.002195807:0.10960,(OM-RGC.v2.001737916:0.02072,(OM-RGC.v2.001883034:0.05337,OM-RGC.v2.001769309:0.06332)0.166:0.00525)1.000:0.25510)0.794:0.03272)0.606:0.04038)0.998:0.16012)1.000:0.33349,(OM-RGC.v2.001490067:0.45045,(OM-RGC.v2.001693934:0.08892,OM-RGC.v2.001694132:0.09072)1.000:0.33605)0.340:0.07232)0.967:0.13581)0.998:0.31004)0.533:0.12116,(OM-RGC.v2.001731161:0.70427,(((OM-RGC.v2.001596326:0.02431,OM-RGC.v2.002427441:0.02943)1.000:0.13847,(OM-RGC.v2.001634353:0.07340,OM-RGC.v2.001638813:0.08043)0.922:0.05466)1.000:0.24583,(OM-RGC.v2.001760661:0.53996,(OM-RGC.v2.001971348:0.51832,((OM-RGC.v2.001944756:0.01552,OM-RGC.v2.003990874:0.01203)1.000:0.27372,(OM-RGC.v2.001355978:0.08025,OM-RGC.v2.001816167:0.08067)1.000:0.23610)0.965:0.08233)0.906:0.10896)0.914:0.09791)1.000:0.27088)0.178:0.07719)1.000:0.33728,(OM-RGC.v2.001941499:0.43012,(OM-RGC.v2.001798755:0.14852,OM-RGC.v2.002177712:0.12610)1.000:0.30510)0.998:0.23487)0.915:0.15112,OM-RGC.v2.001846635:0.65181)0.985:0.22081)0.517:0.13725)0.543:0.14062,((((OM-RGC.v2.003042174:0.25219,(OM-RGC.v2.002663897:0.26177,(OM-RGC.v2.001161308:0.13353,(OM-RGC.v2.001112686:0.02406,OM-RGC.v2.002322488:0.01491)0.999:0.13538)0.561:0.05777)0.991:0.14380)0.988:0.13667,((OM-RGC.v2.001876967:0.00452,OM-RGC.v2.002330514:0.01272)1.000:0.50907,(OM-RGC.v2.005485860:0.03320,(OM-RGC.v2.001174345:0.01088,OM-RGC.v2.007250185:0.03573)0.985:0.07741)1.000:0.22975)0.928:0.13970)1.000:0.48716,(OM-RGC.v2.001195339:0.04243,OM-RGC.v2.001855079:0.03013)1.000:0.78596)0.956:0.15268,((((((OM-RGC.v2.001018875:0.84092,(OM-RGC.v2.005284107:0.04412,(OM-RGC.v2.001075877:0.04807,OM-RGC.v2.001078391:0.08153)0.554:0.04897)1.000:0.53696)0.401:0.13611,((OM-RGC.v2.001019859:0.64573,((OM-RGC.v2.001128010:0.25553,(OM-RGC.v2.001051394:0.22020,(OM-RGC.v2.001152000:0.22039,(OM-RGC.v2.001149676:0.14282,(OM-RGC.v2.001142187:0.03074,OM-RGC.v2.001143767:0.03214)0.999:0.10992)0.997:0.08801)0.995:0.08635)0.797:0.04667)0.406:0.04349,((OM-RGC.v2.001216864:0.16137,(OM-RGC.v2.001127724:0.16759,OM-RGC.v2.001127730:0.11778)0.930:0.04987)1.000:0.15889,OM-RGC.v2.001134650:0.33555)0.578:0.04483)1.000:0.17116)0.999:0.18099,((OM-RGC.v2.001041920:0.39925,(OM-RGC.v2.001084807:0.11376,(OM-RGC.v2.001084385:0.02236,OM-RGC.v2.001088304:0.03208)0.994:0.11898)1.000:0.60468)0.989:0.18035,((OM-RGC.v2.000880205:0.61502,((((OM-RGC.v2.001015680:0.44444,(OM-RGC.v2.001000217:0.16681,(OM-RGC.v2.001355622:0.20249,(OM-RGC.v2.000959564:0.02786,OM-RGC.v2.001080768:0.02690)1.000:0.14262)0.983:0.09085)0.990:0.10996)0.997:0.14062,((OM-RGC.v2.001021185:0.14566,OM-RGC.v2.003830307:0.17476)0.997:0.18112,(OM-RGC.v2.003962736:0.45908,((OM-RGC.v2.004801196:0.00054,OM-RGC.v2.006380723:0.01190)0.940:0.02776,(OM-RGC.v2.001036146:0.06608,OM-RGC.v2.001064977:0.05375)0.635:0.02748)0.999:0.19883)1.000:0.28962)0.832:0.08919)1.000:0.16500,(OM-RGC.v2.000871637:0.48078,OM-RGC.v2.006439465:0.34857)0.886:0.09987)0.774:0.07418,OM-RGC.v2.001004300:0.70417)0.779:0.07488)0.868:0.06784,((OM-RGC.v2.001051062:0.55606,OM-RGC.v2.001063546:0.39584)1.000:0.22597,(((OM-RGC.v2.001020694:0.04487,OM-RGC.v2.002052497:0.08695)1.000:0.30391,(OM-RGC.v2.000973267:0.16617,(OM-RGC.v2.000963629:0.10859,OM-RGC.v2.001542662:0.09792)0.992:0.09706)0.954:0.15951)1.000:0.56536,(OM-RGC.v2.001289493:0.22001,(OM-RGC.v2.001014826:0.08210,OM-RGC.v2.001155323:0.07096)1.000:0.20337)0.998:0.16322)0.993:0.10489)0.802:0.07307)0.771:0.06946)0.873:0.07338)0.775:0.07697)0.885:0.05826,(OM-RGC.v2.001242807:0.65015,(((OM-RGC.v2.002510683:0.45308,OM-RGC.v2.002515094:0.51967)1.000:0.42870,(((OM-RGC.v2.001292008:0.11699,(OM-RGC.v2.001109184:0.01952,(OM-RGC.v2.000944838:0.06063,(OM-RGC.v2.000938266:0.02680,(OM-RGC.v2.000937598:0.02991,OM-RGC.v2.000938642:0.04027)0.944:0.01463)0.758:0.01937)0.988:0.04578)1.000:0.12173)0.985:0.08394,((((OM-RGC.v2.000922316:0.02903,OM-RGC.v2.000923018:0.02633)1.000:0.15451,((((OM-RGC.v2.001987847:0.00921,OM-RGC.v2.004970734:0.00504)0.989:0.03598,(OM-RGC.v2.005776591:0.03380,(OM-RGC.v2.000958193:0.01416,(OM-RGC.v2.001016716:0.01658,OM-RGC.v2.001020689:0.01823)0.358:0.00913)0.791:0.01467)0.532:0.01599)0.898:0.01204,(OM-RGC.v2.001013162:0.07708,OM-RGC.v2.001018679:0.08663)0.198:0.01217)0.673:0.02492,(OM-RGC.v2.000995371:0.07335,(((OM-RGC.v2.000929437:0.03640,(OM-RGC.v2.001136583:0.02914,(OM-RGC.v2.001026250:0.03033,(OM-RGC.v2.001012740:0.01854,OM-RGC.v2.007849192:0.01315)0.837:0.00815)0.969:0.01649)0.840:0.00820)0.989:0.02290,(OM-RGC.v2.000995367:0.02422,OM-RGC.v2.002963476:0.02900)0.902:0.01823)0.289:0.01069,(OM-RGC.v2.001015910:0.02788,((OM-RGC.v2.000997375:0.02364,OM-RGC.v2.000998231:0.01439)0.975:0.02480,((OM-RGC.v2.001634564:0.01208,OM-RGC.v2.004054436:0.00055)0.886:0.01038,(OM-RGC.v2.004395578:0.00055,OM-RGC.v2.002921282:0.00055)0.952:0.01613)0.871:0.01195)1.000:0.04074)0.309:0.00526)0.998:0.03532)0.985:0.03635)1.000:0.11700)0.926:0.04297,(OM-RGC.v2.001005826:0.07449,(OM-RGC.v2.005809707:0.01643,(((OM-RGC.v2.001012561:0.02602,OM-RGC.v2.001005664:0.04520)0.430:0.00511,OM-RGC.v2.001002161:0.03837)0.339:0.00453,(OM-RGC.v2.001006083:0.01613,OM-RGC.v2.001047967:0.01415)0.875:0.00903)0.803:0.00705)0.986:0.03402)1.000:0.13325)0.079:0.02296,OM-RGC.v2.000996591:0.12291)0.986:0.08099)1.000:0.49042,((((OM-RGC.v2.004077060:0.05992,(OM-RGC.v2.000922069:0.02764,OM-RGC.v2.001057570:0.02542)0.726:0.01684)0.985:0.08236,((OM-RGC.v2.001297315:0.04060,OM-RGC.v2.003439357:0.08688)0.932:0.03435,((OM-RGC.v2.002189654:0.01944,(OM-RGC.v2.004098842:0.04138,OM-RGC.v2.002293615:0.01140)0.810:0.01042)0.830:0.01070,(OM-RGC.v2.001448696:0.06245,(OM-RGC.v2.000928805:0.03517,(OM-RGC.v2.000991044:0.02685,OM-RGC.v2.004316465:0.02155)0.784:0.00614)0.997:0.02971)0.999:0.04664)0.442:0.03241)0.998:0.08876)1.000:0.22886,(OM-RGC.v2.000976098:0.33864,(OM-RGC.v2.000984501:0.22386,OM-RGC.v2.000999204:0.18908)0.999:0.15752)0.640:0.08698)1.000:0.19424,(OM-RGC.v2.000902976:0.38582,(OM-RGC.v2.002918174:0.38097,(OM-RGC.v2.000948708:0.05039,(OM-RGC.v2.001043820:0.08257,OM-RGC.v2.000968497:0.05029)0.167:0.02024)1.000:0.20537)0.995:0.13050)0.975:0.07822)0.973:0.09062)0.783:0.08846)0.972:0.12864,OM-RGC.v2.001157800:0.80199)0.513:0.04845)0.948:0.06589)0.949:0.08360,((((OM-RGC.v2.001073641:0.29936,(OM-RGC.v2.001093369:0.05854,OM-RGC.v2.001113292:0.02526)1.000:0.24790)0.000:0.04607,((OM-RGC.v2.003310762:0.07029,(OM-RGC.v2.001094112:0.01069,OM-RGC.v2.001197224:0.05612)0.866:0.03906)1.000:0.16630,OM-RGC.v2.001047357:0.43881)0.105:0.06256)1.000:0.33106,((OM-RGC.v2.001005350:0.41239,OM-RGC.v2.001263205:0.36678)1.000:0.25347,(OM-RGC.v2.001144663:0.55640,((OM-RGC.v2.001175452:0.11230,OM-RGC.v2.001249036:0.08192)1.000:0.48644,(((OM-RGC.v2.004017013:0.02287,OM-RGC.v2.000987191:0.06831)0.632:0.00955,(OM-RGC.v2.001029166:0.03761,OM-RGC.v2.006202073:0.03704)0.503:0.01023)0.993:0.09466,(OM-RGC.v2.001089335:0.09178,OM-RGC.v2.001447431:0.06301)0.989:0.07707)1.000:0.43831)0.579:0.11310)0.869:0.06584)0.583:0.04879)0.917:0.09292,(OM-RGC.v2.001046773:0.47830,(OM-RGC.v2.000952527:0.58942,(((OM-RGC.v2.001128357:0.07380,((OM-RGC.v2.001080128:0.02802,OM-RGC.v2.001129782:0.01909)0.988:0.03491,(OM-RGC.v2.001128177:0.03695,(OM-RGC.v2.001131485:0.01175,OM-RGC.v2.001937028:0.03869)0.994:0.04510)0.954:0.02509)1.000:0.06803)0.998:0.08558,(OM-RGC.v2.001138932:0.11283,(OM-RGC.v2.001143250:0.09411,(OM-RGC.v2.001277332:0.02823,(OM-RGC.v2.001168435:0.01230,OM-RGC.v2.001417161:0.02823)0.205:0.01146)1.000:0.09889)0.883:0.04987)0.997:0.08027)0.999:0.16758,(((OM-RGC.v2.001114027:0.03436,OM-RGC.v2.001734021:0.03263)0.966:0.03747,(OM-RGC.v2.001086501:0.04270,OM-RGC.v2.001354553:0.01348)0.996:0.05183)1.000:0.15814,((OM-RGC.v2.001075101:0.07250,(OM-RGC.v2.001095545:0.01557,(OM-RGC.v2.001075305:0.00972,OM-RGC.v2.001097951:0.01656)0.978:0.02099)0.713:0.02680)1.000:0.14201,(OM-RGC.v2.001157666:0.15908,((((OM-RGC.v2.001115202:0.05241,OM-RGC.v2.001147593:0.04511)0.986:0.03120,OM-RGC.v2.001177750:0.03470)0.005:0.01828,OM-RGC.v2.001134149:0.04244)0.916:0.03738,(OM-RGC.v2.001136731:0.07822,((OM-RGC.v2.001134939:0.03080,(OM-RGC.v2.001542040:0.01124,OM-RGC.v2.001134157:0.02699)0.835:0.01461)0.742:0.00447,OM-RGC.v2.001135524:0.03313)1.000:0.05077)0.465:0.03005)1.000:0.07568)1.000:0.12955)0.599:0.05162)0.871:0.08955)1.000:0.68525)0.508:0.09277)0.777:0.08023)1.000:0.22082)0.987:0.08940,((((OM-RGC.v2.001259027:0.35215,(OM-RGC.v2.005095732:0.15299,(OM-RGC.v2.001231520:0.06519,(OM-RGC.v2.001233706:0.05447,OM-RGC.v2.002563233:0.05143)0.996:0.06713)0.999:0.18959)1.000:0.18530)1.000:0.24466,(((OM-RGC.v2.000956844:0.01692,(OM-RGC.v2.000957457:0.03261,OM-RGC.v2.000955272:0.00635)0.897:0.00549)0.181:0.00560,OM-RGC.v2.001656430:0.00141)1.000:1.29140,OM-RGC.v2.001249722:0.94157)0.395:0.10686)0.898:0.10639,OM-RGC.v2.001920278:1.44850)0.352:0.05134,((OM-RGC.v2.001131388:0.50280,((OM-RGC.v2.001076804:0.03080,OM-RGC.v2.004856280:0.03405)1.000:0.51180,(OM-RGC.v2.001105384:0.14442,OM-RGC.v2.001235835:0.11867)1.000:0.40484)0.456:0.08488)1.000:0.32389,((OM-RGC.v2.001245710:0.36372,(OM-RGC.v2.001449122:0.16689,OM-RGC.v2.002498336:0.16587)0.994:0.13707)1.000:0.49459,((OM-RGC.v2.001143921:0.21319,OM-RGC.v2.001667047:0.33722)1.000:0.41167,(OM-RGC.v2.000919235:0.44640,OM-RGC.v2.001314040:0.35905)0.994:0.14547)0.962:0.11108)0.928:0.08539)0.867:0.11440)0.997:0.13147)0.885:0.08186,((((OM-RGC.v2.001291351:0.04769,OM-RGC.v2.001293575:0.05548)1.000:0.36734,(OM-RGC.v2.001937365:0.31792,((OM-RGC.v2.001283591:0.03220,OM-RGC.v2.001381797:0.02152)1.000:0.35846,(OM-RGC.v2.001872600:0.03914,(OM-RGC.v2.001268935:0.02395,OM-RGC.v2.002175014:0.03619)0.421:0.02332)1.000:0.24161)0.977:0.11881)0.613:0.11761)1.000:0.45528,((OM-RGC.v2.001251269:0.07250,OM-RGC.v2.001709529:0.07766)1.000:0.50315,(OM-RGC.v2.001334244:0.15088,(OM-RGC.v2.003090161:0.15909,((OM-RGC.v2.001778845:0.09223,OM-RGC.v2.001783038:0.04153)1.000:0.27632,(OM-RGC.v2.001253738:0.16683,(OM-RGC.v2.001218798:0.05917,OM-RGC.v2.001220762:0.08831)0.997:0.07269)0.349:0.02402)0.893:0.02898)0.895:0.07083)1.000:0.46111)0.983:0.18742)1.000:0.30099,((OM-RGC.v2.001081998:0.58995,OM-RGC.v2.001085466:0.71036)0.999:0.24787,(((OM-RGC.v2.001185541:0.01511,OM-RGC.v2.001185844:0.01705)1.000:0.39325,((OM-RGC.v2.001068791:0.10693,(OM-RGC.v2.001023041:0.09050,(OM-RGC.v2.002757538:0.05025,(OM-RGC.v2.001710216:0.00831,OM-RGC.v2.007288482:0.04936)0.333:0.00948)0.952:0.03249)1.000:0.19231)0.998:0.12870,((OM-RGC.v2.001137287:0.03913,(OM-RGC.v2.001135906:0.02637,OM-RGC.v2.002027420:0.03589)0.990:0.05550)1.000:0.18238,((((OM-RGC.v2.001221869:0.03861,(OM-RGC.v2.001110700:0.02544,OM-RGC.v2.001110660:0.04977)0.876:0.01181)1.000:0.05633,OM-RGC.v2.001133653:0.13480)0.675:0.01843,(OM-RGC.v2.001108111:0.07813,(OM-RGC.v2.000953644:0.09170,OM-RGC.v2.001115170:0.14393)0.587:0.02679)0.901:0.02780)0.481:0.01767,(OM-RGC.v2.007249472:0.06650,OM-RGC.v2.001048092:0.20445)0.773:0.04129)0.794:0.04125)0.924:0.06856)0.996:0.16093)0.994:0.16008,((OM-RGC.v2.001301569:0.09162,OM-RGC.v2.001639465:0.08654)1.000:0.32944,(OM-RGC.v2.001126996:0.33841,(OM-RGC.v2.001041464:0.22244,(OM-RGC.v2.001022028:0.03852,OM-RGC.v2.001469840:0.03928)1.000:0.22031)0.996:0.14196)0.999:0.16164)0.833:0.08170)1.000:0.33038)0.363:0.07016)0.943:0.11954)0.803:0.07913)0.905:0.06373)0.194:0.04522,((((OM-RGC.v2.001147492:0.29154,OM-RGC.v2.001165629:0.33324)1.000:0.33883,(((OM-RGC.v2.002024517:0.05121,(OM-RGC.v2.001228218:0.02914,OM-RGC.v2.003819746:0.03351)0.855:0.01984)1.000:0.28277,((OM-RGC.v2.001225694:0.21263,((OM-RGC.v2.001300434:0.05433,OM-RGC.v2.004619945:0.01433)0.998:0.08167,((OM-RGC.v2.002073616:0.06730,(OM-RGC.v2.001523436:0.04440,(OM-RGC.v2.001506224:0.01633,OM-RGC.v2.003463428:0.02659)0.989:0.02767)0.522:0.00961)0.892:0.01903,((OM-RGC.v2.001150685:0.06746,OM-RGC.v2.003045118:0.05163)0.163:0.00312,OM-RGC.v2.003899341:0.07237)0.599:0.01278)0.980:0.03984)1.000:0.10207)0.992:0.08734,(((OM-RGC.v2.001704189:0.04731,(OM-RGC.v2.001235532:0.03974,OM-RGC.v2.001237020:0.02179)0.797:0.01025)0.999:0.10157,(OM-RGC.v2.001154572:0.05382,OM-RGC.v2.001950404:0.05553)0.994:0.07702)1.000:0.33552,((OM-RGC.v2.001754129:0.28958,(OM-RGC.v2.001249080:0.04379,OM-RGC.v2.002112280:0.08078)1.000:0.13051)1.000:0.19457,(OM-RGC.v2.001243819:0.23921,(OM-RGC.v2.001233515:0.13599,OM-RGC.v2.001640173:0.16897)1.000:0.21563)0.574:0.08931)0.622:0.04199)0.848:0.05465)1.000:0.20113)0.996:0.14264,(OM-RGC.v2.001153571:0.51942,(OM-RGC.v2.001145522:0.12734,(OM-RGC.v2.001145026:0.03637,OM-RGC.v2.001376172:0.04803)0.999:0.11298)1.000:0.45794)0.689:0.12638)0.982:0.15852)1.000:0.53481,(OM-RGC.v2.001594764:0.12649,OM-RGC.v2.001776219:0.07415)1.000:1.45152)0.095:0.11803,((((OM-RGC.v2.001719681:0.11445,(OM-RGC.v2.001085099:0.20608,OM-RGC.v2.000888799:0.24977)0.288:0.05384)1.000:0.69104,(((OM-RGC.v2.001214291:0.40484,(OM-RGC.v2.001104662:0.19224,(OM-RGC.v2.000985620:0.46912,OM-RGC.v2.001158231:0.21274)0.743:0.08481)1.000:0.31337)0.946:0.11028,((((OM-RGC.v2.000933353:0.20198,OM-RGC.v2.002620490:0.18921)1.000:0.20490,(OM-RGC.v2.000971677:0.27145,OM-RGC.v2.001042228:0.21255)0.951:0.08536)1.000:0.46863,((((((OM-RGC.v2.001546159:0.05939,(OM-RGC.v2.001535489:0.04493,OM-RGC.v2.001543214:0.11254)0.230:0.01723)0.963:0.03089,(OM-RGC.v2.005956751:0.18067,(OM-RGC.v2.001567098:0.03120,(OM-RGC.v2.002553101:0.04640,OM-RGC.v2.003743378:0.02670)0.679:0.01138)1.000:0.15143)0.712:0.02857)1.000:0.08654,(OM-RGC.v2.001566373:0.05785,((OM-RGC.v2.002462600:0.06168,(OM-RGC.v2.001540386:0.02921,(OM-RGC.v2.002589221:0.00055,OM-RGC.v2.006452300:0.00054)0.998:0.04862)0.919:0.01693)0.729:0.01788,((((OM-RGC.v2.003056924:0.13311,(OM-RGC.v2.001545126:0.05939,OM-RGC.v2.002932988:0.02364)1.000:0.19596)0.841:0.01468,(OM-RGC.v2.001458539:0.02454,OM-RGC.v2.004250512:0.02292)1.000:0.10291)0.131:0.01679,(OM-RGC.v2.002974259:0.02826,(OM-RGC.v2.001545382:0.04079,OM-RGC.v2.003723192:0.04196)0.780:0.01394)0.995:0.05395)0.988:0.04651,OM-RGC.v2.001544315:0.06963)0.962:0.03667)0.956:0.02846)0.937:0.03097)0.984:0.04009,OM-RGC.v2.001547538:0.08487)0.898:0.04989,(OM-RGC.v2.001490298:0.12003,OM-RGC.v2.001591264:0.20912)0.998:0.09715)0.368:0.06388,(OM-RGC.v2.006964821:0.12090,(OM-RGC.v2.001551976:0.03175,OM-RGC.v2.001742220:0.03903)0.985:0.08639)0.503:0.03788)1.000:0.43853)0.963:0.13580,(OM-RGC.v2.001056766:0.38513,OM-RGC.v2.001057026:0.44356)0.999:0.19363)0.920:0.09092)0.813:0.06208,OM-RGC.v2.002216234:0.54363)0.981:0.20213)1.000:0.31303,((OM-RGC.v2.004678196:0.76112,(OM-RGC.v2.001134640:0.20258,OM-RGC.v2.001142986:0.09663)1.000:0.33293)0.998:0.25834,((OM-RGC.v2.000962611:0.00447,OM-RGC.v2.002870258:0.02469)1.000:0.69601,((OM-RGC.v2.001166604:0.09921,(OM-RGC.v2.001298606:0.03247,(OM-RGC.v2.001841143:0.00055,OM-RGC.v2.001971655:0.00229)0.988:0.03711)0.984:0.06846)1.000:0.39610,(OM-RGC.v2.001114472:0.38965,(OM-RGC.v2.003590148:0.00848,(OM-RGC.v2.002215704:0.00054,OM-RGC.v2.002369700:0.00055)0.809:0.01240)1.000:0.39538)0.998:0.22788)0.987:0.21278)0.676:0.07570)0.977:0.13635)0.475:0.09435,(OM-RGC.v2.001064523:0.50145,(OM-RGC.v2.000981910:0.33718,(OM-RGC.v2.000931927:0.24278,(OM-RGC.v2.000907959:0.15877,OM-RGC.v2.000961688:0.14601)0.989:0.10411)0.393:0.08853)1.000:0.36031)1.000:0.37525)0.993:0.18487)0.209:0.04532)0.982:0.81584)0.995:0.81246)0.985:0.45311,((((OM-RGC.v2.003977827:2.72863,(OM-RGC.v2.006681542:3.74812,OM-RGC.v2.007691270:2.77216)0.857:0.71367)0.173:0.36252,OM-RGC.v2.007979016:4.25512)0.549:0.11456,(((OM-RGC.v2.004799056:0.11757,OM-RGC.v2.004799134:0.09012)0.999:0.75798,(OM-RGC.v2.004853499:1.10010,OM-RGC.v2.004897758:0.72489)0.940:0.31481)1.000:1.87641,((OM-RGC.v2.003374764:1.78971,(OM-RGC.v2.003607672:1.24895,OM-RGC.v2.003871433:1.40863)1.000:1.37127)0.854:0.24215,(((((OM-RGC.v2.004992728:0.41152,((OM-RGC.v2.004722708:0.25909,OM-RGC.v2.005047452:0.14236)1.000:0.31907,(OM-RGC.v2.004590984:0.32274,(OM-RGC.v2.004957703:0.30836,(OM-RGC.v2.004630689:0.12209,((OM-RGC.v2.004659952:0.08740,OM-RGC.v2.008206019:0.11604)0.951:0.06805,(OM-RGC.v2.008177940:0.11526,OM-RGC.v2.006358251:0.14745)0.881:0.03288)0.926:0.06648)1.000:0.23173)0.502:0.06908)0.980:0.15593)0.951:0.16873)1.000:0.44115,(((OM-RGC.v2.004680307:0.43187,(OM-RGC.v2.004362141:0.07049,OM-RGC.v2.004368546:0.01538)1.000:0.78007)0.925:0.11799,(OM-RGC.v2.005356869:0.67649,OM-RGC.v2.004923694:0.62511)0.908:0.12310)0.929:0.14666,(OM-RGC.v2.004924379:0.85649,(OM-RGC.v2.004336735:0.03392,OM-RGC.v2.004743010:0.05733)1.000:0.64953)0.440:0.16033)0.458:0.09449)0.574:0.12621,(((OM-RGC.v2.004379688:0.51231,(OM-RGC.v2.003902356:0.17008,(OM-RGC.v2.003855924:0.13381,OM-RGC.v2.004307696:0.04896)0.983:0.16028)1.000:0.34093)0.980:0.17705,(OM-RGC.v2.004010974:0.61589,((OM-RGC.v2.004501082:0.05977,OM-RGC.v2.005197015:0.02583)0.975:0.10581,(OM-RGC.v2.003963160:0.20016,OM-RGC.v2.004823631:0.14404)0.908:0.06460)1.000:0.36273)0.998:0.25368)0.996:0.28480,(OM-RGC.v2.005665476:0.90825,(OM-RGC.v2.004815583:0.66540,(OM-RGC.v2.004462379:0.41284,(OM-RGC.v2.004155982:0.44473,(OM-RGC.v2.003877641:0.31544,(OM-RGC.v2.004625886:0.07075,OM-RGC.v2.006611070:0.08012)1.000:0.28671)0.993:0.18867)0.987:0.17645)0.921:0.18535)0.999:0.44747)0.063:0.11490)0.923:0.18295)0.991:0.22130,((((OM-RGC.v2.004662918:0.41297,OM-RGC.v2.004873975:0.22913)1.000:0.50244,(((OM-RGC.v2.004694017:0.16977,(OM-RGC.v2.004407285:0.08315,OM-RGC.v2.004500398:0.06266)0.953:0.07654)0.931:0.08313,(OM-RGC.v2.004824212:0.19108,OM-RGC.v2.005744114:0.23148)0.922:0.07935)0.997:0.18740,((((OM-RGC.v2.007251742:0.20371,(OM-RGC.v2.005321274:0.13363,OM-RGC.v2.006641767:0.13531)0.949:0.08150)0.999:0.21544,(OM-RGC.v2.004457395:0.11456,OM-RGC.v2.004520152:0.11350)0.995:0.15328)0.334:0.04199,(OM-RGC.v2.008290258:0.21420,OM-RGC.v2.004310699:0.31570)0.947:0.07281)0.923:0.07304,((OM-RGC.v2.004558239:0.21317,OM-RGC.v2.004957242:0.20107)0.982:0.11600,((OM-RGC.v2.004537507:0.26179,(OM-RGC.v2.004630293:0.22894,OM-RGC.v2.004639615:0.14987)0.922:0.08069)0.895:0.04464,(OM-RGC.v2.003911309:0.33854,OM-RGC.v2.004230919:0.26324)0.991:0.14946)0.950:0.10346)0.944:0.07096)0.947:0.11826)0.465:0.12149)1.000:0.40848,(OM-RGC.v2.005142248:1.33910,((((OM-RGC.v2.004356254:0.07120,OM-RGC.v2.005259526:0.08674)1.000:0.27534,((OM-RGC.v2.004469910:0.07898,OM-RGC.v2.004564680:0.01681)0.998:0.16484,(OM-RGC.v2.004759525:0.26200,(OM-RGC.v2.008077466:0.00740,(OM-RGC.v2.004627846:0.04623,OM-RGC.v2.004692047:0.07799)0.776:0.00947)0.992:0.11645)0.471:0.11441)0.935:0.07563)0.927:0.10407,(OM-RGC.v2.004888006:0.46839,(OM-RGC.v2.004227671:0.12583,OM-RGC.v2.004889988:0.15544)1.000:0.52796)0.839:0.15617)1.000:0.38442,(OM-RGC.v2.004644075:0.50831,(OM-RGC.v2.004315445:0.54667,(((OM-RGC.v2.004907284:0.03846,OM-RGC.v2.004922840:0.01823)0.998:0.09812,(OM-RGC.v2.004591474:0.11722,(OM-RGC.v2.003808707:0.00972,OM-RGC.v2.005999098:0.05834)0.715:0.03116)0.973:0.07758)0.945:0.06977,((OM-RGC.v2.007279665:0.10142,(OM-RGC.v2.003538923:0.02383,OM-RGC.v2.004648361:0.01109)0.951:0.05618)0.913:0.05063,(OM-RGC.v2.004644568:0.09145,(((OM-RGC.v2.004695731:0.05107,OM-RGC.v2.004695458:0.07256)0.847:0.02311,OM-RGC.v2.004981693:0.05784)0.303:0.00989,OM-RGC.v2.004661032:0.03463)0.930:0.04001)0.999:0.09490)0.706:0.06220)1.000:0.40950)0.827:0.10203)0.909:0.14897)0.876:0.11115)0.877:0.07035)0.766:0.10490,(((OM-RGC.v2.004592261:0.14358,(OM-RGC.v2.004729977:0.28662,(OM-RGC.v2.004647967:0.07936,(OM-RGC.v2.004619441:0.02986,(OM-RGC.v2.004655733:0.01508,OM-RGC.v2.005064163:0.00427)0.975:0.03624)0.994:0.08511)0.986:0.10379)0.917:0.08296)1.000:0.93973,(OM-RGC.v2.004797884:0.70318,(OM-RGC.v2.008364819:0.17992,(OM-RGC.v2.003234308:0.10958,OM-RGC.v2.003897305:0.02126)0.998:0.37454)1.000:0.57190)0.988:0.34613)0.947:0.19510,((OM-RGC.v2.003901657:0.22410,((OM-RGC.v2.004378800:0.03184,(OM-RGC.v2.004371235:0.00384,OM-RGC.v2.004365563:0.05770)0.905:0.02511)1.000:0.27662,(OM-RGC.v2.004715469:0.09742,OM-RGC.v2.005268169:0.03316)1.000:0.21091)0.967:0.15024)1.000:0.42001,(OM-RGC.v2.004086849:0.76213,((OM-RGC.v2.004739343:0.04543,OM-RGC.v2.004750402:0.00841)1.000:0.95135,(OM-RGC.v2.004119335:0.22237,(OM-RGC.v2.003592228:0.16186,((OM-RGC.v2.004497129:0.02557,(OM-RGC.v2.004500811:0.03152,(OM-RGC.v2.004491510:0.03263,OM-RGC.v2.004502925:0.10065)0.849:0.03400)0.843:0.02794)1.000:0.17657,OM-RGC.v2.007057050:0.04730)0.376:0.04838)0.884:0.12920)1.000:0.64499)0.372:0.14367)0.469:0.12938)1.000:0.54836)0.145:0.06328)0.962:0.18549)0.989:0.28764,(OM-RGC.v2.005726507:2.19853,(((OM-RGC.v2.006306555:0.72509,(OM-RGC.v2.003366567:0.51877,(OM-RGC.v2.003912135:0.20877,OM-RGC.v2.005959172:0.31591)1.000:0.56608)0.000:0.14122)1.000:0.76103,((OM-RGC.v2.003754744:0.68643,(OM-RGC.v2.002486118:0.17853,OM-RGC.v2.002487072:0.15759)0.992:0.29551)0.936:0.24140,(OM-RGC.v2.005985432:1.28196,OM-RGC.v2.005138686:0.89699)0.127:0.13722)1.000:0.63969)0.994:0.45394,((OM-RGC.v2.001673069:1.57056,OM-RGC.v2.005051496:0.87588)0.934:0.29902,(OM-RGC.v2.005343301:1.42841,((OM-RGC.v2.003983985:1.34694,OM-RGC.v2.005367659:0.42162)0.999:0.62292,(OM-RGC.v2.005961417:0.84435,(OM-RGC.v2.003516906:0.68729,(((((OM-RGC.v2.001007962:0.00053,OM-RGC.v2.001327289:0.00055)1.000:0.49903,OM-RGC.v2.003814159:0.56089)0.852:0.10649,(OM-RGC.v2.004471949:0.40710,OM-RGC.v2.004471951:0.44106)0.870:0.12647)0.296:0.10018,(OM-RGC.v2.004433013:0.53719,((OM-RGC.v2.004164600:0.37770,OM-RGC.v2.004168477:0.31429)1.000:0.33769,OM-RGC.v2.006985857:0.35572)0.815:0.14232)0.983:0.19543)0.165:0.08070,OM-RGC.v2.003962640:0.50524)0.217:0.05994)0.368:0.11994)0.985:0.31499)0.920:0.24126)0.957:0.24042)0.937:0.18884)0.864:0.17889)0.908:0.24751)1.000:1.26410)0.743:0.23310)0.527:0.17265)0.238:0.09564,(OM-RGC.v2.006219113:0.02956,OM-RGC.v2.007171345:0.02613)1.000:3.52682)0.783:0.08124)0.816:0.06726,((OM-RGC.v2.000797127:3.94050,((OM-RGC.v2.003110061:2.81487,OM-RGC.v2.006435614:3.65673)0.379:0.43683,(OM-RGC.v2.000773411:2.38166,OM-RGC.v2.008414029:3.08867)0.833:0.52120)0.674:0.27203)0.811:0.16270,(((OM-RGC.v2.005911910:2.40288,(OM-RGC.v2.001126562:0.22907,OM-RGC.v2.001172940:0.05578)1.000:3.31869)0.814:0.52009,(OM-RGC.v2.004355645:2.92397,(OM-RGC.v2.004934722:3.21813,OM-RGC.v2.000538002:3.09698)0.761:0.00054)0.862:0.27156)0.869:0.27754,((OM-RGC.v2.002226768:2.82440,(OM-RGC.v2.001635880:2.40228,(OM-RGC.v2.000664466:1.48330,((OM-RGC.v2.000340785:0.31410,OM-RGC.v2.000345127:0.27722)1.000:0.66654,(OM-RGC.v2.000323355:0.25119,OM-RGC.v2.000327420:0.38428)0.931:0.26079)0.990:0.53792)1.000:1.33249)0.730:0.29062)0.181:0.12248,(OM-RGC.v2.000062321:2.09416,OM-RGC.v2.001109476:2.40478)0.948:0.49956)0.954:0.30054)0.756:0.09718)0.803:0.09681)0.966:0.17228,(((OM-RGC.v2.001502560:0.49306,(OM-RGC.v2.003995805:0.22748,(OM-RGC.v2.004914072:0.07203,(OM-RGC.v2.005538398:0.04278,(OM-RGC.v2.007624683:0.03798,OM-RGC.v2.008231267:0.02411)0.760:0.02508)0.387:0.02759)0.999:0.22141)0.753:0.09515)1.000:0.35770,(OM-RGC.v2.003617007:0.35689,(OM-RGC.v2.002187138:0.22425,((OM-RGC.v2.002585748:0.08817,OM-RGC.v2.005783521:0.07880)1.000:0.30533,(OM-RGC.v2.001256551:0.09950,OM-RGC.v2.001404771:0.18318)1.000:0.19446)0.460:0.06127)0.938:0.09670)0.978:0.22464)1.000:1.19681,(OM-RGC.v2.001871128:2.47457,(((OM-RGC.v2.000902707:0.09259,((OM-RGC.v2.000886335:0.00242,(OM-RGC.v2.006137524:0.56020,OM-RGC.v2.002763368:0.22507)1.000:0.38718)0.971:0.07769,(((OM-RGC.v2.000291620:0.01524,(OM-RGC.v2.008231697:0.07120,(OM-RGC.v2.000145525:0.00630,(OM-RGC.v2.002817996:0.13287,OM-RGC.v2.002892251:0.17995)1.000:0.65097)0.789:0.01818)0.998:0.07189)0.997:0.06764,OM-RGC.v2.001057018:0.06441)0.989:0.08812,(OM-RGC.v2.004920381:0.00054,OM-RGC.v2.005861652:0.00055)1.000:0.28961)0.570:0.02776)0.071:0.04241)1.000:0.81099,(((OM-RGC.v2.001238274:0.02409,(OM-RGC.v2.002844957:0.12568,OM-RGC.v2.005893347:0.02765)0.772:0.01790)1.000:0.57943,(((OM-RGC.v2.002949226:0.06667,OM-RGC.v2.005322979:0.07826)0.979:0.07718,(OM-RGC.v2.003090666:0.07846,OM-RGC.v2.001172430:0.09832)0.897:0.03281)0.996:0.14706,(OM-RGC.v2.002944586:0.03466,OM-RGC.v2.002743984:0.29197)0.966:0.09471)1.000:0.65067)1.000:0.42111,((OM-RGC.v2.002384157:0.36145,(OM-RGC.v2.001218864:0.18881,(OM-RGC.v2.001220091:0.14905,(OM-RGC.v2.001570322:0.05019,(OM-RGC.v2.001169936:0.01722,(OM-RGC.v2.001211741:0.02596,OM-RGC.v2.001433271:0.01144)0.998:0.05667)0.506:0.05062)0.974:0.06914)0.985:0.09830)0.999:0.17296)1.000:0.40073,(((OM-RGC.v2.001348105:0.03060,OM-RGC.v2.002459845:0.02505)0.995:0.12689,(OM-RGC.v2.001311124:0.17773,(OM-RGC.v2.001290429:0.06784,(OM-RGC.v2.001265444:0.04930,((((OM-RGC.v2.001292758:0.00528,OM-RGC.v2.007078820:0.01593)0.808:0.00761,OM-RGC.v2.001547168:0.00840)0.443:0.00674,(OM-RGC.v2.003564169:0.00055,OM-RGC.v2.006469493:0.00630)0.942:0.01913)0.869:0.02439,OM-RGC.v2.001266847:0.03906)0.988:0.04273)1.000:0.09836)0.547:0.04394)0.580:0.04973)1.000:0.74567,((OM-RGC.v2.003587713:0.03189,OM-RGC.v2.004894094:0.03331)1.000:0.43344,(OM-RGC.v2.001298315:0.41163,((OM-RGC.v2.002400673:0.02753,(OM-RGC.v2.001487465:0.02812,OM-RGC.v2.001430045:0.08323)0.815:0.01138)0.967:0.04750,((OM-RGC.v2.001253404:0.02887,OM-RGC.v2.006518417:0.02444)1.000:0.12635,(OM-RGC.v2.001171449:0.05144,OM-RGC.v2.001568673:0.07983)0.916:0.03900)0.000:0.03511)1.000:0.31761)0.985:0.18063)1.000:0.57407)0.627:0.10011)0.143:0.06230)0.633:0.19554)1.000:0.67927,(((OM-RGC.v2.001404799:0.65025,((OM-RGC.v2.001415573:0.06887,OM-RGC.v2.002657214:0.03423)1.000:0.43063,(OM-RGC.v2.001236458:0.25421,(OM-RGC.v2.001230239:0.20247,(OM-RGC.v2.002394088:0.00495,OM-RGC.v2.004033406:0.00055)1.000:0.29594)0.392:0.05843)1.000:0.27594)0.672:0.10343)1.000:0.99701,((OM-RGC.v2.003891050:0.52226,(OM-RGC.v2.000885761:0.11333,((OM-RGC.v2.000853975:0.12896,(OM-RGC.v2.000902704:0.11005,(OM-RGC.v2.000913097:0.03664,OM-RGC.v2.000915514:0.04580)0.998:0.04913)0.948:0.02681)0.837:0.01846,OM-RGC.v2.004632276:0.02840)0.995:0.11140)0.859:0.14897)1.000:0.73719,(((OM-RGC.v2.003689115:0.08723,OM-RGC.v2.003794054:0.02901)1.000:0.66429,(OM-RGC.v2.001213603:0.33317,((OM-RGC.v2.001012224:0.02800,OM-RGC.v2.003400051:0.02543)0.999:0.19270,((OM-RGC.v2.000979146:0.07128,((OM-RGC.v2.001510071:0.05698,OM-RGC.v2.008234133:0.00943)0.964:0.05149,OM-RGC.v2.000881432:0.08055)0.999:0.06331)0.983:0.05871,(OM-RGC.v2.004401687:0.05103,(OM-RGC.v2.001356269:0.07566,OM-RGC.v2.002295771:0.03173)0.569:0.02799)0.893:0.04368)1.000:0.28013)0.958:0.13229)0.989:0.24223)1.000:0.83455,((OM-RGC.v2.002759215:0.05293,OM-RGC.v2.005917128:0.03005)1.000:0.78862,(OM-RGC.v2.001417388:0.57394,(OM-RGC.v2.000963716:0.05111,OM-RGC.v2.006467697:0.06214)1.000:0.51932)0.990:0.30864)0.999:0.45643)0.473:0.17325)0.989:0.19967)0.541:0.07705,(((((OM-RGC.v2.000615673:0.14219,(OM-RGC.v2.000603152:0.05035,OM-RGC.v2.001143157:0.07216)1.000:0.23973)1.000:0.25025,(OM-RGC.v2.001611109:0.19990,(OM-RGC.v2.000608370:0.09461,((OM-RGC.v2.000675676:0.04516,OM-RGC.v2.001822567:0.03615)0.923:0.03364,(OM-RGC.v2.001472283:0.13371,(OM-RGC.v2.000714140:0.02344,(OM-RGC.v2.003957248:0.05831,OM-RGC.v2.000802229:0.03174)0.907:0.01747)0.988:0.04078)0.985:0.04501)0.996:0.08663)0.991:0.13666)1.000:0.28408)1.000:0.51025,(OM-RGC.v2.000652858:0.66937,((OM-RGC.v2.003847594:0.00055,(OM-RGC.v2.003588833:0.01428,(OM-RGC.v2.000599520:0.02717,(OM-RGC.v2.000762751:0.03085,OM-RGC.v2.001252233:0.03890)1.000:0.08126)0.902:0.02022)0.265:0.01875)1.000:0.54935,((OM-RGC.v2.000996329:0.00053,OM-RGC.v2.002557040:0.00412)1.000:0.55385,(((OM-RGC.v2.001411618:0.00055,OM-RGC.v2.001494500:0.00055)0.993:0.05577,(OM-RGC.v2.000683473:0.06854,OM-RGC.v2.000671420:0.14134)0.966:0.05338)1.000:0.25668,(OM-RGC.v2.005874616:0.30509,((OM-RGC.v2.001118385:0.06390,(OM-RGC.v2.002658073:0.00793,(OM-RGC.v2.007866982:0.02833,(OM-RGC.v2.000599528:0.00983,(OM-RGC.v2.002871430:0.00055,OM-RGC.v2.005509105:0.00054)0.998:0.07180)0.977:0.02145)0.231:0.00574)0.992:0.04606)0.225:0.01768,OM-RGC.v2.007342943:0.01024)0.958:0.11232)1.000:0.39780)0.484:0.08272)0.760:0.09224)0.937:0.12213)0.985:0.17284)0.996:0.24885,(OM-RGC.v2.004318368:2.15454,((OM-RGC.v2.000744479:0.44835,(OM-RGC.v2.000695551:0.49836,OM-RGC.v2.000749530:0.39685)0.160:0.13444)1.000:0.29909,((OM-RGC.v2.000797338:0.07181,(OM-RGC.v2.004409481:0.05054,OM-RGC.v2.000857437:0.08094)0.091:0.03738)1.000:0.62962,(((OM-RGC.v2.000747917:0.17524,OM-RGC.v2.003370021:0.70462)0.931:0.10197,OM-RGC.v2.000778989:0.26109)0.903:0.06525,(OM-RGC.v2.003617062:0.10517,OM-RGC.v2.004259544:0.32283)1.000:0.21966)0.999:0.23266)0.955:0.18604)0.996:0.54051)0.989:0.54086)0.133:0.06020,((((OM-RGC.v2.000661141:0.20016,(OM-RGC.v2.000814031:0.05353,((OM-RGC.v2.000611104:0.02532,OM-RGC.v2.000612666:0.03555)0.772:0.02748,(OM-RGC.v2.000610536:0.02041,OM-RGC.v2.000636780:0.06148)0.894:0.02416)0.960:0.03413)1.000:0.11678)1.000:0.21361,(((OM-RGC.v2.000698787:0.03877,OM-RGC.v2.000878034:0.02853)1.000:0.28772,(OM-RGC.v2.001552086:0.20376,((OM-RGC.v2.001661131:0.09590,OM-RGC.v2.002191380:0.03367)0.999:0.16056,(OM-RGC.v2.003622942:0.06006,(OM-RGC.v2.004405231:0.05997,(OM-RGC.v2.003663869:0.00996,(OM-RGC.v2.002668620:
[truncated: 16,840 more chars]
