# Supplementary material for: Extensive and diverse lanthanide-dependent metabolism in the ocean
Source: ISME J. 2025 Apr 23;19(1):wraf057. doi: 10.1093/ismejo/wraf057 (PMC11996626; doi:10.1093/ismejo/wraf057)
Supplement: Supplementary_Datas_wraf057 [file supplementary_datas_wraf057.zip › Supplementary Data S2 pmoA.fasttree]

((EU444872_276_3_15:0.06160,(AB453965_1332_3_28:0.03451,((EU444851_166_1_14:0.03698,(EU444862_229_1_15:0.03315,(NZ_JPON01000001_2099673_6_37138:0.02149,(contig_605842_111_3_14:0.08672,(((G006DRAFT_scaffold00001.1_2676~2522125151:0.00525,scaffold1_3297~2516143012:0.00576)0.343:0.00557,(JTDD01000139_9528_6_179:0.00055,U737DRAFT_scaffold00022.22_64~2561511042:0.00558)0.764:0.00054)0.914:0.01555,CP002738_328629_3_5782:0.00372)0.881:0.01926)0.879:0.02282)0.837:0.03401)0.861:0.02565)0.893:0.02618,(EU444853_233_2_13:0.01930,KF484908_389_2_15:0.17558)0.753:0.01422)0.985:0.08890)0.894:0.03862)0.955:0.06628,(EU444861_224_2_14:0.09011,(EU444864_231_3_12:0.05607,((EU444873_217_1_16:0.19491,((((contig_32_PROKKA_00862~U_43:0.06652,(FP565575_2106352_4_38528:0.08358,contig_40_PROKKA_02853~U_2554:0.03631)0.806:0.06159)1.000:0.85768,((contig_29756_9107_5_196:0.95434,(Ga0063156_NODE_12_len_21432_cov_9_30912_ID_127.59_14~2599185284:0.15913,Ga0063158_NODE_6_len_39716_cov_162_443_ID_7.6_28~2599185277:0.13615)0.999:0.42958)0.134:0.06575,(((((((((((OM-RGC.v2.022646512:0.02575,OM-RGC.v2.030465684:0.00127)0.478:0.06220,(((OM-RGC.v2.021586873:0.00734,OM-RGC.v2.022876654:0.00055)0.089:0.00053,OM-RGC.v2.017801904:0.00055)0.867:0.03892,(OM-RGC.v2.033458567:0.00054,((OM-RGC.v2.009980721:0.03002,OM-RGC.v2.028359505:0.00055)0.808:0.03672,(OM-RGC.v2.033503344:0.05929,(OM-RGC.v2.040169531:0.00055,(OM-RGC.v2.027228003:0.09060,((BacArcMag_356282:0.00053,OM-RGC.v2.029689587:0.00055)0.810:0.00054,OM-RGC.v2.027206951:0.01306)0.884:0.04729)0.653:0.03166)0.434:0.02672)0.973:0.09891)0.233:0.01059)0.461:0.02387)0.749:0.09534)1.000:0.68069,(contig_243558_2436_3_61:0.56312,(OM-RGC.v2.009885686:0.25765,(7595555_PROKKA_01319~U_1654:0.24397,7595635_PROKKA_00732~U_1654:0.21703)0.978:0.15206)0.922:0.13379)0.998:0.47902)0.117:0.08521,(((OM-RGC.v2.040995750:0.00055,((BacArcMag_2396764:0.00055,(((OM-RGC.v2.016420735:0.00054,(OM-RGC.v2.028608547:0.33838,(OM-RGC.v2.026816675:0.00053,OM-RGC.v2.016380660:0.00055)1.000:0.00054)0.903:0.00695)0.870:0.01704,(OM-RGC.v2.037023205:0.00055,(OM-RGC.v2.013971136:0.00055,BacArcMag_810035:0.00055)0.000:0.00054)0.744:0.01046)0.778:0.01965,((OM-RGC.v2.016477324:0.00555,(((((OM-RGC.v2.025506889:0.00054,OM-RGC.v2.032780154:0.00055)0.633:0.01498,OM-RGC.v2.040794432:0.00055)0.928:0.00287,OM-RGC.v2.023534988:0.01928)0.680:0.00055,(OM-RGC.v2.016420769:0.00435,OM-RGC.v2.031694015:0.01175)0.000:0.00335)0.929:0.02282,(OM-RGC.v2.031325613:0.00054,(OM-RGC.v2.026957380:0.00054,OM-RGC.v2.016442221:0.00055)0.925:0.01122)0.949:0.00055)0.834:0.02505)0.876:0.04016,OM-RGC.v2.030512586:0.01352)1.000:0.25446)0.925:0.04110)0.000:0.00053,OM-RGC.v2.016335719:0.00054)1.000:0.00551)0.000:0.00184,(OM-RGC.v2.016458132:0.00054,(OM-RGC.v2.016451753:0.01550,((OM-RGC.v2.031252923:0.00054,OM-RGC.v2.026320607:0.00055)0.998:0.01501,OM-RGC.v2.041943675:0.00055)0.423:0.00054)0.784:0.00770)0.000:0.00050)0.830:0.16824,OM-RGC.v2.036019504:0.26718)1.000:4.78975)0.746:0.27479,(AB453961_1558_1_37:0.05022,AB453963_2151_3_48:0.13024)1.000:0.57920)0.380:0.09188,(K288DRAFT_scaffold00087.87_6~2524023210:0.59600,(EU444837_193_1_20:0.63170,((AB453960_1127_2_33:0.12359,AB453962_1268_2_37:0.11898)0.999:0.27659,((OM-RGC.v2.010743820:0.07372,OM-RGC.v2.010744602:0.10996)0.697:0.03404,(Ga0063159_NODE_11_len_46746_cov_1948_89_ID_2079.63_29~2599185293:0.19812,(OM-RGC.v2.020212623:0.00055,(OM-RGC.v2.019965032:0.00055,(BacArcMag_103059:0.00055,OM-RGC.v2.022573323:0.00055)0.042:0.00054)1.000:0.00054)1.000:0.19383)0.816:0.04745)0.998:0.27609)0.996:0.28593)0.807:0.14217)0.449:0.08043)0.877:0.10260,FJ210325_3_3_14:0.75346)0.917:0.16923,(((((OM-RGC.v2.014242667:0.01954,(OM-RGC.v2.010094616:0.00555,(OM-RGC.v2.008563067:0.04830,OM-RGC.v2.015485838:0.00498)0.898:0.01620)0.619:0.00054)0.957:0.06528,(OM-RGC.v2.033088267:0.04125,(contig_74_PROKKA_01029~U_109:0.04342,((((AF032438_275_2_18:0.01003,contig_3232_1893_6_48:0.01430)0.968:0.03773,(AF006692_1_1_10:0.04408,F822DRAFT_unitig_0_quiver_dupTrim_8202.1_879~2585428181:0.01433)0.955:0.03274)0.823:0.01276,(G345DRAFT_scf7180000000008_quiver.2_902~2588253501:0.04530,(NC_015731_449~650716067:0.02096,(NC_015222_618~650716066:0.01618,OM-RGC.v2.024540400:0.04097)0.549:0.01461)0.980:0.05298)0.968:0.04256)0.329:0.00595,((((AJ317948_1_1_8:0.04808,X90822_1_1_9:0.02627)0.796:0.01306,JQ955435_1_1_9:0.01267)0.399:0.00054,Ga0039977_1192_1~2600255026:0.10472)0.000:0.00054,JQ955311_1_1_10:0.00054)0.706:0.00723)0.904:0.03603)0.133:0.01293)0.931:0.05220)0.288:0.04484,(NC_008344_2007~637000196:0.03579,(NC_004757_1029645_6_18515:0.00514,NC_004757_916~637000195:0.00055)0.700:0.00375)0.998:0.17579)0.976:0.19266,(((contig_260622_10752_6_201:0.00412,contig_425575_92_2_21:0.00055)0.925:0.06981,(wolf_Nitrospira4_03085:0.02728,(wolf_Nitrospira3_01220:0.02302,contig_6674182_581_5_22:0.06813)0.959:0.04122)0.946:0.09682)1.000:0.41335,(contig_12204581_246_3_20:0.09864,(Nitrospira_sp_2_03349:0.06606,(Nitrospira_sp_1_00067:0.05202,Nitrospira_sp_ENR4_01764:0.03619)0.479:0.02659)0.802:0.10024)1.000:0.34275)0.941:0.16089)1.000:0.74997,(MKO_MKO1_c167.152_7~2528768019:0.54991,(G006DRAFT_scaffold00001.1_652~2522125151:0.39374,(((contig_371277_733_4_27:0.09314,(NZ_AYLO01000115_2318_2_56:0.07653,contig_3115562_1_4_11:0.11201)0.874:0.07361)0.545:0.05029,(((contig_18132_7725_3_129:0.01169,contig_398664_2020_1_47:0.00518)0.978:0.07039,(JH109152_1097121_3_18697:0.00994,NZ_JPOH01000001_5012098_4_85796:0.00668)0.999:0.11902)0.945:0.06652,(CM001475_1606073_5_27217:0.13189,((MetluDRAFT_scaffold1.1_997~2517287033:0.00577,(JTDD01000035_9~2599185159:0.01378,(EU722432.2_1537_1_45:0.03944,(G006DRAFT_scaffold00001.1_2890~2522125151:0.00586,scaffold1_3085~2516143012:0.00557)0.972:0.04110)0.876:0.02053)0.991:0.04947)0.052:0.00617,MetmaDRAFT_scaffold1.1_2545~2517287034:0.01179)0.999:0.11533)0.952:0.07096)0.460:0.01264)0.933:0.09682,(JC06DRAFT_unitig_1_quiver.4_122~2593339134:0.16873,((((contig_77803_2_5_10:0.01331,(contig_2861_1418_2_38:0.00055,contig_35497_972_3_34:0.00054)0.960:0.03478)0.991:0.13624,((contig_483_PROKKA_05922~U_3664:0.00572,contig_68372_983_2_33:0.01922)0.811:0.01943,(contig_79751_2_2_14:0.00335,(contig_89492_3802_4_80:0.00384,((contig_48117_2158_4_51:0.0,contig_57984_2427_3_59:0.0):0.00055,(contig_32210_2665_4_59:0.01550,(contig_220983_230_2_16:0.00898,(contig_2666_2_5_14:0.01326,(contig_16811_16042_1_301:0.00054,contig_234092_1502_5_41:0.12495)0.789:0.00090)0.085:0.00099)0.999:0.00178)0.872:0.00055)0.000:0.00054)0.921:0.03157)0.449:0.00710)0.993:0.10855)0.732:0.04160,((A3OODRAFT_scaffold2.2_162~2517287028:0.00573,SB2_120.51_11~2517572022:0.00053)0.846:0.01905,FJ210312_3_3_10:0.08311)0.968:0.06641)0.956:0.08735,NZ_JYNS01000012_120960_3_2133:0.10551)0.811:0.05601)0.901:0.10672)0.992:0.21784)0.927:0.18421)0.998:0.28525)0.244:0.07141)0.937:0.15949,(((FJ462791_1_1_15:0.49568,((KM210551_1_1_10:0.40732,(KM210550_1_1_12:0.05863,(KM210549_1_1_14:0.06612,(KM210552_1_1_13:0.08836,(G346DRAFT_scf7180000000013_quiver.1_1244~2540341242:0.00649,G346DRAFT_scf7180000000013_quiver.1_1247~2540341242:0.02053)0.777:0.04394)0.411:0.02074)0.877:0.04005)0.940:0.09490)1.000:0.29269,((CAHT01000085_3~2537562046:0.00129,EU223862_1_1_9:0.01075)0.989:0.10559,(EU223859_1_1_11:0.05618,(FJ462788_1_1_17:0.03395,(CAHT01000087_2~2537562046:0.04031,EF591086_940_1_28:0.24055)0.783:0.01589)0.794:0.03129)0.987:0.15372)0.837:0.07532)0.470:0.13032)0.971:0.27853,(EU223855_1_1_12:0.00128,(EF591087_949_1_23:0.01152,FJ462790_1_1_7:0.00574)0.750:0.03359)1.000:1.35129)0.865:0.18940,(((OM-RGC.v2.010994215:0.00054,((AAA240-J09__Contig_0056__2~2505119050:0.00547,OM-RGC.v2.024943924:0.00055)0.870:0.01255,(OM-RGC.v2.010987255:0.02023,OM-RGC.v2.011715643:0.02285)0.841:0.01521)0.896:0.03781)1.000:0.50374,(NZ_ADVI01000043_53~651324077:0.40641,(((contig_79398_272_5_14:0.10528,(contig_22_89871_6_1709:0.03264,contig_81242_3_3_11:0.00759)0.866:0.01801)0.170:0.00664,contig_735_568_4_24:0.09408)0.976:0.13633,(contig_194724_377_2_20:0.00238,contig_1109908_2_5_9:0.75816)0.968:0.12113)0.999:0.31731)0.217:0.11546)1.000:0.75295,(F600DRAFT_scaffold00001.1_580~2519103184:1.02233,(ASEP01000131_2~2541046990:0.31485,(CP003054_573342_6_9869:0.36253,CP003169_3047803_1_50003:0.30218)0.832:0.15523)0.338:0.10777)0.988:0.38818)0.999:0.59496)0.914:0.18741)0.764:0.09644,(OM-RGC.v2.024965870:0.00055,OM-RGC.v2.030264938:0.00054)1.000:0.62019)0.865:0.07390,(((OM-RGC.v2.014819330:0.00053,OM-RGC.v2.026719073:0.03831)1.000:0.57971,(OM-RGC.v2.017092599:0.53742,((OM-RGC.v2.013046959:0.11576,(OM-RGC.v2.025656618:0.03094,OM-RGC.v2.028261457:0.06150)0.954:0.11040)0.947:0.14342,(OM-RGC.v2.036140964:0.24934,(OM-RGC.v2.022832747:0.00092,OM-RGC.v2.041132907:0.28145)0.677:0.06186)0.947:0.15200)0.952:0.20121)1.000:0.55188)0.991:0.42213,(OM-RGC.v2.019255555:0.07488,(OM-RGC.v2.028879188:0.03327,(OM-RGC.v2.024124916:0.07468,OM-RGC.v2.042206024:0.06145)0.692:0.06459)0.860:0.08142)0.999:0.45486)0.979:0.22583)0.857:0.10321)0.625:0.12225)0.953:0.15240,((NC_013960_642~646564556:0.09993,((AF153344_554_2_23:0.01205,NC_014315_601~648028046:0.00055)0.970:0.04255,(NC_007484_2399~637000194:0.00055,NZ_DS995300_1931~647533188:0.00680)0.772:0.00675)0.982:0.14085)1.000:0.39313,(((WSSedL2T_0026241_He:0.02000,(WSSedB1C_100190962_He:0.00055,(contig_489961_244_4_18:0.05987,(contig_64624_10895_2_198:0.01543,(contig_422177_98_2_12:0.00440,contig_3677870_1_4_10:0.09021)0.959:0.02118)0.411:0.00764)0.952:0.02255)0.745:0.00640)0.985:0.12380,(contig_851488_106_1_14:0.20975,contig_916268_849_3_32:0.00054)0.615:0.09938)1.000:0.43306,(AVFK01000047_13221_3_224:0.34621,(((DL86DRAFT_scaffold00018.18_2~2574180437:0.05947,((4530050.3_contig25620_LAU:0.04233,(contig_5853_1275_3_37:0.00055,contig_24605_257_5_19:0.35663)0.996:0.10379)0.993:0.08656,CAJ01563.1_Ricke:0.07395)1.000:0.20433)0.569:0.05039,MetacDRAFT_Scaffold1.2_3567~2510065046:0.08017)1.000:0.32866,(((MetLW4DRAFT_scaffold1.1_1002~2516493024:0.03069,(((A3OODRAFT_scaffold1.1_1496~2517287028:0.01048,(Met49242_MAH.6_1031~2517572208:0.00055,(O5ODRAFT_AJTV01000081_1.81_2~2548876819:0.01684,contig_6958704_59_2_14:0.04639)0.734:0.02332)0.786:0.01265)0.976:0.08591,((contig_43212_6554_5_128:0.04316,(contig_73683_260_2_17:0.01329,(contig_32445_2428_4_49:0.00055,((((contig_146045_22_4_12:0.00441,contig_27838_238_4_14:0.00450)0.000:0.00054,contig_49309_4652_5_98:0.00055)0.804:0.00055,contig_247798_2_5_9:0.02120)0.844:0.00438,(contig_777_193_1_14:0.00055,(contig_51179_282_6_14:0.02789,(contig_64378_1496_5_35:0.16410,contig_48420_13_1_8:0.11769)0.972:0.09129)0.912:0.03194)0.999:0.00054)0.000:0.00054)0.585:0.00055)0.827:0.01133)0.414:0.01355,(contig_10913_1799_5_43:0.04835,(contig_163105_137_5_17:0.00438,((contig_49300_3_3_9:0.01437,(contig_23297_1_1_15:0.20331,contig_58672_1763_5_47:0.00055)0.900:0.01107)0.947:0.01667,contig_8428_338_2_19:0.00055)0.912:0.00055)0.995:0.06183)0.864:0.02331)0.890:0.03192)0.996:0.09052,MettrDRAFT_Contig106_383~2507262027:0.04398)0.609:0.01817)0.385:0.02573,contig_258_PROKKA_02857~U_3423:0.02122)1.000:0.20682,(O5ODRAFT_AJTV01000045_1.45_27~2548876819:0.07601,((contig_55017_936_6_32:0.02950,((contig_64921_4881_6_95:0.00182,(contig_101059_262_4_20:0.00453,(contig_120564_20_2_13:0.00557,contig_2812_22259_5_374:0.00055)0.000:0.00055)1.000:0.00277)0.937:0.02601,(contig_203568_1182_3_29:0.00054,contig_30806_1_1_9:0.00775)0.941:0.02291)0.851:0.01914)0.974:0.08421,(HE956757_215~2540341127:0.10664,(contig_70_PROKKA_00666~U_3423:0.04358,(K369DRAFT_unitig_20_quiver.5_539~2582581241:0.00054,(METLW3DRAFT_contig1.1_1609~2517093011:0.00055,MetLW4DRAFT_scaffold1.1_1840~2516493024:0.00549)0.432:0.00545)0.981:0.05751)0.966:0.06602)0.922:0.05783)0.855:0.08394)1.000:0.35924)0.806:0.12318)0.985:0.21339)0.000:0.11020)0.496:0.13725)0.919:0.13070)0.968:0.13336,((AB302948.3_1274_2_36:0.06442,H035DRAFT_scaffold00001.1_377~2524614657:0.06110)0.998:0.14477,((EU444855_287_2_18:0.03041,(EU444869_269_2_15:0.01481,EU444871_268_1_18:0.05205)0.979:0.07520)0.999:0.17844,(NZ_AUKJ01000010_1279_4_35:0.14177,((NZ_JYNS01000018_70704_6_1298:0.05345,(contig_118652_3_6_11:0.00055,contig_97852_71_2_11:0.01188)0.997:0.10321)1.000:0.11134,(JC06DRAFT_unitig_0_quiver.5_2564~2593339134:0.08068,(AB900159_1_1_8:0.01460,MetszDRAFT_MSL.1_1625~2508501066:0.04663)0.973:0.06376)0.911:0.03811)0.714:0.00803)0.525:0.03254)0.836:0.05965)0.938:0.11526)0.974:0.16614)0.961:0.13798,((FO082060_519~2540341096:0.00054,(AB253367_1202_2_30:0.00625,(METBUDRAFT_scaffold1.2_3616~2516653075:0.00591,IQ34DRAFT_unitig_0_quiver.2_2745~2588254263:0.00055)0.775:0.00591)0.486:0.01849)0.922:0.02738,((((contig_757486_156_6_14:0.01595,(contig_2082517_952_4_33:0.00503,(3588112_PROKKA_00986~U_2104:0.01651,MKO_MKO1_c77.74_40~2528768019:0.02807)0.948:0.03302)0.959:0.05337)0.999:0.10384,(A3OWDRAFT_scaffold1.1_3416~2517487019:0.05059,(CC94DRAFT_scf7180000000008_quiver_quiver.1_955~2574179740:0.02464,MetlaDRAFT_chromosome1.1_2409~2517093044:0.02107)0.754:0.00800)0.920:0.04349)0.987:0.06596,(AB501288_2888_2_56:0.04455,LAJX01000232_470_2_16:0.07339)0.886:0.04745)0.860:0.01730,(contig_208593_192_3_14:0.10625,((T451DRAFT_scf7180000000008_quiver.2_2058~2574180448:0.00055,(JH109152_2618454_3_44739:0.00055,T449DRAFT_scf7180000000004_quiver.1_2847~2574179704:0.01182)0.927:0.00872)0.979:0.06981,(contig_45293_198_3_14:0.04227,((((contig_46293_1_4_10:0.00054,contig_5625155_PROKKA_00739~U_3345:0.01790)0.839:0.00408,contig_2166927_5350_4_92:0.00055)0.773:0.00416,(contig_230234_3961_1_70:0.00055,contig_73176_2_2_11:0.00808)0.892:0.00808)0.339:0.00398,contig_124749_2_5_9:0.00485)0.763:0.01797)0.815:0.02453)0.392:0.01197)0.912:0.03422)0.953:0.04381)0.931:0.04327)0.885:0.02985)0.125:0.00846)0.765:0.02735,((NZ_KE386569_3104625_3_53038:0.00054,(MetmaDRAFT_scaffold1.1_1154~2517287034:0.00053,NZ_JQNS01000005_947357_2_16203:0.06702)0.940:0.01743)0.984:0.06150,(EU444874_247_1_12:0.06778,(EU444858_232_1_12:0.03487,EU444863_234_3_13:0.06570)0.892:0.02765)0.843:0.02229)0.201:0.00957);
