# Supplementary material for: Extensive and diverse lanthanide-dependent metabolism in the ocean
Source: ISME J. 2025 Apr 23;19(1):wraf057. doi: 10.1093/ismejo/wraf057 (PMC11996626; doi:10.1093/ismejo/wraf057)
Supplement: Supplementary_Datas_wraf057 [file supplementary_datas_wraf057.zip › Supplementary Data S3 NAD MDH.fasttree]

(((OM-RGC.v2.004391301:0.17152,(OM-RGC.v2.006684002:0.08839,(OM-RGC.v2.006495269:0.03993,OM-RGC.v2.006753635:0.01695)0.980:0.07442)0.857:0.04622)0.806:0.03710,(OM-RGC.v2.004402827:0.13885,(OM-RGC.v2.004401293:0.17532,OM-RGC.v2.006121764:0.13083)0.509:0.03091)0.161:0.01919)0.766:0.02829,(OM-RGC.v2.004463217:0.24591,(OM-RGC.v2.004401283:0.17086,(OM-RGC.v2.004745612:0.15977,(OM-RGC.v2.004404127:0.05825,OM-RGC.v2.006701812:0.04453)0.999:0.09175)0.952:0.05458)0.978:0.04852)0.574:0.03488,(((OM-RGC.v2.004431890:0.14773,(OM-RGC.v2.004463337:0.02118,(OM-RGC.v2.005243454:0.05520,OM-RGC.v2.004466289:0.05779)0.477:0.01269)1.000:0.14135)0.979:0.05246,(OM-RGC.v2.004805441:0.07347,(OM-RGC.v2.004463206:0.08878,(OM-RGC.v2.006715171:0.04988,OM-RGC.v2.004466902:0.07501)0.882:0.01844)0.557:0.01480)0.998:0.06533)0.157:0.01131,(((OM-RGC.v2.004469467:0.20418,(OM-RGC.v2.004469517:0.15601,OM-RGC.v2.005353781:0.19301)0.969:0.07978)0.818:0.02931,(((((OM-RGC.v2.004461354:0.19128,OM-RGC.v2.004463291:0.21666)0.824:0.04044,(OM-RGC.v2.004807255:0.14931,(OM-RGC.v2.004820914:0.17245,(OM-RGC.v2.004461098:0.03158,OM-RGC.v2.004642366:0.01096)0.995:0.08162)0.711:0.04553)0.786:0.03415)0.931:0.04157,OM-RGC.v2.004469077:0.24481)0.760:0.01548,((OM-RGC.v2.004693138:0.04370,(OM-RGC.v2.007174662:0.02707,OM-RGC.v2.006390486:0.02003)0.432:0.01098)1.000:0.13913,(((OM-RGC.v2.004777583:0.01685,OM-RGC.v2.004788586:0.04918)1.000:0.12803,((OM-RGC.v2.004453823:0.01471,(OM-RGC.v2.004432148:0.02364,OM-RGC.v2.004467704:0.02755)0.759:0.00959)1.000:0.10288,(((OM-RGC.v2.004466923:0.11483,(OM-RGC.v2.004464527:0.09153,OM-RGC.v2.006762618:0.07844)0.854:0.03151)0.012:0.01183,((OM-RGC.v2.005659352:0.04020,(OM-RGC.v2.004810389:0.04660,OM-RGC.v2.004707986:0.10658)0.313:0.01341)0.360:0.01875,(OM-RGC.v2.004441178:0.11089,OM-RGC.v2.005282879:0.10963)0.800:0.02163)0.839:0.01325)0.854:0.01933,(OM-RGC.v2.004517213:0.05368,OM-RGC.v2.005316578:0.15916)0.891:0.04925)0.916:0.04165)0.922:0.03829)0.852:0.01397,((OM-RGC.v2.004391487:0.04575,OM-RGC.v2.006382519:0.05707)1.000:0.17887,((OM-RGC.v2.004515760:0.27950,((OM-RGC.v2.004486420:0.17337,(OM-RGC.v2.004456342:0.18401,(OM-RGC.v2.004488424:0.12720,((OM-RGC.v2.004219647:0.02819,OM-RGC.v2.005213662:0.03310)1.000:0.13391,(((OM-RGC.v2.004496937:0.07544,(OM-RGC.v2.004849296:0.06376,OM-RGC.v2.004562904:0.04215)0.573:0.01105)0.941:0.02261,OM-RGC.v2.006899272:0.05464)0.475:0.01143,OM-RGC.v2.004369439:0.04915)0.991:0.06976)0.950:0.04562)0.940:0.03428)0.277:0.01247)0.962:0.04458,((((OM-RGC.v2.005613660:0.09020,(OM-RGC.v2.005645753:0.06507,(OM-RGC.v2.006563652:0.00054,OM-RGC.v2.006845299:0.00055)0.996:0.06166)0.882:0.03091)0.998:0.10342,((OM-RGC.v2.004495370:0.08496,(OM-RGC.v2.006249248:0.02696,OM-RGC.v2.007226304:0.02839)0.999:0.10285)1.000:0.13498,((OM-RGC.v2.004524127:0.07810,OM-RGC.v2.004524143:0.15169)0.994:0.06989,(((((OM-RGC.v2.004487306:0.03115,OM-RGC.v2.004501878:0.01670)1.000:0.11548,(OM-RGC.v2.004516181:0.10060,OM-RGC.v2.004529632:0.10761)0.849:0.03807)0.959:0.04305,(((OM-RGC.v2.004526986:0.02834,OM-RGC.v2.004531938:0.02400)1.000:0.13070,(OM-RGC.v2.004173812:0.06544,OM-RGC.v2.004536379:0.04287)0.973:0.05221)0.993:0.05683,((((((OM-RGC.v2.004537268:0.07194,OM-RGC.v2.006805668:0.06180)0.949:0.04350,((((((OM-RGC.v2.004516106:0.02457,OM-RGC.v2.004537234:0.01525)1.000:0.11082,((OM-RGC.v2.006767468:0.02015,(OM-RGC.v2.006848089:0.00054,OM-RGC.v2.007162412:0.00055)0.969:0.03733)1.000:0.13789,(OM-RGC.v2.004516576:0.18914,(OM-RGC.v2.004529966:0.08414,(OM-RGC.v2.004518739:0.06818,OM-RGC.v2.004549359:0.07095)0.785:0.02003)0.938:0.03930)0.608:0.02825)0.914:0.03351)0.999:0.06886,OM-RGC.v2.004513958:0.10020)0.694:0.01535,OM-RGC.v2.004530198:0.15669)0.486:0.02548,((OM-RGC.v2.004523938:0.06906,(OM-RGC.v2.004494891:0.04894,OM-RGC.v2.005653798:0.04617)1.000:0.06360)0.836:0.01960,((((OM-RGC.v2.004492412:0.06776,(OM-RGC.v2.004485755:0.05737,OM-RGC.v2.004504239:0.02061)0.977:0.03657)0.388:0.01691,((OM-RGC.v2.004484537:0.03353,OM-RGC.v2.004500991:0.05373)0.981:0.03931,(OM-RGC.v2.004425277:0.06932,OM-RGC.v2.006953169:0.06207)0.899:0.01989)0.948:0.02802)0.767:0.00771,(OM-RGC.v2.004487367:0.09408,OM-RGC.v2.004485754:0.14296)0.455:0.02588)0.964:0.02989,((OM-RGC.v2.005056232:0.11514,(OM-RGC.v2.004520205:0.10896,OM-RGC.v2.004537363:0.07348)0.986:0.05824)0.894:0.03906,(((OM-RGC.v2.004527961:0.05836,(OM-RGC.v2.004517992:0.03745,OM-RGC.v2.004535825:0.02620)0.979:0.03497)0.971:0.04145,(((((OM-RGC.v2.004492928:0.05211,OM-RGC.v2.005162613:0.07157)0.837:0.02005,(OM-RGC.v2.004516548:0.10298,OM-RGC.v2.004482852:0.05849)0.409:0.01090)0.346:0.00456,((OM-RGC.v2.004484554:0.06149,(OM-RGC.v2.004495756:0.01826,OM-RGC.v2.005177247:0.02344)0.766:0.01188)0.951:0.02344,OM-RGC.v2.004535634:0.07064)0.913:0.01836)0.919:0.01463,(OM-RGC.v2.004516019:0.15342,(OM-RGC.v2.004534661:0.10392,(OM-RGC.v2.004527728:0.08664,(OM-RGC.v2.004486672:0.03975,OM-RGC.v2.004516480:0.03444)0.939:0.02425)0.977:0.03518)0.854:0.01486)0.030:0.00733)0.402:0.01279,(OM-RGC.v2.004484826:0.07995,OM-RGC.v2.004532155:0.08380)0.977:0.05036)0.162:0.01091)0.000:0.00959,(OM-RGC.v2.004501012:0.18527,(OM-RGC.v2.004500949:0.10601,(((OM-RGC.v2.004496229:0.08587,OM-RGC.v2.007118942:0.09363)0.545:0.03020,OM-RGC.v2.004499230:0.10040)0.406:0.01476,OM-RGC.v2.004495103:0.08956)0.939:0.03563)0.972:0.04932)0.820:0.03410)0.695:0.01892)0.728:0.00886)0.998:0.05528)0.962:0.03454)0.939:0.03215,(OM-RGC.v2.004523498:0.11941,(OM-RGC.v2.004420492:0.11181,(OM-RGC.v2.004504931:0.07852,(OM-RGC.v2.004482628:0.07459,(OM-RGC.v2.004496208:0.02847,OM-RGC.v2.004502105:0.01793)1.000:0.07504)0.335:0.00552)0.643:0.01823)0.999:0.08842)0.998:0.08748)0.751:0.01801)0.902:0.02516,OM-RGC.v2.005380774:0.15703)0.624:0.01685,(OM-RGC.v2.004498543:0.15536,OM-RGC.v2.006505580:0.05405)0.631:0.01772)0.910:0.01755,((OM-RGC.v2.004487538:0.07975,((((OM-RGC.v2.004516128:0.10448,(OM-RGC.v2.004488083:0.04414,(OM-RGC.v2.004390894:0.02033,OM-RGC.v2.004491494:0.02200)0.991:0.03918)0.853:0.02872)0.977:0.06172,(OM-RGC.v2.003978432:0.08324,OM-RGC.v2.004499649:0.09631)0.478:0.02139)0.896:0.02201,OM-RGC.v2.004860100:0.16378)0.622:0.00655,OM-RGC.v2.004487515:0.06105)0.879:0.02176)0.671:0.01996,((OM-RGC.v2.004390766:0.07383,OM-RGC.v2.004515682:0.03991)1.000:0.10570,(OM-RGC.v2.004492395:0.11126,(OM-RGC.v2.004466872:0.05274,(OM-RGC.v2.004456635:0.04091,OM-RGC.v2.004460525:0.04314)0.963:0.04711)0.972:0.05412)0.970:0.05604)0.997:0.08355)0.908:0.02360)0.824:0.00765,(((((OM-RGC.v2.004563194:0.15391,(OM-RGC.v2.004517418:0.06949,OM-RGC.v2.004529181:0.03873)0.993:0.06337)0.968:0.03916,(OM-RGC.v2.004528305:0.08905,(OM-RGC.v2.004518577:0.05480,OM-RGC.v2.004536244:0.05867)0.982:0.04060)0.828:0.01238)0.852:0.01099,(((OM-RGC.v2.005888864:0.02197,(OM-RGC.v2.005645697:0.02712,OM-RGC.v2.006645486:0.02495)0.436:0.00349)0.993:0.04025,(OM-RGC.v2.004529129:0.04476,OM-RGC.v2.004531866:0.06256)0.981:0.02833)0.860:0.00828,(((OM-RGC.v2.004489483:0.04113,OM-RGC.v2.005312471:0.02385)0.995:0.04915,(OM-RGC.v2.004533353:0.08712,(OM-RGC.v2.004530226:0.00610,(OM-RGC.v2.004695630:0.04456,OM-RGC.v2.004519716:0.04775)0.265:0.01194)0.990:0.04369)0.889:0.03285)0.899:0.01722,(OM-RGC.v2.004533185:0.06668,(OM-RGC.v2.004523171:0.06281,(OM-RGC.v2.005242893:0.08350,OM-RGC.v2.005358767:0.04592)0.014:0.01445)0.813:0.01516)0.014:0.00370)0.930:0.01358)0.970:0.02188)0.458:0.00275,((((((OM-RGC.v2.004528279:0.07017,((OM-RGC.v2.004536624:0.04347,OM-RGC.v2.004857412:0.06037)0.957:0.02652,OM-RGC.v2.004531246:0.07931)0.111:0.00767)0.764:0.00894,(OM-RGC.v2.004346074:0.02244,OM-RGC.v2.004504885:0.07311)0.985:0.03232)0.781:0.00693,((OM-RGC.v2.004533837:0.09432,OM-RGC.v2.004958286:0.06559)0.903:0.01570,(OM-RGC.v2.004498656:0.08791,OM-RGC.v2.004522186:0.11856)0.831:0.01655)0.979:0.02939)0.884:0.01269,OM-RGC.v2.004523192:0.05272)0.727:0.00196,OM-RGC.v2.004521158:0.07163)0.950:0.02046,(OM-RGC.v2.004438983:0.10242,OM-RGC.v2.004537290:0.08575)0.513:0.01816)0.952:0.02138)0.765:0.00322,((OM-RGC.v2.004517396:0.05825,OM-RGC.v2.004519419:0.06385)0.869:0.01785,(((OM-RGC.v2.004513967:0.03406,OM-RGC.v2.004515174:0.07078)0.990:0.05456,(OM-RGC.v2.004492592:0.10674,OM-RGC.v2.004527903:0.10851)0.975:0.04922)0.960:0.03408,(OM-RGC.v2.004517417:0.05223,(OM-RGC.v2.004501636:0.07510,OM-RGC.v2.004519711:0.01329)0.903:0.04817)1.000:0.08581)0.942:0.02532)0.815:0.00853)0.965:0.02140)0.843:0.01958)0.571:0.01082)0.230:0.00784,(OM-RGC.v2.005062193:0.16235,(OM-RGC.v2.005813825:0.08122,(OM-RGC.v2.004531202:0.10158,(OM-RGC.v2.004531065:0.01914,OM-RGC.v2.004536012:0.02585)0.982:0.04120)0.179:0.02813)0.387:0.02483)0.863:0.02662)0.817:0.01887,OM-RGC.v2.005516404:0.16744)0.587:0.01165)0.678:0.02253)0.691:0.01158)0.565:0.02302,(OM-RGC.v2.004522356:0.03722,OM-RGC.v2.004535037:0.06895)0.999:0.08420)0.888:0.03255,(((OM-RGC.v2.004514382:0.01712,(OM-RGC.v2.004536914:0.04790,OM-RGC.v2.004537332:0.06016)0.296:0.01087)1.000:0.16632,(((OM-RGC.v2.005030793:0.09025,OM-RGC.v2.005554079:0.13428)0.954:0.04048,((OM-RGC.v2.004525213:0.14778,(OM-RGC.v2.004664633:0.12416,OM-RGC.v2.004672218:0.08526)0.311:0.02910)0.999:0.09666,(OM-RGC.v2.004642390:0.12478,(OM-RGC.v2.004641586:0.12290,OM-RGC.v2.004661761:0.17954)0.943:0.04498)0.960:0.04360)0.965:0.03903)0.835:0.02112,(((((OM-RGC.v2.004753877:0.09829,(OM-RGC.v2.004558359:0.05047,(OM-RGC.v2.004583887:0.01706,OM-RGC.v2.004594992:0.04385)0.870:0.04082)1.000:0.18033)0.978:0.06680,(OM-RGC.v2.004521684:0.10797,(OM-RGC.v2.004515651:0.09848,OM-RGC.v2.004529043:0.03969)0.978:0.05337)0.842:0.03180)0.950:0.03995,OM-RGC.v2.004903771:0.16651)0.884:0.02292,(OM-RGC.v2.004515076:0.02227,(OM-RGC.v2.004528973:0.03628,OM-RGC.v2.007286175:0.01660)0.828:0.01893)0.999:0.08610)0.379:0.02185,(((OM-RGC.v2.004524716:0.02979,(OM-RGC.v2.004515717:0.06530,OM-RGC.v2.004539401:0.02690)0.949:0.02773)0.895:0.01532,(((((OM-RGC.v2.004542616:0.03930,OM-RGC.v2.005524208:0.06815)0.903:0.02085,OM-RGC.v2.004538236:0.06773)0.894:0.01650,(OM-RGC.v2.004545004:0.05117,(OM-RGC.v2.004539373:0.03603,OM-RGC.v2.004539029:0.05828)0.535:0.00446)0.829:0.00788)0.214:0.00697,OM-RGC.v2.004556957:0.07822)0.790:0.01068,(((OM-RGC.v2.004534733:0.06969,OM-RGC.v2.004538314:0.04734)0.982:0.03691,(OM-RGC.v2.006923795:0.10730,OM-RGC.v2.004515783:0.13706)0.855:0.02201)0.178:0.00848,OM-RGC.v2.007081617:0.09259)0.707:0.01126)0.995:0.04424)0.416:0.01559,(OM-RGC.v2.004545011:0.07384,(OM-RGC.v2.004527179:0.04352,(OM-RGC.v2.004515648:0.04070,OM-RGC.v2.004539940:0.04074)0.393:0.01537)0.999:0.06397)0.000:0.01300)0.959:0.04976)0.990:0.06272)0.076:0.03256)0.959:0.03735,OM-RGC.v2.006065814:0.18130)0.580:0.01811)0.505:0.02718)0.868:0.04194)0.995:0.08103,(OM-RGC.v2.004484183:0.24592,((OM-RGC.v2.004531196:0.10853,(OM-RGC.v2.003989362:0.11617,(OM-RGC.v2.004460678:0.13081,(((((OM-RGC.v2.004460073:0.11193,OM-RGC.v2.004470218:0.06508)0.638:0.01323,OM-RGC.v2.004468281:0.04322)0.931:0.02088,(OM-RGC.v2.004467109:0.04634,OM-RGC.v2.006559576:0.03679)0.901:0.02002)0.769:0.01328,(OM-RGC.v2.004470137:0.05398,(OM-RGC.v2.004457537:0.06860,(OM-RGC.v2.004470707:0.02225,OM-RGC.v2.004630939:0.06598)0.951:0.03039)0.869:0.02367)0.493:0.01033)0.773:0.01637,OM-RGC.v2.004454193:0.05435)0.368:0.01856)0.847:0.02412)0.920:0.03685)0.988:0.08008,(OM-RGC.v2.006768563:0.21213,((((((OM-RGC.v2.005504372:0.08043,(((OM-RGC.v2.004102146:0.12111,(((OM-RGC.v2.004101216:0.02683,(OM-RGC.v2.005344786:0.02296,OM-RGC.v2.006367387:0.01410)0.949:0.02102)0.606:0.01396,(OM-RGC.v2.004166991:0.06543,OM-RGC.v2.003947061:0.15199)0.871:0.02553)0.492:0.02334,((((OM-RGC.v2.005604689:0.01425,OM-RGC.v2.006434043:0.04103)0.287:0.01491,OM-RGC.v2.004350316:0.04926)0.794:0.01731,OM-RGC.v2.003745342:0.05675)0.922:0.02180,(OM-RGC.v2.006530243:0.05999,(OM-RGC.v2.004114166:0.02797,((OM-RGC.v2.004114150:0.04635,(OM-RGC.v2.003862112:0.04383,OM-RGC.v2.003977611:0.04332)0.859:0.01746)0.189:0.00455,OM-RGC.v2.005063546:0.07765)0.751:0.00413)0.777:0.00340)0.741:0.00418)0.556:0.00708)1.000:0.07849)0.949:0.04056,(OM-RGC.v2.003949189:0.07230,(OM-RGC.v2.005660853:0.12253,(OM-RGC.v2.003967684:0.14354,OM-RGC.v2.003968818:0.06457)0.253:0.02593)0.996:0.08699)0.899:0.02200)0.994:0.06313,(OM-RGC.v2.003716205:0.06422,OM-RGC.v2.004284956:0.06267)0.999:0.07251)0.914:0.03109)0.954:0.06568,OM-RGC.v2.006495067:0.11879)1.000:0.21874,(OM-RGC.v2.004380779:0.25638,((((((OM-RGC.v2.004677656:0.33173,(OM-RGC.v2.004677704:0.03074,(OM-RGC.v2.004682325:0.07600,OM-RGC.v2.004678432:0.00594)0.823:0.03169)0.992:0.17060)1.000:0.45558,(((OM-RGC.v2.004644499:0.26991,((OM-RGC.v2.004644269:0.04111,OM-RGC.v2.004658048:0.03747)1.000:0.20603,(OM-RGC.v2.004851604:0.13834,(OM-RGC.v2.004662581:0.09874,(OM-RGC.v2.004640991:0.03226,OM-RGC.v2.006077104:0.02951)1.000:0.20559)0.157:0.03758)0.974:0.09192)0.994:0.14929)0.998:0.20090,(OM-RGC.v2.007004625:0.55982,OM-RGC.v2.007282254:0.36086)0.902:0.12131)0.066:0.07855,((((OM-RGC.v2.004653848:0.03193,(OM-RGC.v2.004655407:0.02143,(OM-RGC.v2.007024755:0.03904,OM-RGC.v2.004675454:0.03158)0.824:0.01205)0.723:0.02187)0.949:0.04209,(OM-RGC.v2.005765707:0.10289,OM-RGC.v2.005644503:0.13813)0.063:0.03459)1.000:0.19667,(((OM-RGC.v2.004646119:0.49743,(OM-RGC.v2.004571828:0.11571,(OM-RGC.v2.004666895:0.13514,OM-RGC.v2.004668556:0.08043)0.788:0.03822)0.984:0.08602)0.238:0.06161,OM-RGC.v2.006247345:0.36634)0.318:0.03590,((((OM-RGC.v2.004519644:0.06096,OM-RGC.v2.004548841:0.04105)1.000:0.15823,(OM-RGC.v2.004671660:0.12438,(OM-RGC.v2.004653273:0.07982,OM-RGC.v2.004664196:0.08797)0.998:0.16956)1.000:0.26832)0.963:0.07110,(OM-RGC.v2.004666326:0.17971,OM-RGC.v2.004649257:0.26926)0.955:0.05677)0.389:0.02230,((((((((OM-RGC.v2.004651996:0.02217,(OM-RGC.v2.004663472:0.02005,OM-RGC.v2.004639905:0.02589)0.106:0.00465)1.000:0.23070,(OM-RGC.v2.005613063:0.14461,(OM-RGC.v2.004664409:0.05526,OM-RGC.v2.004793554:0.01188)0.964:0.05435)0.997:0.10962)0.997:0.12675,((OM-RGC.v2.004642129:0.06644,(OM-RGC.v2.004240922:0.09737,(OM-RGC.v2.004499262:0.06247,OM-RGC.v2.004654394:0.03950)0.377:0.02622)0.000:0.02232)1.000:0.22731,((OM-RGC.v2.004202096:0.04806,OM-RGC.v2.005164948:0.12710)1.000:0.15109,(OM-RGC.v2.004646628:0.11125,((OM-RGC.v2.004641543:0.13091,OM-RGC.v2.006160807:0.02386)0.996:0.09182,((OM-RGC.v2.004647692:0.07228,(OM-RGC.v2.006267056:0.04952,(OM-RGC.v2.004646955:0.02033,OM-RGC.v2.004649794:0.02250)0.718:0.00545)0.944:0.01990)0.974:0.02803,(OM-RGC.v2.004653605:0.05495,OM-RGC.v2.007286545:0.02896)0.798:0.01043)0.631:0.01424)0.748:0.05138)1.000:0.18218)0.593:0.03307)0.963:0.07438)0.944:0.06625,((OM-RGC.v2.004668931:0.16202,(OM-RGC.v2.005654479:0.34577,(OM-RGC.v2.004389378:0.15981,(OM-RGC.v2.005043253:0.08612,(OM-RGC.v2.004642074:0.05824,(OM-RGC.v2.005890939:0.00055,OM-RGC.v2.006640869:0.00054)0.998:0.06496)0.822:0.02201)0.875:0.04033)0.734:0.05217)0.079:0.02393)0.745:0.03197,(((OM-RGC.v2.004664854:0.02800,OM-RGC.v2.004665958:0.01491)0.948:0.02713,(OM-RGC.v2.004664869:0.02837,(OM-RGC.v2.004297021:0.00684,(OM-RGC.v2.004652444:0.04657,OM-RGC.v2.004649974:0.00305)0.906:0.01951)0.984:0.03342)0.829:0.01564)1.000:0.10937,(OM-RGC.v2.006226421:0.08545,(OM-RGC.v2.004370055:0.00725,(OM-RGC.v2.006351950:0.02687,OM-RGC.v2.004669247:0.00330)0.930:0.01836)0.998:0.07334)0.915:0.03775)0.961:0.04273)0.493:0.01391)0.881:0.02094,OM-RGC.v2.004643794:0.21227)0.986:0.04477,((OM-RGC.v2.004648313:0.20121,(OM-RGC.v2.005057842:0.05483,(OM-RGC.v2.004648310:0.01775,OM-RGC.v2.004657903:0.01879)0.984:0.03971)0.999:0.10548)1.000:0.11074,(OM-RGC.v2.007109853:0.15160,OM-RGC.v2.004651117:0.17472)0.237:0.03835)0.849:0.01105)0.793:0.01871,(((OM-RGC.v2.004664868:0.03613,OM-RGC.v2.004664952:0.03075)1.000:0.11547,(OM-RGC.v2.003671427:0.17839,OM-RGC.v2.004665947:0.14512)0.966:0.05610)0.046:0.02350,(((OM-RGC.v2.004631162:0.01868,OM-RGC.v2.004639236:0.04801)1.000:0.20005,(OM-RGC.v2.004508846:0.13121,OM-RGC.v2.004573515:0.17423)1.000:0.17025)0.985:0.10227,((((OM-RGC.v2.004524454:0.01747,OM-RGC.v2.004541970:0.01905)1.000:0.30125,OM-RGC.v2.004654910:0.29075)0.931:0.07258,(OM-RGC.v2.004424090:0.18801,OM-RGC.v2.004659106:0.33872)0.833:0.04021)0.944:0.06258,(OM-RGC.v2.004669145:0.16170,(OM-RGC.v2.004651024:0.12211,(OM-RGC.v2.004664766:0.02925,OM-RGC.v2.004665263:0.06480)0.997:0.06498)0.796:0.03293)0.810:0.02403)0.619:0.03461)0.919:0.03653)0.989:0.05338)0.985:0.05129,(((OM-RGC.v2.004662348:0.21252,(OM-RGC.v2.004445814:0.18432,(OM-RGC.v2.004657900:0.06414,OM-RGC.v2.004666341:0.08104)0.499:0.02932)0.923:0.03560)0.873:0.03058,(((OM-RGC.v2.004633361:0.07804,OM-RGC.v2.004668012:0.10481)0.717:0.02485,(((OM-RGC.v2.004667617:0.06849,((OM-RGC.v2.004636237:0.06076,((OM-RGC.v2.004667042:0.06987,(((OM-RGC.v2.004652037:0.02579,OM-RGC.v2.004652042:0.04055)0.972:0.02883,(OM-RGC.v2.005163364:0.10643,OM-RGC.v2.005183132:0.07401)0.992:0.05710)0.982:0.03563,((OM-RGC.v2.004607661:0.04491,(((OM-RGC.v2.004652546:0.00927,OM-RGC.v2.004668951:0.02923)0.998:0.06030,(OM-RGC.v2.004589317:0.03740,OM-RGC.v2.004898293:0.03991)0.996:0.05396)0.219:0.00968,(OM-RGC.v2.004661339:0.14355,(OM-RGC.v2.004652509:0.03467,OM-RGC.v2.004666223:0.04215)0.994:0.06508)0.687:0.03147)0.195:0.01159)0.498:0.00856,(OM-RGC.v2.004544183:0.06942,OM-RGC.v2.004666705:0.03875)0.970:0.02478)0.829:0.00943)0.945:0.02036)0.887:0.01346,(OM-RGC.v2.004576436:0.03096,OM-RGC.v2.004999395:0.03431)1.000:0.06668)0.619:0.01036)0.931:0.02148,OM-RGC.v2.004649088:0.10304)0.803:0.00943)0.649:0.01423,(((OM-RGC.v2.004641388:0.03914,OM-RGC.v2.004665395:0.03367)1.000:0.09821,OM-RGC.v2.004291657:0.17059)0.338:0.01661,OM-RGC.v2.004667823:0.11864)0.974:0.04785)0.166:0.01725,OM-RGC.v2.004662340:0.06286)0.982:0.04402)0.988:0.05541,(OM-RGC.v2.004546492:0.23304,(OM-RGC.v2.006595224:0.22120,(OM-RGC.v2.004643844:0.02650,OM-RGC.v2.004647913:0.02526)0.999:0.10446)0.837:0.03689)0.248:0.03376)0.990:0.06570)0.564:0.02210,(OM-RGC.v2.004649059:0.01954,OM-RGC.v2.004651954:0.03242)1.000:0.17687)0.785:0.02425)0.790:0.02169)0.929:0.05573)0.988:0.11418)0.867:0.09381,(OM-RGC.v2.004643327:0.30977,(OM-RGC.v2.004422534:0.05855,OM-RGC.v2.005683571:0.02858)1.000:0.41499)0.995:0.15689)0.488:0.04550)0.083:0.08711)1.000:0.21974,((OM-RGC.v2.004283684:0.49286,OM-RGC.v2.005664352:0.42039)1.000:0.43322,(((((OM-RGC.v2.004263426:0.19850,(OM-RGC.v2.004266051:0.02033,OM-RGC.v2.004652143:0.03881)1.000:0.28290)1.000:0.50272,((OM-RGC.v2.004253110:0.60289,((((OM-RGC.v2.004230470:0.05400,OM-RGC.v2.005207974:0.05052)0.999:0.13332,((OM-RGC.v2.004251495:0.03305,(OM-RGC.v2.004247565:0.03691,OM-RGC.v2.004251323:0.01512)0.970:0.03004)0.997:0.10560,((OM-RGC.v2.004250044:0.05445,(OM-RGC.v2.004240996:0.02275,OM-RGC.v2.004253179:0.04622)0.971:0.03899)1.000:0.09199,(OM-RGC.v2.004256947:0.06987,OM-RGC.v2.004330371:0.08982)0.997:0.08795)0.974:0.07506)0.553:0.05599)0.998:0.17904,(OM-RGC.v2.004155693:0.38730,(OM-RGC.v2.004241917:0.07041,OM-RGC.v2.005863729:0.11815)1.000:0.27669)1.000:0.23410)0.978:0.10431,(((((OM-RGC.v2.004298556:0.29299,(OM-RGC.v2.004188649:0.25605,OM-RGC.v2.004329921:0.50470)0.975:0.13120)0.988:0.14177,((OM-RGC.v2.004059597:0.08510,(OM-RGC.v2.004045391:0.12049,OM-RGC.v2.004269680:0.09260)0.060:0.03750)1.000:0.27455,(OM-RGC.v2.004164778:0.31626,((OM-RGC.v2.004182217:0.03089,OM-RGC.v2.005098077:0.02810)0.997:0.13256,(OM-RGC.v2.005860418:0.08402,(((OM-RGC.v2.004558214:0.04309,OM-RGC.v2.004130971:0.08375)0.885:0.01579,(OM-RGC.v2.004138678:0.09230,(OM-RGC.v2.006370395:0.02221,(OM-RGC.v2.004141456:0.10355,(OM-RGC.v2.004143031:0.04302,OM-RGC.v2.007103968:0.02672)0.870:0.01059)0.862:0.00953)0.843:0.01101)0.861:0.01018)0.720:0.00836,OM-RGC.v2.004125391:0.06197)0.878:0.02338)0.979:0.10080)1.000:0.21796)0.993:0.14308)0.897:0.07453)0.890:0.05358,(((((OM-RGC.v2.003873342:0.05166,OM-RGC.v2.004221295:0.03072)0.997:0.10345,(OM-RGC.v2.004060100:0.02100,OM-RGC.v2.004203458:0.07580)1.000:0.15608)0.979:0.07809,OM-RGC.v2.004154329:0.29751)0.352:0.03859,(OM-RGC.v2.004213715:0.22756,(OM-RGC.v2.004154316:0.00749,OM-RGC.v2.004162790:0.01567)1.000:0.17488)1.000:0.24163)0.648:0.05044,((OM-RGC.v2.004171661:0.08198,OM-RGC.v2.007220810:0.09728)0.997:0.09578,(((((OM-RGC.v2.004036042:0.11400,(OM-RGC.v2.004094081:0.07702,OM-RGC.v2.005180951:0.05860)0.702:0.05237)1.000:0.15178,(OM-RGC.v2.004091543:0.10452,(OM-RGC.v2.004107084:0.06351,OM-RGC.v2.004107117:0.09381)0.979:0.05555)0.960:0.06038)0.777:0.02771,OM-RGC.v2.004949277:0.26798)0.958:0.04692,(((OM-RGC.v2.004108735:0.08988,(OM-RGC.v2.004097660:0.04345,OM-RGC.v2.004099146:0.01164)0.865:0.02398)1.000:0.21290,((OM-RGC.v2.004126184:0.15274,OM-RGC.v2.004215974:0.21190)0.845:0.04470,(OM-RGC.v2.004072820:0.24980,(OM-RGC.v2.004410193:0.07817,OM-RGC.v2.004473950:0.06190)1.000:0.21731)0.965:0.10446)0.919:0.04299)0.226:0.03227,((OM-RGC.v2.003960828:0.02514,OM-RGC.v2.004153468:0.02695)1.000:0.09728,(OM-RGC.v2.004535612:0.06987,(OM-RGC.v2.004350887:0.02749,(OM-RGC.v2.004350076:0.01339,OM-RGC.v2.004157654:0.07347)0.983:0.03361)0.937:0.03068)0.999:0.08491)1.000:0.09779)0.903:0.03704)0.470:0.01725,(OM-RGC.v2.004182689:0.11917,OM-RGC.v2.004183651:0.12117)0.999:0.09532)0.903:0.03947)0.952:0.06414)0.948:0.06252)0.000:0.01995,(((OM-RGC.v2.004182618:0.10702,((OM-RGC.v2.004189809:0.01855,OM-RGC.v2.006783713:0.02309)0.960:0.03334,(OM-RGC.v2.004187216:0.03869,OM-RGC.v2.004195526:0.08660)0.983:0.03769)0.995:0.08424)1.000:0.12374,(((OM-RGC.v2.004280302:0.05136,(OM-RGC.v2.004280536:0.03868,((OM-RGC.v2.004182567:0.01867,OM-RGC.v2.004187376:0.02619)0.962:0.01986,(OM-RGC.v2.004203041:0.04102,OM-RGC.v2.004183962:0.05975)0.844:0.01118)0.573:0.01313)0.980:0.03959)1.000:0.07715,(OM-RGC.v2.004193321:0.08052,((OM-RGC.v2.004184481:0.06543,((OM-RGC.v2.004191523:0.03054,OM-RGC.v2.006802322:0.01019)0.759:0.00394,(OM-RGC.v2.005128037:0.02838,OM-RGC.v2.006668971:0.01284)0.000:0.00055)0.881:0.01250)0.997:0.04828,((((OM-RGC.v2.004193276:0.01758,(OM-RGC.v2.004184800:0.00779,OM-RGC.v2.005690390:0.00291)0.996:0.03680)0.000:0.00055,((OM-RGC.v2.004126434:0.01127,OM-RGC.v2.004195765:0.02556)0.970:0.02330,OM-RGC.v2.004196997:0.02704)0.784:0.01280)0.996:0.02577,(OM-RGC.v2.003829620:0.03626,(((OM-RGC.v2.004560035:0.03681,OM-RGC.v2.005079548:0.01481)0.838:0.01635,OM-RGC.v2.004193286:0.01880)0.495:0.00686,OM-RGC.v2.004186504:0.03265)0.210:0.00679)0.418:0.00260)0.179:0.00054,((OM-RGC.v2.004183224:0.01489,OM-RGC.v2.004190852:0.02571)0.972:0.02153,(OM-RGC.v2.004193421:0.03117,(OM-RGC.v2.004191350:0.02334,OM-RGC.v2.004514207:0.02214)0.234:0.00526)0.819:0.00959)0.792:0.00619)0.924:0.02544)0.996:0.05970)0.792:0.01306)0.997:0.06198,((OM-RGC.v2.004168635:0.05336,OM-RGC.v2.004184931:0.09521)0.977:0.04419,((OM-RGC.v2.004186281:0.02618,OM-RGC.v2.004189830:0.03722)0.998:0.06568,(OM-RGC.v2.004195532:0.07216,(((OM-RGC.v2.003999593:0.01441,OM-RGC.v2.004003069:0.02261)0.979:0.02934,((OM-RGC.v2.006763727:0.01979,(OM-RGC.v2.004165279:0.01664,(OM-RGC.v2.004156065:0.01213,(OM-RGC.v2.004161009:0.01813,(OM-RGC.v2.004153486:0.00055,OM-RGC.v2.004153930:0.01582)0.189:0.01417)0.999:0.05066)0.941:0.03559)0.999:0.04603)0.286:0.00104,(OM-RGC.v2.004162978:0.01895,OM-RGC.v2.004165118:0.03213)0.929:0.01318)0.909:0.01551)0.883:0.02360,(OM-RGC.v2.004169307:0.02931,(OM-RGC.v2.004162637:0.00807,OM-RGC.v2.004167922:0.01040)0.964:0.02056)0.985:0.04344)0.816:0.02087)0.916:0.03291)1.000:0.15911)0.768:0.02157)0.836:0.01942)0.998:0.09331,((OM-RGC.v2.004344800:0.12407,(((OM-RGC.v2.004531806:0.04055,(OM-RGC.v2.004523168:0.00908,OM-RGC.v2.007177914:0.02403)0.874:0.01775)1.000:0.13132,(OM-RGC.v2.004203880:0.05890,OM-RGC.v2.005119121:0.06372)0.946:0.04150)0.946:0.05011,(OM-RGC.v2.004194511:0.11899,(OM-RGC.v2.004200517:0.07930,((OM-RGC.v2.004200237:0.02399,OM-RGC.v2.004203382:0.02651)0.847:0.01246,((OM-RGC.v2.005214621:0.00366,OM-RGC.v2.005296730:0.00055)0.938:0.01845,(OM-RGC.v2.004197098:0.03290,OM-RGC.v2.005012814:0.03559)1.000:0.06350)0.999:0.05832)0.928:0.02910)0.989:0.08263)1.000:0.16193)0.957:0.04772)0.679:0.01527,(((OM-RGC.v2.004195593:0.04623,(OM-RGC.v2.004404686:0.06358,(OM-RGC.v2.005459627:0.01734,(OM-RGC.v2.007094199:0.01320,OM-RGC.v2.005948141:0.00055)0.767:0.00416)0.928:0.01832)0.969:0.03117)0.999:0.08584,(((OM-RGC.v2.004071385:0.03159,(OM-RGC.v2.004200657:0.03046,(OM-RGC.v2.006205640:0.00969,(OM-RGC.v2.004192098:0.01862,OM-RGC.v2.004206742:0.00466)0.802:0.00722)0.985:0.03191)0.845:0.02143)1.000:0.12776,((OM-RGC.v2.004277633:0.00054,(OM-RGC.v2.004252842:0.00564,OM-RGC.v2.005819730:0.04350)0.962:0.01525)1.000:0.17591,(OM-RGC.v2.004154365:0.09011,(OM-RGC.v2.004184794:0.03458,(OM-RGC.v2.004194046:0.01159,OM-RGC.v2.004194907:0.02262)0.999:0.07398)0.986:0.07600)0.972:0.07267)0.988:0.10311)0.959:0.05515,(OM-RGC.v2.004382720:0.06399,((OM-RGC.v2.004328627:0.01900,(OM-RGC.v2.004330572:0.02013,OM-RGC.v2.004338916:0.02637)0.524:0.01182)0.991:0.06032,(OM-RGC.v2.004188538:0.05994,(OM-RGC.v2.004333488:0.04894,OM-RGC.v2.004343414:0.02435)1.000:0.06647)0.942:0.03015)0.988:0.05431)0.986:0.05935)0.551:0.02760)0.673:0.03181,(OM-RGC.v2.004107401:0.08919,OM-RGC.v2.004122791:0.04904)1.000:0.09229)0.980:0.04510)0.909:0.03288)1.000:0.14594)1.000:0.17441,(((OM-RGC.v2.004286767:0.14511,OM-RGC.v2.006269647:0.10354)1.000:0.21451,(OM-RGC.v2.004539768:0.24791,(OM-RGC.v2.004427418:0.03679,OM-RGC.v2.004430167:0.03136)0.999:0.13348)0.770:0.05863)0.973:0.08830,(OM-RGC.v2.004379652:0.20501,OM-RGC.v2.004350746:0.45348)0.938:0.07650)0.977:0.10224)0.925:0.06816)0.828:0.09051)0.869:0.09556,(((OM-RGC.v2.004283152:0.11306,(OM-RGC.v2.004219085:0.07406,OM-RGC.v2.005001624:0.17162)0.978:0.07382)1.000:0.20538,((OM-RGC.v2.004409261:0.14409,OM-RGC.v2.004413600:0.08915)0.969:0.10840,(OM-RGC.v2.004390816:0.07809,((OM-RGC.v2.004390195:0.02605,OM-RGC.v2.004392369:0.03672)1.000:0.15378,OM-RGC.v2.004659186:0.09707)0.686:0.05318)0.995:0.15391)0.999:0.18629)0.999:0.23890,(((OM-RGC.v2.005264976:0.06596,(OM-RGC.v2.004420963:0.09910,(OM-RGC.v2.004395593:0.01590,OM-RGC.v2.006454665:0.02557)1.000:0.10987)0.925:0.02935)0.989:0.07705,((OM-RGC.v2.004428439:0.04977,(OM-RGC.v2.006405152:0.12055,OM-RGC.v2.006076420:0.09148)0.157:0.02705)0.998:0.08144,((OM-RGC.v2.004431853:0.14889,(OM-RGC.v2.004419885:0.07227,OM-RGC.v2.004429706:0.08112)0.588:0.02334)0.454:0.00859,(OM-RGC.v2.004439376:0.04526,OM-RGC.v2.004473117:0.16281)0.998:0.10190)0.983:0.06679)0.922:0.04994)1.000:0.22351,((OM-RGC.v2.005802707:0.12042,OM-RGC.v2.007117126:0.08472)1.000:0.27294,((OM-RGC.v2.004505625:0.28340,((OM-RGC.v2.004398999:0.17498,(OM-RGC.v2.004482978:0.11922,(OM-RGC.v2.004491526:0.05870,OM-RGC.v2.004503719:0.02730)1.000:0.12466)0.875:0.07367)0.990:0.11814,(OM-RGC.v2.004501896:0.18281,(OM-RGC.v2.004487391:0.03247,(OM-RGC.v2.004022918:0.02843,OM-RGC.v2.004503681:0.00507)0.519:0.01319)0.979:0.08265)1.000:0.22280)0.300:0.04050)0.876:0.04113,(OM-RGC.v2.004486216:0.25846,OM-RGC.v2.004610813:0.28647)0.735:0.02317)0.935:0.08891)0.998:0.16534)0.913:0.07652)0.311:0.06007)0.999:0.24505)0.994:0.21666,OM-RGC.v2.005045071:1.05346)0.924:0.15363,(((OM-RGC.v2.004224424:0.24918,OM-RGC.v2.005943227:0.23802)0.989:0.17781,(OM-RGC.v2.004314108:0.33994,(OM-RGC.v2.004357553:0.18488,OM-RGC.v2.004474475:0.16763)1.000:0.26094)0.964:0.14910)1.000:0.53745,(((((OM-RGC.v2.004690706:0.24448,OM-RGC.v2.006912901:0.13715)0.999:0.23396,((OM-RGC.v2.004608396:0.17006,((OM-RGC.v2.004606739:0.02430,(OM-RGC.v2.004601462:0.03233,(OM-RGC.v2.004578944:0.09807,OM-RGC.v2.004585615:0.03276)0.439:0.00510)0.910:0.02256)1.000:0.17402,OM-RGC.v2.004698471:0.16298)0.320:0.05815)0.844:0.06720,(OM-RGC.v2.004677118:0.26103,(OM-RGC.v2.004636655:0.05621,(OM-RGC.v2.003797860:0.04016,OM-RGC.v2.004640937:0.05745)0.891:0.02983)1.000:0.24773)0.319:0.04269)0.955:0.09693)1.000:0.22018,((OM-RGC.v2.004747040:0.20469,OM-RGC.v2.004759599:0.21452)1.000:0.41323,(OM-RGC.v2.004501678:0.31373,(OM-RGC.v2.004498646:0.03600,OM-RGC.v2.004500158:0.04408)1.000:0.31760)0.876:0.07460)0.706:0.06186)1.000:0.21611,(OM-RGC.v2.004755626:0.58466,(OM-RGC.v2.004797283:0.77551,(OM-RGC.v2.004660515:0.45822,(OM-RGC.v2.004086924:0.43192,OM-RGC.v2.004227405:0.56110)0.838:0.14444)0.000:0.05339)0.145:0.05994)0.935:0.15732)0.990:0.15710,((((((OM-RGC.v2.006041228:0.48339,(OM-RGC.v2.004741186:0.38826,((OM-RGC.v2.004812124:0.28468,((OM-RGC.v2.004938251:0.08694,OM-RGC.v2.004959467:0.11026)1.000:0.36028,(OM-RGC.v2.004942730:0.27775,(OM-RGC.v2.004830538:0.25711,OM-RGC.v2.004833491:0.19201)1.000:0.23347)0.694:0.08171)0.966:0.07792)0.612:0.04745,(OM-RGC.v2.004775259:0.04419,OM-RGC.v2.004792121:0.05342)1.000:0.25603)0.716:0.06511)0.467:0.07537)1.000:0.57080,(((OM-RGC.v2.004797849:0.32677,(OM-RGC.v2.004816329:0.09667,OM-RGC.v2.004822457:0.10045)1.000:0.37313)0.998:0.23993,((((OM-RGC.v2.004784510:0.38422,((OM-RGC.v2.004789030:0.09085,(OM-RGC.v2.004789051:0.02434,(OM-RGC.v2.004780590:0.05546,OM-RGC.v2.004788975:0.05998)0.999:0.07693)0.968:0.05577)1.000:0.26884,(((OM-RGC.v2.005090534:0.39509,((OM-RGC.v2.004821501:0.10877,OM-RGC.v2.005066738:0.15552)1.000:0.33082,(OM-RGC.v2.004999543:0.21644,(OM-RGC.v2.004937971:0.08226,OM-RGC.v2.004971713:0.09031)1.000:0.25038)0.918:0.12951)1.000:0.30586)1.000:0.27963,(OM-RGC.v2.005454779:0.20205,OM-RGC.v2.004942003:0.47886)0.461:0.06750)0.712:0.04845,(OM-RGC.v2.004256046:0.13281,OM-RGC.v2.004773357:0.06147)1.000:0.17229)0.980:0.09921)0.175:0.03909)0.932:0.07269,((((OM-RGC.v2.004836996:0.12187,((OM-RGC.v2.004853957:0.07298,OM-RGC.v2.005688053:0.08022)0.999:0.11425,OM-RGC.v2.004837138:0.08783)0.303:0.06447)1.000:0.17640,(OM-RGC.v2.004886457:0.24534,((OM-RGC.v2.003822191:0.06262,(OM-RGC.v2.004828750:0.02755,(OM-RGC.v2.004797187:0.01621,OM-RGC.v2.004798517:0.00763)0.970:0.03227)0.886:0.01692)0.999:0.09153,(OM-RGC.v2.004777535:0.09004,(OM-RGC.v2.004890776:0.17856,(OM-RGC.v2.004804209:0.01066,(OM-RGC.v2.004804621:0.00669,OM-RGC.v2.004811203:0.00822)0.764:0.01777)0.969:0.03860)0.699:0.04328)0.822:0.06030)0.995:0.10692)0.667:0.04384)1.000:0.31100,((OM-RGC.v2.004917092:0.13226,(OM-RGC.v2.004840208:0.10049,(OM-RGC.v2.004844659:0.05932,OM-RGC.v2.005160338:0.02632)0.979:0.07061)0.911:0.05972)1.000:0.27553,(OM-RGC.v2.004837908:0.14055,(OM-RGC.v2.004855329:0.10594,(OM-RGC.v2.004847155:0.01342,OM-RGC.v2.005244764:0.06671)1.000:0.10247)0.876:0.06633)1.000:0.24018)0.972:0.10851)0.971:0.10449,((OM-RGC.v2.004789009:0.16480,OM-RGC.v2.004833719:0.15335)1.000:0.29441,((((OM-RGC.v2.004741756:0.21467,OM-RGC.v2.005095748:0.10865)0.976:0.07881,((OM-RGC.v2.004760455:0.00878,(OM-RGC.v2.004743883:0.05663,(OM-RGC.v2.004757631:0.01523,OM-RGC.v2.004747533:0.05333)0.000:0.00731)0.494:0.01654)1.000:0.22884,(OM-RGC.v2.004690500:0.17854,((OM-RGC.v2.006269625:0.02811,((OM-RGC.v2.004743076:0.01682,OM-RGC.v2.004749979:0.01540)0.964:0.02906,OM-RGC.v2.007022246:0.07246)0.120:0.01167)0.811:0.01641,OM-RGC.v2.004755567:0.07515)0.329:0.03270)0.380:0.04443)0.161:0.03947)0.788:0.04329,((OM-RGC.v2.004760738:0.20017,OM-RGC.v2.004762333:0.10644)0.998:0.15388,((OM-RGC.v2.004768024:0.18215,(OM-RGC.v2.004763134:0.03910,(OM-RGC.v2.004750123:0.03345,((OM-RGC.v2.004738156:0.04211,OM-RGC.v2.004764842:0.00896)0.971:0.02888,OM-RGC.v2.004763148:0.03357)0.772:0.01015)0.831:0.01249)0.992:0.08425)0.636:0.06274,(((OM-RGC.v2.004794533:0.05955,(OM-RGC.v2.004776281:0.07862,(OM-RGC.v2.004770341:0.03246,OM-RGC.v2.004789747:0.04730)0.936:0.02698)0.490:0.02815)0.961:0.04550,((((((OM-RGC.v2.004232888:0.04993,(OM-RGC.v2.004826003:0.02216,(OM-RGC.v2.004812828:0.00952,OM-RGC.v2.004818619:0.00796)0.495:0.00775)0.847:0.01227)0.957:0.03457,(OM-RGC.v2.004760437:0.02338,OM-RGC.v2.005018163:0.06477)0.599:0.02045)0.986:0.04790,((((((OM-RGC.v2.004807290:0.02310,(OM-RGC.v2.004824105:0.00951,OM-RGC.v2.005102179:0.02648)0.870:0.01139)0.172:0.00053,(OM-RGC.v2.004947972:0.01521,(OM-RGC.v2.004803446:0.01152,OM-RGC.v2.004892389:0.00297)0.873:0.00584)0.837:0.00516)0.732:0.00357,OM-RGC.v2.004803031:0.01160)0.986:0.02334,((OM-RGC.v2.004824090:0.00872,(OM-RGC.v2.004805886:0.00055,OM-RGC.v2.004817035:0.00876)0.000:0.00051)0.981:0.01455,(OM-RGC.v2.004809492:0.00295,OM-RGC.v2.004825804:0.00864)0.000:0.00055)0.875:0.00613)0.047:0.00780,OM-RGC.v2.004813746:0.01281)0.999:0.08905,((OM-RGC.v2.004803247:0.03579,OM-RGC.v2.004813850:0.02989)1.000:0.12639,((((OM-RGC.v2.004803255:0.00393,OM-RGC.v2.004804018:0.01065)0.979:0.03994,(((OM-RGC.v2.004813919:0.01770,OM-RGC.v2.006068058:0.00308)0.732:0.00727,OM-RGC.v2.004804872:0.00453)0.275:0.00358,OM-RGC.v2.004803043:0.01846)0.978:0.03237)0.967:0.04277,(OM-RGC.v2.004824310:0.05658,(((OM-RGC.v2.004811889:0.09940,((OM-RGC.v2.004669334:0.10333,(OM-RGC.v2.004803244:0.04464,OM-RGC.v2.004817243:0.05600)0.834:0.02792)1.000:0.08287,OM-RGC.v2.004804479:0.07352)0.263:0.02384)0.992:0.04937,(((OM-RGC.v2.005989735:0.09653,OM-RGC.v2.004813283:0.13570)0.954:0.04242,((OM-RGC.v2.004770595:0.07567,(OM-RGC.v2.004819677:0.04426,(OM-RGC.v2.004817252:0.02431,(OM-RGC.v2.004813867:0.00474,(OM-RGC.v2.004816704:0.03778,OM-RGC.v2.004816981:0.02298)0.935:0.01863)0.982:0.03502)0.973:0.03924)0.793:0.00985)0.049:0.00835,((OM-RGC.v2.004803070:0.05139,(OM-RGC.v2.004819633:0.02640,OM-RGC.v2.004826481:0.00055)0.728:0.00109)0.992:0.04980,(OM-RGC.v2.004803094:0.06231,((OM-RGC.v2.004774584:0.02552,OM-RGC.v2.004803041:0.00907)0.859:0.01471,(OM-RGC.v2.004779778:0.02222,OM-RGC.v2.004774456:0.05732)0.153:0.00585)0.997:0.05832)0.960:0.03487)0.663:0.01546)0.757:0.01269)0.516:0.00564,(OM-RGC.v2.004779071:0.05912,(OM-RGC.v2.004803236:0.08998,(OM-RGC.v2.004748567:0.04748,OM-RGC.v2.004811971:0.08897)0.996:0.05662)0.556:0.00890)0.870:0.00766)0.940:0.01864)0.812:0.02127,((OM-RGC.v2.004804038:0.01867,OM-RGC.v2.004813750:0.02812)0.999:0.07006,OM-RGC.v2.004803332:0.12274)0.858:0.01865)0.962:0.03570)0.975:0.04980)0.516:0.02290,(OM-RGC.v2.005763743:0.03462,((OM-RGC.v2.004809813:0.01527,OM-RGC.v2.004813192:0.01413)0.998:0.05062,(OM-RGC.v2.004803575:0.00534,OM-RGC.v2.005907904:0.00753)0.992:0.04285)0.746:0.01747)0.988:0.04924)0.717:0.02631)0.915:0.02894)0.964:0.03487)0.444:0.01197,((OM-RGC.v2.004705810:0.02458,((((OM-RGC.v2.003716236:0.02265,OM-RGC.v2.004819250:0.01448)0.756:0.00566,(OM-RGC.v2.004816834:0.05715,((OM-RGC.v2.004827566:0.03623,(OM-RGC.v2.004648886:0.02624,OM-RGC.v2.004815892:0.01416)0.586:0.02371)0.637:0.01284,OM-RGC.v2.004824638:0.04755)0.816:0.01177)0.689:0.00694)0.687:0.00506,OM-RGC.v2.005336578:0.02727)0.589:0.00345,OM-RGC.v2.005543507:0.03747)0.305:0.00888)0.842:0.01199,((OM-RGC.v2.004810821:0.01826,(OM-RGC.v2.004813304:0.00974,OM-RGC.v2.006077422:0.02516)0.750:0.01089)0.895:0.01499,(OM-RGC.v2.004545687:0.00490,OM-RGC.v2.007111207:0.01373)0.999:0.06632)0.510:0.02346)0.982:0.04729)0.982:0.05599,(((OM-RGC.v2.004812612:0.04033,OM-RGC.v2.004812856:0.04825)0.994:0.07940,(OM-RGC.v2.004824607:0.04300,(OM-RGC.v2.004811997:0.03157,OM-RGC.v2.004824627:0.01628)0.973:0.03834)0.955:0.04696)0.982:0.08673,(OM-RGC.v2.004812642:0.15686,OM-RGC.v2.004823668:0.16937)1.000:0.14973)0.981:0.07688)0.315:0.01715,OM-RGC.v2.004826337:0.08395)0.995:0.07822)0.961:0.05769,(OM-RGC.v2.004769881:0.22237,OM-RGC.v2.004754444:0.16892)0.489:0.04329)0.719:0.04302)0.988:0.09416)0.676:0.05087)1.000:0.26577,((((OM-RGC.v2.004483138:0.16243,OM-RGC.v2.004592100:0.17342)1.000:0.39936,(OM-RGC.v2.004598569:0.42589,(OM-RGC.v2.004598760:0.35038,OM-RGC.v2.004598816:0.23656)1.000:0.23399)0.316:0.09410)0.885:0.09273,(OM-RGC.v2.004485431:0.10406,OM-RGC.v2.006609756:0.13389)0.999:0.26656)0.999:0.22895,(OM-RGC.v2.004712892:0.33542,((OM-RGC.v2.004727654:0.20035,(OM-RGC.v2.006453716:0.12631,OM-RGC.v2.006472016:0.07741)0.998:0.13856)0.513:0.05603,(OM-RGC.v2.004724025:0.16995,((((((OM-RGC.v2.004759244:0.00768,(OM-RGC.v2.004738972:0.00850,OM-RGC.v2.004744076:0.01724)0.981:0.01906)1.000:0.08336,(OM-RGC.v2.004756633:0.01996,OM-RGC.v2.006196988:0.04816)0.998:0.06285)0.854:0.02855,((OM-RGC.v2.003553944:0.01433,OM-RGC.v2.006482911:0.07030)0.232:0.01777,(OM-RGC.v2.004718351:0.09230,(OM-RGC.v2.004719228:0.00560,OM-RGC.v2.007171013:0.02031)0.992:0.05824)0.999:0.08504)0.830:0.03416)0.831:0.01984,((OM-RGC.v2.004747787:0.07962,OM-RGC.v2.004944146:0.13160)0.985:0.07047,(OM-RGC.v2.004285395:0.16830,OM-RGC.v2.006433199:0.29854)0.970:0.09102)0.468:0.02186)0.192:0.02409,(OM-RGC.v2.004766788:0.19444,OM-RGC.v2.006373820:0.14043)0.999:0.14100)0.815:0.02617,(OM-RGC.v2.004578554:0.18128,(OM-RGC.v2.004904840:0.01175,OM-RGC.v2.007172152:0.03033)1.000:0.15736)0.944:0.05167)0.973:0.06775)0.962:0.06586)0.995:0.16474)0.956:0.08673)0.617:0.06857)0.885:0.09999)0.973:0.12635)0.984:0.12892)0.360:0.03185,OM-RGC.v2.004389209:0.92665)0.899:0.05058,(OM-RGC.v2.004763306:0.36587,((OM-RGC.v2.004450299:0.30264,OM-RGC.v2.004767408:0.17631)0.997:0.18856,((OM-RGC.v2.004798671:0.02744,OM-RGC.v2.004799507:0.00070)1.000:0.31331,(OM-RGC.v2.004710362:0.10823,(OM-RGC.v2.004701035:0.25697,(OM-RGC.v2.006925093:0.00627,(OM-RGC.v2.004737769:0.01989,(OM-RGC.v2.004510729:0.01543,OM-RGC.v2.004835238:0.00798)0.896:0.01367)0.012:0.00434)1.000:0.19612)0.193:0.05249)0.924:0.08265)0.942:0.11786)0.432:0.10881)0.998:0.22232)0.479:0.06468)0.348:0.02798,(((((OM-RGC.v2.004601795:0.08041,(OM-RGC.v2.004782914:0.03911,OM-RGC.v2.004799541:0.01799)0.923:0.06069)0.999:0.26759,((OM-RGC.v2.004777181:0.03401,(OM-RGC.v2.004782748:0.02931,OM-RGC.v2.004797890:0.03926)0.723:0.01363)1.000:0.24792,OM-RGC.v2.004798160:0.38629)0.520:0.09740)0.975:0.13234,(OM-RGC.v2.004612401:0.05226,OM-RGC.v2.004616438:0.02942)1.000:0.50419)0.443:0.07100,((OM-RGC.v2.004957720:0.37791,OM-RGC.v2.005063205:0.64859)0.998:0.29748,(OM-RGC.v2.004915897:0.40642,((OM-RGC.v2.004888214:0.02046,OM-RGC.v2.006314027:0.01704)1.000:0.43102,(OM-RGC.v2.004902769:0.28206,((OM-RGC.v2.004846516:0.09036,OM-RGC.v2.004889045:0.07609)0.918:0.04399,(OM-RGC.v2.004887240:0.08616,OM-RGC.v2.004888588:0.12416)0.904:0.04960)0.999:0.28126)0.997:0.19786)0.981:0.14992)0.906:0.12985)0.993:0.14987)0.320:0.03253,OM-RGC.v2.005072621:0.73761)0.109:0.03092)0.983:0.13870)0.995:0.20597,((OM-RGC.v2.004616578:0.18414,OM-RGC.v2.004619375:0.09979)1.000:0.54032,(OM-RGC.v2.004441379:0.17174,(OM-RGC.v2.004373941:0.11615,OM-RGC.v2.004427987:0.11337)0.952:0.13874)1.000:0.66491)0.867:0.14738)0.993:0.16475,((((OM-RGC.v2.004218007:0.14567,(OM-RGC.v2.004224068:0.13938,((OM-RGC.v2.004215625:0.00511,OM-RGC.v2.004226518:0.00054)0.996:0.05940,(OM-RGC.v2.004597156:0.09835,((OM-RGC.v2.004220883:0.03712,(OM-RGC.v2.004216845:0.01860,OM-RGC.v2.004219463:0.01931)0.757:0.00436)0.893:0.01064,((OM-RGC.v2.004125354:0.01581,OM-RGC.v2.004479191:0.02425)0.997:0.03141,(OM-RGC.v2.004222595:0.03934,(OM-RGC.v2.004218002:0.02203,OM-RGC.v2.004215666:0.03682)0.691:0.01385)0.988:0.03074)0.926:0.01152)0.305:0.00214)0.906:0.02833)0.983:0.05928)0.980:0.07935)0.367:0.03283,(OM-RGC.v2.004103842:0.40721,(OM-RGC.v2.004256497:0.18458,(OM-RGC.v2.004234779:0.25928,OM-RGC.v2.004239400:0.17918)0.991:0.12901)0.509:0.05730)0.407:0.04246)1.000:0.88443,(OM-RGC.v2.004186421:0.41943,(((OM-RGC.v2.004105276:0.22423,OM-RGC.v2.004105278:0.29331)0.776:0.08787,((OM-RGC.v2.004168370:0.24271,(OM-RGC.v2.004511870:0.03092,OM-RGC.v2.004512767:0.03416)1.000:0.22587)0.985:0.16294,OM-RGC.v2.004053044:0.67534)0.926:0.07642)0.999:0.17957,(OM-RGC.v2.004174605:0.47121,(OM-RGC.v2.004133189:0.19418,(OM-RGC.v2.004527477:0.06123,(OM-RGC.v2.004126725:0.05904,(OM-RGC.v2.004133130:0.03793,OM-RGC.v2.004138526:0.02794)0.978:0.03806)0.080:0.02216)1.000:0.23883)1.000:0.45030)0.928:0.10099)0.955:0.19466)1.000:0.80664)0.916:0.18020,((((((OM-RGC.v2.005794293:0.71262,OM-RGC.v2.005943392:0.66049)1.000:0.90515,((OM-RGC.v2.005998703:0.72605,(OM-RGC.v2.004394430:0.56047,OM-RGC.v2.004532885:0.73856)0.218:0.07424)0.187:0.07931,((OM-RGC.v2.004243542:0.58555,(OM-RGC.v2.004414090:0.48186,(OM-RGC.v2.004207055:0.49361,(OM-RGC.v2.004470433:0.28595,((OM-RGC.v2.004165384:0.15788,OM-RGC.v2.004422948:0.16499)1.000:0.16810,(OM-RGC.v2.004307438:0.22921,OM-RGC.v2.004315438:0.22171)0.972:0.08855)0.991:0.12633)0.980:0.10912)0.461:0.04014)0.767:0.07481)0.990:0.15453,((((OM-RGC.v2.004540157:0.10994,(OM-RGC.v2.004543937:0.02746,(OM-RGC.v2.004543616:0.02714,OM-RGC.v2.004541222:0.06837)0.082:0.01554)0.918:0.03819)0.987:0.12113,(OM-RGC.v2.004399611:0.17969,(((OM-RGC.v2.004425665:0.06386,(OM-RGC.v2.004489189:0.10719,(OM-RGC.v2.004439292:0.07388,(OM-RGC.v2.004224524:0.07871,((OM-RGC.v2.004433231:0.04798,OM-RGC.v2.004433210:0.08841)0.833:0.01380,OM-RGC.v2.004441495:0.03428)0.326:0.00507)0.757:0.00472)0.854:0.01184)0.208:0.00929)0.850:0.01375,(OM-RGC.v2.004925072:0.11821,OM-RGC.v2.004269712:0.13570)0.937:0.04096)0.659:0.01802,OM-RGC.v2.007061143:0.05102)0.999:0.13811)0.958:0.08740)1.000:0.47158,(((((OM-RGC.v2.005215949:0.33472,OM-RGC.v2.005985836:0.35571)0.996:0.17669,(OM-RGC.v2.004575930:0.27726,OM-RGC.v2.006012467:0.26322)0.706:0.08831)0.912:0.05400,((OM-RGC.v2.006291576:0.29193,(OM-RGC.v2.004433468:0.01768,OM-RGC.v2.004456262:0.04203)1.000:0.18431)0.589:0.08096,((((OM-RGC.v2.004459484:0.09606,(OM-RGC.v2.004454648:0.01522,OM-RGC.v2.004467599:0.04450)0.986:0.08416)0.958:0.08209,OM-RGC.v2.004521564:0.33894)1.000:0.15661,((OM-RGC.v2.004540964:0.20529,OM-RGC.v2.004476000:0.26548)0.863:0.03935,(OM-RGC.v2.004571901:0.10506,(OM-RGC.v2.004572315:0.10401,(OM-RGC.v2.004573354:0.09489,(OM-RGC.v2.004571225:0.10294,OM-RGC.v2.004573444:0.04822)0.944:0.03137)0.870:0.02515)0.841:0.02008)0.995:0.08342)0.032:0.03647)0.651:0.05276,(((OM-RGC.v2.004511894:0.08324,OM-RGC.v2.004513153:0.06280)0.801:0.06387,(OM-RGC.v2.004507636:0.14059,OM-RGC.v2.004513821:0.06906)0.987:0.08664)1.000:0.19443,OM-RGC.v2.004903190:0.36976)0.952:0.06671)0.054:0.01727)0.990:0.08210)0.999:0.10776,((OM-RGC.v2.004416341:0.21646,OM-RGC.v2.004833709:0.30771)1.000:0.20679,(OM-RGC.v2.004123876:0.20950,OM-RGC.v2.004414669:0.19186)1.000:0.22938)0.807:0.04620)0.880:0.04561,(OM-RGC.v2.004328554:0.39209,(OM-RGC.v2.004455350:0.13202,(OM-RGC.v2.004586393:0.11417,(OM-RGC.v2.004823526:0.08197,(OM-RGC.v2.004468030:0.04487,OM-RGC.v2.004806183:0.05800)0.996:0.06464)0.930:0.04867)0.997:0.13574)1.000:0.20461)0.951:0.07825)0.432:0.04866)0.201:0.06737,(((OM-RGC.v2.004385498:0.01227,(OM-RGC.v2.004385204:0.06748,OM-RGC.v2.004387405:0.04329)0.439:0.01304)1.000:0.49875,(((OM-RGC.v2.004448725:0.04261,(OM-RGC.v2.004467589:0.08295,(OM-RGC.v2.004444515:0.02307,OM-RGC.v2.006419768:0.01873)0.996:0.05816)0.936:0.04791)1.000:0.19809,(OM-RGC.v2.004512706:0.18606,OM-RGC.v2.004389575:0.40986)0.812:0.10031)0.999:0.19919,((OM-RGC.v2.004737791:0.32932,(OM-RGC.v2.004117040:0.36267,(((OM-RGC.v2.004516708:0.16572,OM-RGC.v2.005080365:0.16294)0.998:0.13302,((OM-RGC.v2.004506520:0.08963,OM-RGC.v2.004507209:0.09952)1.000:0.22651,OM-RGC.v2.004829870:0.23806)0.772:0.09535)0.557:0.03802,(((OM-RGC.v2.004374870:0.03339,OM-RGC.v2.004422213:0.01098)0.981:0.05257,(OM-RGC.v2.004424255:0.03252,(OM-RGC.v2.004428328:0.01337,OM-RGC.v2.004445756:0.01079)0.876:0.00956)0.799:0.01203)1.000:0.19104,(((((OM-RGC.v2.004151422:0.17101,OM-RGC.v2.004532348:0.12831)0.917:0.05070,(((OM-RGC.v2.004535944:0.16338,(OM-RGC.v2.004429835:0.08448,OM-RGC.v2.005393909:0.09578)0.149:0.04062)0.940:0.06085,((OM-RGC.v2.004344317:0.07571,(OM-RGC.v2.004278082:0.05276,(OM-RGC.v2.004803661:0.02100,OM-RGC.v2.005982357:0.01598)1.000:0.06075)0.902:0.02621)1.000:0.11249,((OM-RGC.v2.004749874:0.03428,OM-RGC.v2.004868970:0.02868)0.970:0.04519,(OM-RGC.v2.004848903:0.04735,OM-RGC.v2.004863051:0.05223)0.967:0.04511)0.995:0.09170)0.947:0.06808)1.000:0.14961,((((OM-RGC.v2.004537413:0.03124,OM-RGC.v2.004537417:0.04103)0.967:0.03913,(OM-RGC.v2.005360051:0.26972,(OM-RGC.v2.003954861:0.04926,OM-RGC.v2.004525477:0.04706)0.123:0.02862)0.903:0.03903)0.996:0.07770,((OM-RGC.v2.004206951:0.01455,OM-RGC.v2.004540019:0.02215)0.991:0.04786,(OM-RGC.v2.004525336:0.02035,OM-RGC.v2.004541445:0.02129)0.977:0.03958)0.996:0.06865)1.000:0.09294,(((OM-RGC.v2.004525128:0.00777,OM-RGC.v2.004999498:0.02646)1.000:0.21636,(OM-RGC.v2.004542621:0.01562,(OM-RGC.v2.004543105:0.01112,(OM-RGC.v2.004448370:0.00849,OM-RGC.v2.004801312:0.00283)0.720:0.00269)0.779:0.00702)0.940:0.04445)0.214:0.02990,((OM-RGC.v2.004539481:0.06651,OM-RGC.v2.005127768:0.10399)0.964:0.03697,(OM-RGC.v2.004540577:0.02009,(OM-RGC.v2.004538317:0.05801,OM-RGC.v2.005963869:0.05078)0.631:0.01556)0.962:0.03782)0.351:0.02836)0.791:0.03654)0.158:0.02393)0.353:0.04749)0.465:0.05013,((OM-RGC.v2.004484444:0.09461,OM-RGC.v2.004513635:0.09026)1.000:0.13000,(OM-RGC.v2.004865435:0.13123,(OM-RGC.v2.004540730:0.11871,(OM-RGC.v2.004545165:0.07255,(OM-RGC.v2.003955633:0.06419,OM-RGC.v2.004540760:0.04013)0.969:0.03341)0.913:0.03176)0.979:0.03733)0.709:0.01658)0.889:0.02981)0.752:0.05683,(OM-RGC.v2.004630057:0.18962,(OM-RGC.v2.004603570:0.11295,OM-RGC.v2.004623318:0.11184)0.660:0.04148)0.999:0.09490)0.930:0.05394,(OM-RGC.v2.004531646:0.31105,(OM-RGC.v2.004803560:0.08531,(OM-RGC.v2.004484843:0.07031,(OM-RGC.v2.004153584:0.01940,OM-RGC.v2.004487422:0.05077)0.958:0.02993)0.985:0.07379)0.998:0.16188)0.979:0.09464)0.000:0.01564)0.340:0.03884)0.768:0.04598)0.948:0.06655)0.000:0.02085,(OM-RGC.v2.004513618:0.45672,((OM-RGC.v2.004530187:0.10127,(OM-RGC.v2.005008777:0.08486,OM-RGC.v2.005915640:0.08519)0.885:0.07445)1.000:0.21000,(OM-RGC.v2.004817968:0.34385,((OM-RGC.v2.005867181:0.15185,OM-RGC.v2.007095862:0.10928)0.999:0.13273,(OM-RGC.v2.004740278:0.17042,((OM-RGC.v2.004516201:0.06102,OM-RGC.v2.005844999:0.06795)0.965:0.04833,(OM-RGC.v2.006904781:0.08871,(OM-RGC.v2.004871565:0.02463,(OM-RGC.v2.004532543:0.03186,OM-RGC.v2.004805089:0.02838)0.931:0.02360)0.978:0.04402)0.960:0.05269)0.988:0.10420)0.984:0.10465)0.705:0.04867)0.000:0.03345)1.000:0.20589)0.900:0.13586)0.373:0.07425)0.349:0.04592)0.954:0.06404,((OM-RGC.v2.004176397:0.02422,OM-RGC.v2.004445398:0.02720)1.000:0.30126,(((((OM-RGC.v2.005802807:0.04724,(OM-RGC.v2.005322106:0.07137,((OM-RGC.v2.004281399:0.01795,OM-RGC.v2.006172893:0.00790)0.973:0.03093,(OM-RGC.v2.006372060:0.02237,(OM-RGC.v2.004279088:0.01598,OM-RGC.v2.005672401:0.03559)0.876:0.01135)0.986:0.03774)0.844:0.03418)0.998:0.06252)0.929:0.02573,((((OM-RGC.v2.006282262:0.04484,OM-RGC.v2.004604225:0.01856)0.834:0.01183,OM-RGC.v2.005750562:0.03377)0.756:0.00392,(OM-RGC.v2.006178858:0.02587,(OM-RGC.v2.005640526:0.02134,(OM-RGC.v2.005078249:0.06889,OM-RGC.v2.005790711:0.02391)0.671:0.01673)0.865:0.01739)0.876:0.01455)0.416:0.00373,(OM-RGC.v2.004579546:0.03827,(OM-RGC.v2.004419627:0.00846,OM-RGC.v2.004680677:0.02642)0.986:0.02462)0.155:0.00530)0.695:0.00347)0.603:0.02241,(OM-RGC.v2.004290124:0.04696,((((((OM-RGC.v2.004721630:0.04583,(OM-RGC.v2.004721879:0.01511,OM-RGC.v2.006137129:0.00660)0.874:0.01169)0.774:0.00407,OM-RGC.v2.004611285:0.01317)0.720:0.00848,(OM-RGC.v2.004707514:0.04837,(OM-RGC.v2.006834669:0.01018,(OM-RGC.v2.004722095:0.01928,OM-RGC.v2.006353574:0.03849)0.936:0.01634)0.663:0.00961)0.872:0.00953)0.819:0.00643,OM-RGC.v2.004673244:0.01260)0.773:0.00963,OM-RGC.v2.005861717:0.04251)0.402:0.00574,OM-RGC.v2.004718409:0.03683)0.939:0.01784)0.875:0.02452)0.896:0.03904,((((((OM-RGC.v2.007131675:0.00532,OM-RGC.v2.004879865:0.03487)0.142:0.01099,(OM-RGC.v2.007237549:0.03219,(OM-RGC.v2.006698632:0.02973,((OM-RGC.v2.004650464:0.01864,OM-RGC.v2.005845765:0.02363)0.194:0.00337,OM-RGC.v2.004650774:0.01980)0.713:0.00883)0.851:0.01355)0.777:0.00767)0.448:0.00716,OM-RGC.v2.004656358:0.01785)0.953:0.01361,((OM-RGC.v2.005780606:0.01368,OM-RGC.v2.005972494:0.02505)0.347:0.00289,((OM-RGC.v2.007272811:0.00055,OM-RGC.v2.005024924:0.05496)0.422:0.00602,(OM-RGC.v2.005512731:0.01741,OM-RGC.v2.006505544:0.02383)0.854:0.00801)0.862:0.00720)0.904:0.00809)0.891:0.00604,OM-RGC.v2.004654101:0.02228)0.921:0.01780,(((OM-RGC.v2.004271330:0.00054,(OM-RGC.v2.004338914:0.03065,(OM-RGC.v2.005415522:0.01296,OM-RGC.v2.006840306:0.00393)0.999:0.04004)0.796:0.00630)0.242:0.00540,(OM-RGC.v2.004217790:0.03032,(OM-RGC.v2.004196377:0.02812,OM-RGC.v2.004217595:0.04586)0.926:0.01635)0.949:0.01825)0.999:0.06802,(OM-RGC.v2.003948071:0.04725,((OM-RGC.v2.005900147:0.04069,OM-RGC.v2.004813362:0.03416)0.780:0.01021,(OM-RGC.v2.005461660:0.02050,OM-RGC.v2.004761022:0.04633)0.880:0.01308)0.236:0.01211)0.873:0.02579)0.817:0.01725)0.886:0.02701)1.000:0.35755,(OM-RGC.v2.004811585:0.22379,OM-RGC.v2.005233151:0.13476)0.998:0.23840)0.489:0.06301)1.000:0.35827)0.477:0.05526)1.000:0.26587)0.972:0.12906)0.523:0.06157)0.996:0.21237,((OM-RGC.v2.003716511:1.11778,(((((OM-RGC.v2.003997723:0.07088,(OM-RGC.v2.003945498:0.10979,OM-RGC.v2.006305344:0.04546)0.817:0.02338)1.000:0.37229,(OM-RGC.v2.007045552:0.08075,(OM-RGC.v2.004451935:0.04899,OM-RGC.v2.005551350:0.07571)0.906:0.06792)0.995:0.21435)0.999:0.26477,(OM-RGC.v2.004348479:0.82033,(OM-RGC.v2.004152648:0.54924,OM-RGC.v2.006885553:0.48410)0.996:0.45365)0.518:0.06762)0.968:0.15956,OM-RGC.v2.004174771:0.65486)0.956:0.15558,(((OM-RGC.v2.003995710:0.41438,OM-RGC.v2.004618504:0.40997)0.946:0.11039,((OM-RGC.v2.003975235:0.41979,OM-RGC.v2.004170716:0.56006)1.000:0.24904,((OM-RGC.v2.005921390:0.04003,(OM-RGC.v2.004042458:0.03368,(OM-RGC.v2.004036871:0.04332,OM-RGC.v2.004042485:0.02615)0.126:0.01145)0.771:0.04455)1.000:0.34194,(OM-RGC.v2.003740286:0.46381,(OM-RGC.v2.003930143:0.37863,(OM-RGC.v2.004014630:0.23280,(OM-RGC.v2.003878327:0.38300,(OM-RGC.v2.003964340:0.00741,OM-RGC.v2.003969186:0.01531)1.000:0.27422)0.760:0.08199)1.000:0.20102)0.789:0.06365)0.966:0.10015)0.272:0.05834)0.940:0.10136)0.881:0.10496,(OM-RGC.v2.004295876:0.72381,(((OM-RGC.v2.003826196:0.67512,OM-RGC.v2.003959309:0.73898)0.970:0.23835,(OM-RGC.v2.006920707:0.33072,((OM-RGC.v2.004209744:0.01464,OM-RGC.v2.004447988:0.05509)1.000:0.35791,(OM-RGC.v2.003932294:0.20759,OM-RGC.v2.004121364:0.19399)0.933:0.10569)0.981:0.16826)1.000:0.50656)0.504:0.09727,(((OM-RGC.v2.004069819:0.25181,((OM-RGC.v2.004092134:0.08507,OM-RGC.v2.004573405:0.06917)0.604:0.05697,(OM-RGC.v2.003875776:0.11939,OM-RGC.v2.004093656:0.12141)0.793:0.05806)1.000:0.22556)1.000:0.30978,OM-RGC.v2.004428216:0.88376)0.495:0.11813,(((OM-RGC.v2.003852174:0.46087,(OM-RGC.v2.003808703:0.17908,(OM-RGC.v2.003816578:0.09237,(OM-RGC.v2.003725378:0.07451,OM-RGC.v2.003801400:0.08016)0.983:0.06234)0.941:0.06222)1.000:0.19970)0.946:0.10882,(OM-RGC.v2.004296169:0.70923,(OM-RGC.v2.004097912:0.42753,((OM-RGC.v2.004121312:0.20327,(OM-RGC.v2.004124741:0.18941,((OM-RGC.v2.004062066:0.14557,OM-RGC.v2.004119710:0.17415)0.974:0.06164,(OM-RGC.v2.004540219:0.13464,(OM-RGC.v2.004067870:0.13882,(OM-RGC.v2.004120303:0.06376,(OM-RGC.v2.004066337:0.05671,OM-RGC.v2.004119683:0.06571)0.680:0.02424)0.990:0.06833)0.944:0.06253)0.937:0.06271)0.733:0.05943)0.892:0.05964)0.973:0.09328,((OM-RGC.v2.004104226:0.15598,(OM-RGC.v2.004121341:0.11320,((OM-RGC.v2.004073409:0.01771,OM-RGC.v2.004084451:0.00582)0.952:0.02961,(OM-RGC.v2.004105198:0.01977,OM-RGC.v2.004124656:0.00584)0.988:0.04737)0.996:0.06694)0.600:0.04554)0.995:0.15543,((OM-RGC.v2.003989509:0.07893,(OM-RGC.v2.006385422:0.05642,(OM-RGC.v2.004551983:0.00054,(OM-RGC.v2.004055116:0.03146,(OM-RGC.v2.003803150:0.00265,OM-RGC.v2.004774746:0.00282)0.797:0.00257)0.788:0.00274)0.935:0.03045)0.988:0.08676)1.000:0.35689,(OM-RGC.v2.004015383:0.09306,((OM-RGC.v2.004108098:0.07260,(OM-RGC.v2.006610528:0.09849,(((OM-RGC.v2.004103543:0.01547,OM-RGC.v2.004140909:0.02051)0.951:0.01326,(OM-RGC.v2.004005223:0.03310,OM-RGC.v2.004108624:0.04086)0.468:0.00511)0.757:0.00240,OM-RGC.v2.004106976:0.01756)0.959:0.02780)0.149:0.00492)0.996:0.06443,OM-RGC.v2.004108089:0.08573)0.347:0.05545)1.000:0.25642)1.000:0.33061)0.631:0.08744)0.944:0.09180)0.993:0.17572)0.974:0.11606)0.487:0.07378,(OM-RGC.v2.004912854:0.49947,(OM-RGC.v2.004736330:0.07121,OM-RGC.v2.006578061:0.06715)1.000:0.46357)0.999:0.25432)0.969:0.12815)0.539:0.06908)0.065:0.03506)0.733:0.02585)0.963:0.11311)0.976:0.18039)1.000:0.33703,(OM-RGC.v2.004259510:0.97957,(OM-RGC.v2.004609269:0.96532,(OM-RGC.v2.003968662:0.86184,OM-RGC.v2.007192149:0.85688)0.000:0.14282)0.000:0.17239)0.985:0.36689)0.195:0.06353)0.915:0.06118,(((OM-RGC.v2.004501186:0.92290,(OM-RGC.v2.004242918:0.47927,(OM-RGC.v2.004904983:0.00054,OM-RGC.v2.004933188:0.01734)0.999:0.50178)1.000:0.92437)0.932:0.25447,((((OM-RGC.v2.005263368:0.06677,(OM-RGC.v2.004476052:0.07797,(OM-RGC.v2.004462632:0.03100,OM-RGC.v2.004479982:0.06712)0.999:0.09368)0.669:0.01638)1.000:0.67598,((OM-RGC.v2.004545220:0.26521,(OM-RGC.v2.004048356:0.25199,(OM-RGC.v2.004548681:0.26523,OM-RGC.v2.007178085:0.20694)1.000:0.20606)0.970:0.09218)0.925:0.08557,(OM-RGC.v2.005054870:0.35190,(OM-RGC.v2.004570714:0.12784,((OM-RGC.v2.004554542:0.01736,OM-RGC.v2.004564257:0.00220)0.983:0.04607,(OM-RGC.v2.004550457:0.08319,(OM-RGC.v2.004569643:0.02265,(OM-RGC.v2.004548372:0.01678,OM-RGC.v2.004573788:0.09306)0.212:0.01590)0.929:0.02435)0.847:0.02682)0.810:0.03519)1.000:0.25880)0.839:0.07231)0.902:0.10109)1.000:0.27911,(((((((OM-RGC.v2.004063619:0.43541,OM-RGC.v2.004369954:0.47452)0.958:0.10955,(OM-RGC.v2.004571145:0.39140,(OM-RGC.v2.004565051:0.06453,OM-RGC.v2.005791073:0.08120)1.000:0.21455)0.989:0.12841)0.898:0.06165,OM-RGC.v2.005542580:0.27932)0.783:0.03946,(OM-RGC.v2.004265176:0.53964,OM-RGC.v2.004766889:0.56607)0.686:0.10192)0.995:0.11796,(((OM-RGC.v2.004512740:0.36285,(OM-RGC.v2.004544659:0.17322,(OM-RGC.v2.004519917:0.03815,(OM-RGC.v2.004523792:0.02770,OM-RGC.v2.004545457:0.03788)0.106:0.02022)0.977:0.06690)0.999:0.16023)0.935:0.06174,((OM-RGC.v2.004384677:0.40474,((OM-RGC.v2.004506332:0.29243,(OM-RGC.v2.004493672:0.19313,(OM-RGC.v2.004504472:0.16924,((OM-RGC.v2.004507538:0.03815,OM-RGC.v2.004508813:0.02828)0.994:0.07144,((OM-RGC.v2.004487925:0.03720,(OM-RGC.v2.003915929:0.02091,OM-RGC.v2.004506019:0.00786)0.919:0.02636)1.000:0.10726,(OM-RGC.v2.003720604:0.04419,OM-RGC.v2.004505887:0.04528)0.800:0.01784)0.908:0.03088)0.991:0.07452)0.937:0.05113)0.865:0.07945)0.934:0.08236,((((((OM-RGC.v2.004461614:0.04269,OM-RGC.v2.005902721:0.04035)0.986:0.06993,(OM-RGC.v2.004477214:0.05797,OM-RGC.v2.004478192:0.03374)0.957:0.05395)0.999:0.13758,((OM-RGC.v2.004452631:0.07609,OM-RGC.v2.004472701:0.04549)0.999:0.14465,((((OM-RGC.v2.006711145:0.03643,(OM-RGC.v2.004274743:0.01607,OM-RGC.v2.004451110:0.02339)0.928:0.01824)0.970:0.03748,((OM-RGC.v2.004253123:0.02596,OM-RGC.v2.004469110:0.00974)0.984:0.04979,(OM-RGC.v2.004458464:0.05749,(OM-RGC.v2.004464829:0.07682,(OM-RGC.v2.004464817:0.01519,((OM-RGC.v2.005971535:0.00054,OM-RGC.v2.006418936:0.00401)0.931:0.01323,OM-RGC.v2.004590001:0.01947)0.912:0.01651)0.975:0.03765)0.901:0.03337)0.988:0.06290)0.329:0.04138)0.980:0.05547,(OM-RGC.v2.004281246:0.02972,OM-RGC.v2.004450803:0.03052)0.955:0.03586)0.000:0.03843,OM-RGC.v2.004458297:0.08691)0.761:0.07763)0.964:0.09384)1.000:0.15329,((((OM-RGC.v2.004364712:0.03630,(OM-RGC.v2.006108701:0.02338,((OM-RGC.v2.004361820:0.03373,OM-RGC.v2.005226432:0.01111)0.173:0.00972,(OM-RGC.v2.004377967:0.03759,OM-RGC.v2.004953673:0.03889)0.039:0.00289)0.856:0.01438)0.760:0.01489)0.835:0.01097,((OM-RGC.v2.004301734:0.08055,(((OM-RGC.v2.004367446:0.05225,OM-RGC.v2.006434214:0.05500)0.928:0.02792,(((OM-RGC.v2.004366630:0.03211,OM-RGC.v2.004471165:0.03078)0.818:0.02450,((OM-RGC.v2.004381325:0.04055,(OM-RGC.v2.004366483:0.02592,OM-RGC.v2.004386683:0.02853)0.781:0.00810)0.927:0.01779,(OM-RGC.v2.005591460:0.04603,OM-RGC.v2.006353387:0.02643)0.777:0.01441)0.897:0.01637)0.915:0.01653,((OM-RGC.v2.004371921:0.06068,(OM-RGC.v2.004373508:0.03507,(((OM-RGC.v2.003734402:0.02383,OM-RGC.v2.004421372:0.01254)0.918:0.01433,OM-RGC.v2.004421149:0.05331)0.729:0.01083,((OM-RGC.v2.004426933:0.01821,OM-RGC.v2.004434469:0.02694)0.106:0.00055,OM-RGC.v2.004664561:0.03668)0.243:0.00996)0.862:0.00892)0.957:0.01892)0.914:0.01323,OM-RGC.v2.004379464:0.03042)0.873:0.01212)0.909:0.01985)0.900:0.01830,(OM-RGC.v2.004368161:0.02580,OM-RGC.v2.005772523:0.04136)0.978:0.03545)0.778:0.00598)0.735:0.01128,(OM-RGC.v2.004427702:0.09329,(OM-RGC.v2.006162316:0.07839,(OM-RGC.v2.004373237:0.02257,(OM-RGC.v2.004375885:0.02875,OM-RGC.v2.004377379:0.02126)0.774:0.00689)0.850:0.01200)0.740:0.02176)0.992:0.04100)0.064:0.01166)1.000:0.09041,((OM-RGC.v2.004912863:0.12522,(OM-RGC.v2.005037312:0.02859,OM-RGC.v2.005855371:0.02750)0.995:0.08194)1.000:0.14101,((((((OM-RGC.v2.004394105:0.02274,OM-RGC.v2.006640545:0.02552)0.951:0.01756,OM-RGC.v2.004403992:0.03174)0.863:0.00996,(OM-RGC.v2.004405818:0.03901,OM-RGC.v2.004407640:0.03163)0.763:0.00391)0.671:0.02114,((OM-RGC.v2.004389375:0.01020,(OM-RGC.v2.004406660:0.06366,OM-RGC.v2.005430760:0.01930)0.759:0.00565)0.997:0.04696,(OM-RGC.v2.004691791:0.06689,(OM-RGC.v2.004404814:0.06989,(OM-RGC.v2.004389764:0.03512,OM-RGC.v2.004397888:0.04130)0.911:0.02447)0.478:0.02126)0.380:0.01690)0.959:0.03293)0.421:0.01990,(((OM-RGC.v2.004392435:0.05574,OM-RGC.v2.004407258:0.05854)0.888:0.01132,((OM-RGC.v2.004407660:0.03416,((OM-RGC.v2.006174183:0.11752,((OM-RGC.v2.006342903:0.04737,OM-RGC.v2.004397163:0.05453)0.756:0.01020,OM-RGC.v2.004394882:0.04585)0.826:0.00895)0.048:0.00054,OM-RGC.v2.004397197:0.03115)0.916:0.01044)0.535:0.00996,(OM-RGC.v2.004389253:0.06212,OM-RGC.v2.004407676:0.06207)0.652:0.01288)0.273:0.00704)0.427:0.00771,(OM-RGC.v2.005874138:0.05030,(((OM-RGC.v2.004399619:0.08715,(OM-RGC.v2.004415589:0.06176,OM-RGC.v2.004999451:0.04092)0.751:0.00814)0.990:0.04485,OM-RGC.v2.004416446:0.05957)0.970:0.03655,(OM-RGC.v2.005073598:0.06175,(OM-RGC.v2.004255623:0.03174,OM-RGC.v2.004405883:0.05135)0.897:0.01909)0.806:0.01697)0.893:0.02295)0.919:0.02150)0.511:0.01795)0.317:0.00891,(OM-RGC.v2.005830352:0.05424,((OM-RGC.v2.004409667:0.01443,OM-RGC.v2.005214296:0.01220)0.997:0.05139,(OM-RGC.v2.004390433:0.01276,OM-RGC.v2.004411460:0.04879)0.997:0.04880)0.998:0.05694)0.765:0.02536)0.767:0.02560)0.103:0.05101)0.924:0.07201,((OM-RGC.v2.004528980:0.04194,(OM-RGC.v2.004515292:0.09176,OM-RGC.v2.004536569:0.08109)0.865:0.02954)1.000:0.23287,(OM-RGC.v2.004472220:0.05976,(OM-RGC.v2.004269469:0.11022,OM-RGC.v2.004458768:0.06677)0.908:0.05878)0.999:0.13043)1.000:0.17228)0.903:0.04489)0.439:0.02218,((OM-RGC.v2.004502689:0.18155,OM-RGC.v2.004841264:0.16335)1.000:0.18538,((OM-RGC.v2.004335348:0.05911,((OM-RGC.v2.004349988:0.05063,(OM-RGC.v2.004333543:0.02071,(OM-RGC.v2.004328951:0.03178,(OM-RGC.v2.004328881:0.01757,OM-RGC.v2.004343101:0.02370)0.999:0.04270)0.921:0.01343)0.367:0.00295)0.942:0.01947,(OM-RGC.v2.004982144:0.02058,OM-RGC.v2.006561353:0.02584)0.317:0.00624)0.784:0.01870)0.998:0.12704,(OM-RGC.v2.005064483:0.10478,OM-RGC.v2.005844315:0.08567)0.997:0.13818)1.000:0.20987)0.819:0.03903)0.960:0.06433,(OM-RGC.v2.004427755:0.31259,(OM-RGC.v2.004371277:0.67047,((OM-RGC.v2.003962299:0.11470,(OM-RGC.v2.004300382:0.05558,OM-RGC.v2.007093198:0.03967)0.911:0.06294)1.000:0.23239,(OM-RGC.v2.004240754:0.24657,OM-RGC.v2.004253227:0.20035)0.995:0.18588)0.999:0.25519)0.947:0.10572)0.962:0.08385)0.998:0.20712)0.984:0.10840)0.978:0.10172,((((OM-RGC.v2.004537719:0.15916,((OM-RGC.v2.004538036:0.07787,OM-RGC.v2.004542026:0.06704)0.991:0.07524,((OM-RGC.v2.005701006:0.03018,(OM-RGC.v2.004523761:0.00367,OM-RGC.v2.004651091:0.01049)0.955:0.03380)0.979:0.05650,OM-RGC.v2.004203040:0.21119)0.448:0.04127)0.956:0.07440)0.988:0.07910,(OM-RGC.v2.004541934:0.17232,OM-RGC.v2.006096837:0.18045)0.134:0.04819)0.851:0.04267,(((OM-RGC.v2.004506308:0.29751,((OM-RGC.v2.004482653:0.04497,OM-RGC.v2.004495185:0.05784)0.963:0.04727,(((OM-RGC.v2.004504870:0.08283,(OM-RGC.v2.004488970:0.02928,OM-RGC.v2.004489618:0.03278)0.968:0.06524)1.000:0.22328,((OM-RGC.v2.004482661:0.10237,(OM-RGC.v2.004483694:0.04621,OM-RGC.v2.004504658:0.01995)0.980:0.04833)0.979:0.06493,OM-RGC.v2.006252506:0.14855)0.687:0.02882)0.881:0.04009,OM-RGC.v2.004497136:0.06895)0.981:0.05282)1.000:0.16605)0.828:0.07146,((OM-RGC.v2.004524643:0.04287,OM-RGC.v2.004525861:0.04518)1.000:0.19465,((OM-RGC.v2.006121160:0.16146,(OM-RGC.v2.005019209:0.18167,(OM-RGC.v2.004604433:0.12752,((OM-RGC.v2.004605445:0.03250,(OM-RGC.v2.004588766:0.05488,OM-RGC.v2.007243284:0.03490)0.862:0.01545)0.962:0.02760,((OM-RGC.v2.004588697:0.01884,OM-RGC.v2.006075281:0.03969)0.948:0.02481,(OM-RGC.v2.004604651:0.03254,OM-RGC.v2.005018868:0.02044)1.000:0.11250)0.703:0.00782)0.386:0.02598)0.911:0.03944)0.936:0.05277)1.000:0.16820,((OM-RGC.v2.005040067:0.12482,OM-RGC.v2.005218298:0.35632)0.302:0.04458,(OM-RGC.v2.004290464:0.01870,OM-RGC.v2.004449002:0.03421)0.998:0.08199)0.973:0.07722)0.566:0.04660)0.547:0.02655)0.595:0.03471,OM-RGC.v2.004415496:0.38954)0.387:0.02117)0.937:0.06812,((OM-RGC.v2.004530165:0.08866,OM-RGC.v2.004927078:0.05520)1.000:0.29349,OM-RGC.v2.004352638:0.45178)0.973:0.13018)0.992:0.11751)0.920:0.06641)0.996:0.12700,(((OM-RGC.v2.004327632:0.05310,OM-RGC.v2.004607537:0.08756)0.998:0.13328,(OM-RGC.v2.004603415:0.14639,OM-RGC.v2.004609558:0.05172)0.963:0.07990)1.000:0.33733,(((((((OM-RGC.v2.007174453:0.05542,(OM-RGC.v2.004459683:0.03382,(((OM-RGC.v2.003947264:0.01975,OM-RGC.v2.004453518:0.02498)0.899:0.00889,OM-RGC.v2.004677607:0.01518)0.740:0.00266,OM-RGC.v2.004456401:0.01413)0.768:0.00960)1.000:0.08963)0.435:0.05947,((((OM-RGC.v2.004507165:0.02921,OM-RGC.v2.004513789:0.02878)0.328:0.00889,(OM-RGC.v2.004506371:0.02389,(OM-RGC.v2.004510709:0.02825,OM-RGC.v2.004513192:0.01369)0.995:0.03284)0.942:0.02740)0.999:0.09056,((OM-RGC.v2.003698272:0.02557,OM-RGC.v2.004474876:0.02582)0.977:0.04581,(OM-RGC.v2.004453088:0.01921,(OM-RGC.v2.004455456:0.06479,(OM-RGC.v2.004459062:0.00474,OM-RGC.v2.004460305:0.01883)0.892:0.01509)0.399:0.00894)0.920:0.03013)0.999:0.09968)0.967:0.05432,((OM-RGC.v2.004477118:0.03508,OM-RGC.v2.004478415:0.05852)0.996:0.05889,(OM-RGC.v2.004462503:0.06370,OM-RGC.v2.004467438:0.14177)0.082:0.02382)0.996:0.07700)0.489:0.03873)0.998:0.15090,(OM-RGC.v2.004076252:0.27918,OM-RGC.v2.004521209:0.31522)0.074:0.05675)0.623:0.05898,((OM-RGC.v2.004464841:0.22435,(OM-RGC.v2.005073006:0.14729,(OM-RGC.v2.004273844:0.04470,OM-RGC.v2.004392514:0.01838)0.987:0.06958)0.997:0.10851)0.988:0.10678,(OM-RGC.v2.004379674:0.04966,OM-RGC.v2.007018015:0.02103)1.000:0.30723)0.799:0.04666)0.987:0.09096,(((((OM-RGC.v2.004369645:0.03845,OM-RGC.v2.004382909:0.03299)1.000:0.22567,(((OM-RGC.v2.003601791:0.04154,OM-RGC.v2.004502932:0.01872)0.930:0.05637,(OM-RGC.v2.004483360:0.04838,OM-RGC.v2.006752539:0.02195)0.982:0.08102)1.000:0.31327,(OM-RGC.v2.004804439:0.08679,OM-RGC.v2.004883103:0.12401)1.000:0.19837)0.590:0.04298)0.907:0.04423,(((OM-RGC.v2.004521817:0.14263,((OM-RGC.v2.004539974:0.07700,(OM-RGC.v2.004525338:0.03082,OM-RGC.v2.004541382:0.03642)0.981:0.04787)0.997:0.07238,(OM-RGC.v2.004524639:0.08595,(OM-RGC.v2.004524694:0.01770,OM-RGC.v2.004539612:0.01512)0.953:0.03407)0.989:0.06440)0.873:0.03426)0.888:0.04079,((OM-RGC.v2.004542905:0.04732,(OM-RGC.v2.004543104:0.03841,OM-RGC.v2.004543938:0.01225)0.921:0.01957)0.978:0.04497,((OM-RGC.v2.004444528:0.09089,OM-RGC.v2.004540371:0.05658)0.890:0.02985,(OM-RGC.v2.004636998:0.18015,(OM-RGC.v2.004539662:0.14290,(OM-RGC.v2.004538323:0.08744,OM-RGC.v2.004539520:0.05227)0.999:0.10428)0.867:0.02790)0.834:0.02256)0.990:0.05320)0.890:0.03547)0.975:0.09093,(OM-RGC.v2.004519075:0.17574,(OM-RGC.v2.004514010:0.03302,OM-RGC.v2.004524526:0.04217)1.000:0.17904)1.000:0.30287)0.827:0.06269)1.000:0.21937,(((OM-RGC.v2.004611548:0.12663,(OM-RGC.v2.006384824:0.08326,(OM-RGC.v2.004613678:0.02321,(OM-RGC.v2.004611542:0.06736,(OM-RGC.v2.004624132:0.04232,(OM-RGC.v2.004611539:0.01680,OM-RGC.v2.004629670:0.02501)0.873:0.00854)0.425:0.00509)0.745:0.00440)0.972:0.06088)0.970:0.10020)1.000:0.27515,((((OM-RGC.v2.004595812:0.02414,(OM-RGC.v2.005541706:0.02414,OM-RGC.v2.006448676:0.05371)0.330:0.00405)0.643:0.00587,(OM-RGC.v2.004650332:0.01385,(OM-RGC.v2.004582877:0.00853,OM-RGC.v2.004598953:0.01954)0.778:0.00272)0.965:0.01450)0.690:0.00280,OM-RGC.v2.004590209:0.02744)0.997:0.11603,(OM-RGC.v2.004589966:0.17967,OM-RGC.v2.006780790:0.21912)0.275:0.03322)0.994:0.16762)0.998:0.17923,((OM-RGC.v2.004574972:0.07110,OM-RGC.v2.004575959:0.06485)1.000:0.29578,(((OM-RGC.v2.004445987:0.18755,(OM-RGC.v2.004449917:0.01512,OM-RGC.v2.004450554:0.01846)1.000:0.14815)0.766:0.02091,((OM-RGC.v2.004445651:0.12502,(OM-RGC.v2.004444292:0.05492,OM-RGC.v2.004446596:0.07048)0.949:0.03680)0.932:0.04871,OM-RGC.v2.004444271:0.18240)0.681:0.02744)0.997:0.09964,(OM-RGC.v2.004477755:0.10639,(OM-RGC.v2.004427049:0.26221,(OM-RGC.v2.004459485:0.05407,OM-RGC.v2.004467588:0.06629)0.992:0.07234)0.048:0.02445)0.966:0.05881)0.994:0.11589)0.868:0.05542)0.963:0.08436)0.975:0.07086,((((OM-RGC.v2.004575596:0.28082,(((OM-RGC.v2.004430083:0.16616,OM-RGC.v2.004804079:0.18797)1.000:0.16571,(OM-RGC.v2.004044116:0.35269,(OM-RGC.v2.004559027:0.23498,(OM-RGC.v2.004516387:0.13086,OM-RGC.v2.005374151:0.21470)0.959:0.11233)1.000:0.21822)0.032:0.06040)0.983:0.11659,(OM-RGC.v2.004547379:0.06157,OM-RGC.v2.004548225:0.03825)1.000:0.27402)0.138:0.06947)0.921:0.09514,OM-RGC.v2.004543872:0.51542)0.956:0.07951,OM-RGC.v2.004603845:0.38103)0.340:0.03022,(((OM-RGC.v2.004417804:0.09312,OM-RGC.v2.004544523:0.08284)0.992:0.14284,(OM-RGC.v2.004444595:0.14310,OM-RGC.v2.005617180:0.12519)0.947:0.13348)1.000:0.31535,((OM-RGC.v2.003893952:0.36265,OM-RGC.v2.006845649:0.34725)0.779:0.06321,((OM-RGC.v2.004546558:0.08996,OM-RGC.v2.004546622:0.08623)0.658:0.03083,(OM-RGC.v2.004551358:0.08219,OM-RGC.v2.004562703:0.17711)0.410:0.04348)1.000:0.33550)0.096:0.04766)0.920:0.06354)0.910:0.04714)0.752:0.02423)0.937:0.04686,(OM-RGC.v2.004419175:0.35980,OM-RGC.v2.004591461:0.40873)0.667:0.08531)0.922:0.04147,((OM-RGC.v2.006498196:0.09675,((OM-RGC.v2.004337099:0.02673,OM-RGC.v2.004564258:0.01261)0.901:0.03601,(OM-RGC.v2.004548431:0.06991,(OM-RGC.v2.004573787:0.06067,(OM-RGC.v2.004569642:0.02336,OM-RGC.v2.006019019:0.01703)0.849:0.01540)0.974:0.04381)0.513:0.04386)0.987:0.11635)1.000:0.31204,(OM-RGC.v2.004577342:0.18786,OM-RGC.v2.004608762:0.40367)0.242:0.06931)1.000:0.25587)0.027:0.02249)0.055:0.02619)0.557:0.03923)0.811:0.04389,(((OM-RGC.v2.004867073:0.08713,(OM-RGC.v2.003987235:0.03290,OM-RGC.v2.004844180:0.04357)0.919:0.05614)1.000:0.44950,((OM-RGC.v2.004733908:0.05585,(OM-RGC.v2.004899321:0.03615,(OM-RGC.v2.004731284:0.04128,(OM-RGC.v2.004540213:0.04023,OM-RGC.v2.004732042:0.04256)0.984:0.04410)0.672:0.01466)0.694:0.03880)1.000:0.22979,(OM-RGC.v2.004811774:0.72304,(OM-RGC.v2.004732540:0.22159,(OM-RGC.v2.004680059:0.02459,OM-RGC.v2.005900780:0.01509)0.996:0.16439)0.992:0.17639)0.883:0.09850)0.987:0.14617)0.910:0.09016,((OM-RGC.v2.004364057:0.02449,OM-RGC.v2.005053862:0.04307)1.000:0.63649,((((OM-RGC.v2.004735883:0.16909,((OM-RGC.v2.004494198:0.05532,(OM-RGC.v2.004509297:0.02860,(OM-RGC.v2.004506098:0.01168,OM-RGC.v2.004507958:0.00994)0.813:0.01123)0.999:0.04425)0.920:0.02038,((OM-RGC.v2.004513120:0.01334,(OM-RGC.v2.004510066:0.00812,OM-RGC.v2.006476419:0.01273)0.559:0.00584)0.976:0.02731,((OM-RGC.v2.004511594:0.02798,(OM-RGC.v2.004325480:0.02859,OM-RGC.v2.004508868:0.03547)0.601:0.00235)0.565:0.00871,(OM-RGC.v2.004509681:0.04085,OM-RGC.v2.004513342:0.02699)0.633:0.01728)0.994:0.04236)0.163:0.00903)0.878:0.05189)1.000:0.43914,(OM-RGC.v2.004180505:0.37685,((OM-RGC.v2.004499110:0.06162,OM-RGC.v2.004512042:0.08058)0.950:0.05658,(OM-RGC.v2.004509752:0.09183,(OM-RGC.v2.004511997:0.00760,OM-RGC.v2.004869242:0.02750)1.000:0.08979)0.092:0.07093)0.996:0.23139)1.000:0.27897)0.548:0.06609,(OM-RGC.v2.004324509:0.73434,((OM-RGC.v2.003980812:0.10177,OM-RGC.v2.004506843:0.06778)0.998:0.15371,(OM-RGC.v2.004555744:0.49093,(OM-RGC.v2.004445107:0.21032,(OM-RGC.v2.004444610:0.01052,OM-RGC.v2.004450289:0.04009)0.996:0.13477)0.989:0.14625)0.781:0.06890)0.921:0.06753)0.996:0.17800)0.668:0.05433,OM-RGC.v2.003651033:0.29551)0.353:0.03679)0.221:0.03853)0.989:0.10244)0.916:0.08863,((OM-RGC.v2.004126775:0.39268,(OM-RGC.v2.004612268:0.08679,OM-RGC.v2.004680749:0.10781)0.997:0.26694)1.000:0.60021,((OM-RGC.v2.004876205:0.16322,(OM-RGC.v2.005974561:0.11153,OM-RGC.v2.006994402:0.08843)0.925:0.07464)1.000:0.25616,(((OM-RGC.v2.004659071:0.09086,(OM-RGC.v2.004648228:0.09426,(OM-RGC.v2.004641807:0.02387,OM-RGC.v2.004664638:0.04911)0.873:0.04780)0.914:0.03967)0.937:0.05216,(OM-RGC.v2.004643051:0.18618,OM-RGC.v2.006966368:0.15542)0.177:0.04906)0.866:0.04854,(OM-RGC.v2.004643345:0.20886,(OM-RGC.v2.004643624:0.04304,(OM-RGC.v2.004641561:0.03585,OM-RGC.v2.006841411:0.03158)0.896:0.02430)1.000:0.12252)0.223:0.06103)0.980:0.13319)1.000:0.44394)0.824:0.10913)0.659:0.07969)1.000:0.25480,((((OM-RGC.v2.004582377:0.29154,(OM-RGC.v2.004612680:0.04594,OM-RGC.v2.004626834:0.03170)0.998:0.27001)1.000:0.51119,(((OM-RGC.v2.004914446:0.07574,(OM-RGC.v2.004905022:0.02149,OM-RGC.v2.004908577:0.04245)0.998:0.17287)1.000:0.40881,((OM-RGC.v2.005895655:0.22352,(OM-RGC.v2.004712303:0.20187,OM-RGC.v2.005001804:0.20571)0.952:0.09616)0.947:0.08548,(OM-RGC.v2.004759611:0.37861,OM-RGC.v2.004965192:0.38125)0.298:0.07073)0.975:0.15477)1.000:0.55791,((OM-RGC.v2.004645427:0.19537,OM-RGC.v2.004662163:0.17189)1.000:0.44679,((OM-RGC.v2.004634147:0.08161,OM-RGC.v2.004634754:0.12781)1.000:0.56060,(OM-RGC.v2.004699877:0.28295,(OM-RGC.v2.004699124:0.11181,(OM-RGC.v2.004697969:0.02433,OM-RGC.v2.004698418:0.05327)0.994:0.10235)0.999:0.23371)0.997:0.29431)0.832:0.10839)0.996:0.29185)0.935:0.15411)0.981:0.16671,((((OM-RGC.v2.004423872:0.09473,OM-RGC.v2.004624497:0.12575)0.998:0.16377,(OM-RGC.v2.004618590:0.21869,(OM-RGC.v2.004610042:0.20371,(OM-RGC.v2.004614921:0.05660,OM-RGC.v2.004618341:0.03806)0.998:0.15488)1.000:0.20080)0.991:0.11215)0.980:0.15110,((OM-RGC.v2.004456144:0.29506,(OM-RGC.v2.004453475:0.21019,(OM-RGC.v2.004459590:0.17716,(OM-RGC.v2.004475726:0.04397,OM-RGC.v2.004480987:0.04250)0.987:0.10348)0.993:0.13215)0.956:0.10541)1.000:0.29901,(((OM-RGC.v2.004627472:0.26659,(OM-RGC.v2.004634808:0.10879,OM-RGC.v2.004638163:0.05175)0.997:0.14069)0.957:0.08013,((OM-RGC.v2.004637640:0.40229,((OM-RGC.v2.004603578:0.01934,(OM-RGC.v2.004638200:0.02297,OM-RGC.v2.004636143:0.08161)0.942:0.01653)0.187:0.00656,OM-RGC.v2.004620723:0.01320)1.000:0.30750)0.735:0.05339,((OM-RGC.v2.004397813:0.26557,(((OM-RGC.v2.003708280:0.00493,OM-RGC.v2.007113394:0.21603)0.931:0.02430,OM-RGC.v2.004386329:0.00053)0.773:0.02603,OM-RGC.v2.004381989:0.06382)1.000:0.19355)0.930:0.07678,OM-RGC.v2.004974908:0.44972)0.138:0.03914)0.116:0.04257)0.123:0.03607,(OM-RGC.v2.004607838:0.05946,OM-RGC.v2.004608385:0.04409)1.000:0.36529)0.954:0.12452)0.912:0.08742)1.000:0.47025,(((OM-RGC.v2.004692737:0.16003,(OM-RGC.v2.003723169:0.12260,OM-RGC.v2.003708948:0.21771)0.797:0.07082)1.000:0.64547,((((OM-RGC.v2.004703469:0.13479,OM-RGC.v2.005324611:0.19253)1.000:0.19768,(OM-RGC.v2.003862583:0.38057,OM-RGC.v2.003882543:0.39446)0.832:0.07366)0.980:0.13025,(OM-RGC.v2.003873625:0.11803,OM-RGC.v2.003876667:0.09736)0.999:0.25618)0.799:0.07881,(OM-RGC.v2.003571923:0.31137,OM-RGC.v2.003670407:0.32345)0.809:0.09217)0.991:0.20408)1.000:0.44382,(OM-RGC.v2.003745907:1.72690,((OM-RGC.v2.004045590:0.40196,(OM-RGC.v2.004003026:0.10165,(OM-RGC.v2.003995345:0.02605,OM-RGC.v2.006767727:0.02387)0.873:0.04690)1.000:0.31911)0.937:0.12695,(OM-RGC.v2.004053727:0.45339,(OM-RGC.v2.004007638:0.67741,((OM-RGC.v2.004045632:0.37117,(OM-RGC.v2.004043903:0.51352,((OM-RGC.v2.004080173:0.08224,OM-RGC.v2.004080200:0.07380)1.000:0.22667,(OM-RGC.v2.004038566:0.26831,(OM-RGC.v2.004460446:0.22354,(OM-RGC.v2.004056628:0.15066,OM-RGC.v2.004658784:0.11870)0.610:0.04884)1.000:0.24455)0.995:0.16162)0.971:0.12913)0.903:0.06544)0.247:0.04674,(OM-RGC.v2.003826592:0.53757,(OM-RGC.v2.004959645:0.35526,(OM-RGC.v2.004338112:0.19203,OM-RGC.v2.004750686:0.14490)0.998:0.21934)0.931:0.16816)1.000:0.35585)0.970:0.11208)0.722:0.03940)0.849:0.06339)0.981:0.16822)0.787:0.12756)0.962:0.11920)0.557:0.03713)0.838:0.05895,(((OM-RGC.v2.003690419:0.23747,OM-RGC.v2.005065552:0.45213)0.982:0.15485,(OM-RGC.v2.003712365:0.45735,OM-RGC.v2.003714511:0.27822)0.900:0.09504)1.000:0.87387,(((((OM-RGC.v2.005418962:0.40445,(OM-RGC.v2.004980785:0.00964,OM-RGC.v2.005548931:0.03881)1.000:0.46076)0.961:0.11201,(OM-RGC.v2.003629946:0.89307,(OM-RGC.v2.006897639:0.29132,((OM-RGC.v2.003654979:0.13585,OM-RGC.v2.004228935:0.09289)1.000:0.24378,(OM-RGC.v2.005669604:0.16739,((OM-RGC.v2.005958738:0.00659,(OM-RGC.v2.004017038:0.01993,OM-RGC.v2.007172834:0.00055)0.854:0.01369)1.000:0.20800,(OM-RGC.v2.006824180:0.12782,(OM-RGC.v2.003603885:0.03349,OM-RGC.v2.005806995:0.02461)0.921:0.04980)0.997:0.13430)0.986:0.10517)0.777:0.06228)0.968:0.09642)0.973:0.11076)0.620:0.04799)0.533:0.05446,(OM-RGC.v2.005927895:0.06615,OM-RGC.v2.006129996:0.09173)1.000:0.47389)0.986:0.13912,(((OM-RGC.v2.003561240:0.30669,((OM-RGC.v2.006276009:0.19872,(OM-RGC.v2.005271500:0.17535,(OM-RGC.v2.004429199:0.37871,OM-RGC.v2.004431121:0.14640)0.284:0.02298)0.979:0.08088)0.996:0.13180,(OM-RGC.v2.003921466:0.17000,OM-RGC.v2.004782495:0.18545)0.972:0.07468)0.672:0.05034)0.642:0.06024,(OM-RGC.v2.005643833:0.37136,OM-RGC.v2.003874075:0.47705)0.886:0.07910)0.947:0.07599,(OM-RGC.v2.005733864:0.42450,((((OM-RGC.v2.005110095:0.04382,OM-RGC.v2.005445399:0.04871)1.000:0.24682,(OM-RGC.v2.004410867:0.30719,OM-RGC.v2.004793909:0.18265)0.933:0.09959)0.406:0.08431,((((OM-RGC.v2.005958095:0.03500,(OM-RGC.v2.004375650:0.00055,OM-RGC.v2.006266121:0.00054)0.940:0.03993)1.000:0.44137,(OM-RGC.v2.005476895:0.19591,(OM-RGC.v2.005362102:0.08892,OM-RGC.v2.007002365:0.09046)0.873:0.07544)0.997:0.16508)0.814:0.06488,OM-RGC.v2.004407994:0.35828)0.883:0.05371,(OM-RGC.v2.004409360:0.49088,(OM-RGC.v2.005788905:0.10465,OM-RGC.v2.006136825:0.15709)0.997:0.17118)0.855:0.06160)0.724:0.04367)0.652:0.04260,(OM-RGC.v2.006792268:0.00835,((OM-RGC.v2.005354878:0.00196,OM-RGC.v2.005586087:0.01316)0.794:0.01024,(OM-RGC.v2.007201490:0.00713,OM-RGC.v2.004938168:0.06222)0.373:0.01537)0.748:0.01554)1.000:0.41493)0.904:0.08281)0.495:0.04505)0.990:0.13425)0.959:0.22454,OM-RGC.v2.003946527:0.77615)1.000:0.57117)0.907:0.21825)0.629:0.02357)0.752:0.05606)0.846:0.07311,((((((OM-RGC.v2.004530761:0.01558,OM-RGC.v2.004535901:0.00445)1.000:1.50551,(OM-RGC.v2.003796328:0.08401,OM-RGC.v2.003825441:0.10624)1.000:1.25919)0.000:0.19524,((((((OM-RGC.v2.004208286:0.07909,OM-RGC.v2.004228950:0.12823)0.977:0.06639,((OM-RGC.v2.004339948:0.07284,(OM-RGC.v2.004455355:0.04765,OM-RGC.v2.004462425:0.02385)0.995:0.04245)0.968:0.03874,(OM-RGC.v2.004695575:0.10251,(OM-RGC.v2.004337248:0.04501,OM-RGC.v2.004338877:0.09963)0.938:0.02447)0.995:0.05223)0.408:0.03460)0.996:0.15522,((OM-RGC.v2.005569836:0.09728,(OM-RGC.v2.004157515:0.12063,OM-RGC.v2.005872738:0.17129)0.749:0.05448)1.000:0.17261,(((OM-RGC.v2.004266387:0.02358,OM-RGC.v2.004927099:0.00785)1.000:0.19233,(OM-RGC.v2.004248422:0.08091,OM-RGC.v2.005592526:0.08765)0.998:0.12160)0.933:0.07950,((OM-RGC.v2.004160942:0.01544,OM-RGC.v2.006046906:0.03617)1.000:0.22054,((OM-RGC.v2.004381780:0.01788,OM-RGC.v2.005959245:0.01351)0.983:0.07225,(OM-RGC.v2.004128396:0.05412,OM-RGC.v2.004141794:0.05099)0.994:0.09816)1.000:0.21804)0.977:0.09940)0.673:0.04869)0.944:0.10194)1.000:0.63812,((OM-RGC.v2.003987508:0.50730,OM-RGC.v2.004443844:0.49937)1.000:0.49768,(((OM-RGC.v2.004101521:0.11269,OM-RGC.v2.004116163:0.12005)1.000:0.29942,((OM-RGC.v2.004122564:0.31752,OM-RGC.v2.004232298:0.35303)0.820:0.09504,(OM-RGC.v2.005982109:0.43673,(OM-RGC.v2.004089729:0.13740,(OM-RGC.v2.005153640:0.22231,OM-RGC.v2.005161450:0.12589)0.943:0.11442)1.000:0.70408)0.758:0.08148)0.799:0.09582)0.997:0.23545,(OM-RGC.v2.003816946:0.62833,((OM-RGC.v2.003915202:0.00831,(OM-RGC.v2.004072883:0.01253,OM-RGC.v2.004078390:0.02107)0.893:0.05020)1.000:0.74700,(OM-RGC.v2.004057643:0.06816,OM-RGC.v2.005010572:0.03133)0.999:0.40407)0.863:0.14475)1.000:0.41057)0.977:0.21929)1.000:0.33656)0.978:0.22757,((((OM-RGC.v2.004602494:0.53795,OM-RGC.v2.004762764:0.42790)1.000:0.93905,(OM-RGC.v2.004117655:0.78532,(OM-RGC.v2.003666827:0.14579,OM-RGC.v2.006467505:0.16473)1.000:0.60042)1.000:1.00058)0.470:0.17568,(OM-RGC.v2.004757864:1.58928,((OM-RGC.v2.004099108:0.77971,(OM-RGC.v2.004184222:0.20870,OM-RGC.v2.005451941:0.15836)1.000:0.78935)1.000:0.61619,((OM-RGC.v2.004031776:0.85458,(OM-RGC.v2.005706307:0.30503,((OM-RGC.v2.004131347:0.06093,OM-RGC.v2.004132904:0.07560)0.994:0.11427,(OM-RGC.v2.004045540:0.11523,(OM-RGC.v2.004046605:0.08356,((((OM-RGC.v2.004061825:0.05223,OM-RGC.v2.004059379:0.09239)0.961:0.03220,OM-RGC.v2.003872610:0.09782)0.027:0.00898,OM-RGC.v2.004050165:0.06285)0.908:0.01357,OM-RGC.v2.004049847:0.06953)0.470:0.01471)0.891:0.04377)0.997:0.14846)0.940:0.12199)1.000:0.43264)0.998:0.39905,(((((OM-RGC.v2.004754392:0.29946,OM-RGC.v2.005845076:0.86348)0.919:0.20786,(OM-RGC.v2.004610324:0.33813,OM-RGC.v2.004702928:0.22375)0.997:0.20148)0.249:0.10315,(OM-RGC.v2.004660700:0.18544,OM-RGC.v2.007032273:0.15758)0.960:0.10482)1.000:0.47153,(((((OM-RGC.v2.004474586:0.74992,(((OM-RGC.v2.004358713:0.32982,(OM-RGC.v2.004445185:0.03390,OM-RGC.v2.004445899:0.02092)1.000:0.32693)1.000:0.25073,(OM-RGC.v2.005041753:0.23879,OM-RGC.v2.005367952:0.30252)0.943:0.13336)0.472:0.08547,(OM-RGC.v2.005794484:0.66308,OM-RGC.v2.004394416:0.27835)0.296:0.11046)0.974:0.14465)0.483:0.07356,(((OM-RGC.v2.004306656:0.34301,(OM-RGC.v2.003595861:0.38805,(OM-RGC.v2.003995598:0.04700,OM-RGC.v2.004680069:0.05747)1.000:0.48123)0.369:0.17102)0.998:0.27217,(((OM-RGC.v2.004390018:0.04147,OM-RGC.v2.004400791:0.05379)0.996:0.17652,(OM-RGC.v2.004401085:0.11865,OM-RGC.v2.005822982:0.10303)1.000:0.25187)1.000:0.31446,(((((OM-RGC.v2.004125009:0.03699,OM-RGC.v2.005216204:0.02843)1.000:0.25237,(OM-RGC.v2.004025014:0.01774,OM-RGC.v2.004038687:0.03491)1.000:0.36505)0.151:0.05885,(OM-RGC.v2.004067460:0.09538,(OM-RGC.v2.004052344:0.06900,OM-RGC.v2.004206614:0.05018)0.934:0.05392)1.000:0.23947)0.239:0.04415,OM-RGC.v2.004107759:0.20555)0.667:0.06916,((((OM-RGC.v2.004418900:0.02306,OM-RGC.v2.004793575:0.03499)1.000:0.26853,(OM-RGC.v2.004392548:0.19596,OM-RGC.v2.004405950:0.26225)0.860:0.08088)0.798:0.03170,(OM-RGC.v2.004378559:0.23760,OM-RGC.v2.004470668:0.19063)1.000:0.24143)0.938:0.06462,((OM-RGC.v2.004046574:0.07513,(OM-RGC.v2.003884080:0.03950,OM-RGC.v2.004006232:0.05297)0.757:0.03237)0.997:0.11460,(OM-RGC.v2.004365622:0.07890,OM-RGC.v2.004366342:0.10348)1.000:0.15774)0.993:0.10743)0.652:0.04286)0.636:0.07164)0.979:0.13601)0.999:0.25461,((((OM-RGC.v2.004854167:0.07158,OM-RGC.v2.006603285:0.04645)0.561:0.01364,(OM-RGC.v2.004591773:0.08119,OM-RGC.v2.004607351:0.10155)0.695:0.02157)0.997:0.39265,(OM-RGC.v2.004234090:0.01398,OM-RGC.v2.004384667:0.05559)1.000:1.28342)0.970:0.31600,((OM-RGC.v2.004600400:0.22081,((OM-RGC.v2.004763436:0.05965,(OM-RGC.v2.004761868:0.07332,(OM-RGC.v2.004746074:0.03404,(OM-RGC.v2.005771588:0.05331,OM-RGC.v2.004738506:0.04851)0.040:0.00086)0.959:0.03424)0.508:0.02694)0.974:0.07074,(OM-RGC.v2.004739288:0.07925,((OM-RGC.v2.004740857:0.02529,OM-RGC.v2.004741448:0.01845)0.997:0.04561,(((OM-RGC.v2.004950496:0.04832,OM-RGC.v2.004750783:0.03878)0.854:0.00585,(OM-RGC.v2.004739335:0.03692,(OM-RGC.v2.004755913:0.01222,(OM-RGC.v2.005432660:0.01893,(OM-RGC.v2.004756708:0.01446,OM-RGC.v2.006300773:0.02657)0.813:0.00533)0.993:0.02865)0.920:0.01693)0.874:0.00052)0.870:0.00595,OM-RGC.v2.004761438:0.04165)0.839:0.00784)0.816:0.01598)0.971:0.06947)0.982:0.08595)0.680:0.06289,((OM-RGC.v2.004693480:0.02218,(OM-RGC.v2.004687354:0.05094,OM-RGC.v2.004693081:0.02602)0.799:0.02163)1.000:0.18846,(OM-RGC.v2.004676450:0.16150,(OM-RGC.v2.004679453:0.21609,(OM-RGC.v2.004672929:0.06930,((OM-RGC.v2.006003602:0.04619,OM-RGC.v2.006089334:0.01681)0.883:0.01856,(OM-RGC.v2.004683631:0.02484,(OM-RGC.v2.004692999:0.07531,OM-RGC.v2.004694474:0.02587)0.885:0.03009)0.483:0.01905)0.920:0.03856)0.980:0.08124)0.992:0.13994)0.999:0.14447)0.550:0.07384)1.000:0.45778)0.695:0.09706)0.964:0.12269)0.337:0.08272,(OM-RGC.v2.004209618:0.63846,OM-RGC.v2.004406433:0.50297)1.000:0.40911)0.883:0.11847,((OM-RGC.v2.004362144:0.42618,((((((OM-RGC.v2.004358711:0.28497,(OM-RGC.v2.004284263:0.27104,(OM-RGC.v2.004574256:0.15055,(OM-RGC.v2.004874620:0.00740,OM-RGC.v2.006940946:0.11458)1.000:0.18104)0.836:0.03485)0.998:0.15040)0.586:0.06217,((OM-RGC.v2.003851022:0.03080,(OM-RGC.v2.007242461:0.03452,(OM-RGC.v2.004265631:0.02498,(OM-RGC.v2.004264909:0.02055,OM-RGC.v2.004573654:0.01251)0.967:0.02262)0.741:0.00723)0.647:0.01417)1.000:0.35088,((OM-RGC.v2.004332317:0.10168,(OM-RGC.v2.004329860:0.08962,OM-RGC.v2.005883501:0.10947)0.972:0.05691)0.982:0.09210,((OM-RGC.v2.005897638:0.17399,((OM-RGC.v2.004305815:0.02929,OM-RGC.v2.005928213:0.02476)0.965:0.03230,(OM-RGC.v2.004298291:0.00958,(OM-RGC.v2.005237899:0.01592,(OM-RGC.v2.004302568:0.00933,OM-RGC.v2.004315660:0.00991)0.904:0.01110)0.879:0.00955)0.917:0.02564)0.995:0.10323)1.000:0.20594,(OM-RGC.v2.004326460:0.20039,(OM-RGC.v2.004108029:0.13008,(OM-RGC.v2.004234555:0.04863,OM-RGC.v2.006192757:0.03944)1.000:0.15576)1.000:0.21940)0.576:0.06619)0.950:0.08495)0.813:0.05822)0.970:0.09373)0.400:0.05697,(OM-RGC.v2.004322278:0.11451,(OM-RGC.v2.004204242:0.16085,OM-RGC.v2.004192369:0.16053)0.776:0.06929)1.000:0.19773)0.784:0.10690,OM-RGC.v2.004966485:0.29978)1.000:0.22184,OM-RGC.v2.004603864:0.33803)0.581:0.08089,((OM-RGC.v2.004402270:0.19656,(OM-RGC.v2.004072629:0.26957,OM-RGC.v2.004437285:0.19827)0.730:0.06131)0.545:0.03693,(((OM-RGC.v2.004406918:0.09976,(OM-RGC.v2.004724053:0.03188,(OM-RGC.v2.004711558:0.01449,OM-RGC.v2.007002062:0.02999)0.809:0.01316)0.978:0.05267)0.914:0.05123,(OM-RGC.v2.006684206:0.10313,(OM-RGC.v2.004376326:0.02330,OM-RGC.v2.004407985:0.06659)0.991:0.06502)0.376:0.02088)1.000:0.18498,((OM-RGC.v2.004936407:0.09096,OM-RGC.v2.006121155:0.07312)0.990:0.09042,(OM-RGC.v2.004408070:0.16843,(OM-RGC.v2.004377246:0.05798,OM-RGC.v2.004392029:0.08282)1.000:0.12417)0.786:0.04954)0.999:0.14165)0.139:0.03241)1.000:0.22138)0.991:0.12816)0.940:0.08490,(OM-RGC.v2.004413573:0.34755,(OM-RGC.v2.004360893:0.15509,(OM-RGC.v2.004220177:0.13634,OM-RGC.v2.004376394:0.05827)0.992:0.10923)1.000:0.26667)0.981:0.12825)0.959:0.08379)0.499:0.07007,((OM-RGC.v2.004729782:0.17447,(OM-RGC.v2.004792752:0.08559,OM-RGC.v2.005065781:0.09024)0.954:0.08693)1.000:0.27776,(OM-RGC.v2.004690989:0.36231,((OM-RGC.v2.004643199:0.10016,OM-RGC.v2.004672307:0.12558)0.998:0.16975,(OM-RGC.v2.005587268:0.21970,(OM-RGC.v2.004839698:0.12394,(OM-RGC.v2.004260015:0.00949,(OM-RGC.v2.004167953:0.03356,OM-RGC.v2.004841225:0.01186)0.885:0.01773)0.887:0.06374)0.999:0.16667)0.963:0.09234)0.987:0.14654)0.943:0.15114)0.994:0.15510)0.976:0.15771)0.996:0.23051,(((OM-RGC.v2.003882687:0.11049,OM-RGC.v2.003946926:0.11373)0.999:0.27109,((OM-RGC.v2.003950620:0.09995,OM-RGC.v2.007163405:0.14701)1.000:0.29764,(OM-RGC.v2.003975843:0.35497,OM-RGC.v2.003983384:0.22681)0.910:0.13588)0.934:0.19536)0.995:0.21912,(OM-RGC.v2.005484511:0.78101,OM-RGC.v2.005625989:0.53481)0.996:0.31863)0.959:0.16449)0.448:0.09793)0.959:0.16420)0.818:0.08438)0.835:0.05406)0.991:0.17820,((OM-RGC.v2.004146053:1.77535,(((OM-RGC.v2.005635716:0.02230,OM-RGC.v2.005674085:0.24741)1.000:0.67104,OM-RGC.v2.005595908:1.30392)0.976:0.24315,((((OM-RGC.v2.005719956:1.07357,((OM-RGC.v2.005580272:0.45690,(OM-RGC.v2.005318059:0.34716,(OM-RGC.v2.005823760:0.10666,(OM-RGC.v2.004422369:0.14161,OM-RGC.v2.005509331:0.10381)0.327:0.04080)0.988:0.13304)0.982:0.13702)0.998:0.29040,(OM-RGC.v2.005548092:0.27816,(OM-RGC.v2.005098341:0.10539,(OM-RGC.v2.006084774:0.17436,(OM-RGC.v2.005549268:0.03463,OM-RGC.v2.005666191:0.06079)0.993:0.10712)0.938:0.07057)1.000:0.52131)0.747:0.09984)0.996:0.24286)0.946:0.12539,((OM-RGC.v2.005635882:0.32187,((OM-RGC.v2.005597710:0.13650,OM-RGC.v2.005703852:0.32231)1.000:0.35033,(OM-RGC.v2.005645108:0.13115,OM-RGC.v2.005673164:0.07503)1.000:0.41745)0.249:0.09939)0.921:0.08540,((((((OM-RGC.v2.005753816:0.25817,OM-RGC.v2.005761100:0.20638)0.983:0.12746,OM-RGC.v2.005567501:0.50263)0.984:0.12706,((OM-RGC.v2.005477758:0.67287,OM-RGC.v2.005630533:0.28883)0.731:0.09175,(OM-RGC.v2.005441199:0.05095,OM-RGC.v2.005445107:0.03906)1.000:0.26199)0.402:0.04046)0.880:0.04789,(((OM-RGC.v2.005598543:0.43765,(OM-RGC.v2.005519045:0.51297,(OM-RGC.v2.005683188:0.02618,OM-RGC.v2.005720352:0.04808)1.000:0.56493)0.964:0.13830)0.263:0.06714,(OM-RGC.v2.005654957:0.39631,(OM-RGC.v2.005606097:0.02609,(OM-RGC.v2.005613790:0.00605,OM-RGC.v2.005615805:0.00631)0.800:0.02220)1.000:0.27427)0.986:0.13778)0.871:0.08177,(((OM-RGC.v2.005671741:0.38664,((OM-RGC.v2.005719836:0.19729,(OM-RGC.v2.005650604:0.10229,OM-RGC.v2.005712471:0.10719)0.926:0.06228)0.988:0.11867,((OM-RGC.v2.005593631:0.09291,OM-RGC.v2.005598585:0.12059)1.000:0.36824,(OM-RGC.v2.005633748:0.24259,(OM-RGC.v2.005524281:0.18397,OM-RGC.v2.005616738:0.13897)0.987:0.10148)0.936:0.07098)0.970:0.09693)0.895:0.05541)0.587:0.06684,((OM-RGC.v2.005560078:0.26773,(OM-RGC.v2.005337070:0.11921,OM-RGC.v2.005341833:0.10792)1.000:0.25027)0.998:0.18161,((OM-RGC.v2.005499529:0.16657,OM-RGC.v2.005515909:0.12619)0.999:0.18347,((OM-RGC.v2.005797225:0.37634,(OM-RGC.v2.004832163:0.19661,(OM-RGC.v2.005536042:0.08009,OM-RGC.v2.005612539:0.05881)0.995:0.11229)0.983:0.10523)0.947:0.08743,((OM-RGC.v2.005611197:0.31513,OM-RGC.v2.005650123:0.46255)0.578:0.07760,OM-RGC.v2.005775827:0.25924)0.973:0.11064)0.984:0.12279)0.378:0.07819)1.000:0.13330)0.984:0.11823,(OM-RGC.v2.005566060:0.69026,OM-RGC.v2.005227173:0.69991)0.971:0.17833)0.101:0.03312)0.535:0.06268)0.610:0.00539,OM-RGC.v2.005407305:0.78142)0.956:0.09570,(OM-RGC.v2.005675624:0.29957,(OM-RGC.v2.004091466:0.23967,OM-RGC.v2.005493476:0.30360)0.927:0.07298)0.997:0.12722)0.955:0.07146)0.671:0.02688)0.906:0.07211,((OM-RGC.v2.005231726:0.34907,OM-RGC.v2.005671808:0.64760)1.000:0.53608,(OM-RGC.v2.005636708:1.02090,OM-RGC.v2.005593612:0.71804)0.173:0.11460)0.508:0.10193)0.260:0.05384,(OM-RGC.v2.005795356:0.37538,(OM-RGC.v2.005675429:0.46116,(OM-RGC.v2.005557149:0.04148,OM-RGC.v2.005559418:0.01064)0.996:0.19098)0.999:0.25108)1.000:0.30993)0.937:0.13566)0.111:0.07660)0.954:0.20127,OM-RGC.v2.004858651:1.17044)1.000:0.41734)0.188:0.04808)0.902:0.16249,(((OM-RGC.v2.005650059:0.01424,OM-RGC.v2.005660139:0.05555)0.852:0.05158,(OM-RGC.v2.005691146:0.12771,OM-RGC.v2.005651921:0.25037)0.592:0.08027)1.000:0.85194,((OM-RGC.v2.006143258:0.17608,(OM-RGC.v2.006215394:0.11929,(OM-RGC.v2.006271017:0.06501,OM-RGC.v2.006330254:0.08350)0.719:0.03522)0.883:0.03782)0.992:0.22227,(OM-RGC.v2.006062185:0.28005,(OM-RGC.v2.006225964:0.13808,(OM-RGC.v2.006239191:0.10328,OM-RGC.v2.006240236:0.08099)0.971:0.06319)0.492:0.02672)0.931:0.09162)0.271:0.14885)1.000:1.98275)0.944:0.14309)0.878:0.08466,((OM-RGC.v2.003910209:0.29810,(OM-RGC.v2.004128389:0.00765,OM-RGC.v2.004140603:0.00054)1.000:0.45315)1.000:0.88656,(OM-RGC.v2.004840951:0.93244,sp|P42327|ADH2_GEOSE:5.99383)0.533:0.12799)0.798:0.15642)0.897:0.08199,((OM-RGC.v2.003750693:0.11276,OM-RGC.v2.003801470:0.16937)0.916:0.08946,(OM-RGC.v2.003697457:0.18722,OM-RGC.v2.003697095:0.35354)0.911:0.09833)1.000:0.92331)0.875:0.06300,(((((((((OM-RGC.v2.006067972:0.16830,(OM-RGC.v2.006090306:0.05904,OM-RGC.v2.006091987:0.06853)0.992:0.19173)1.000:0.66709,((((((OM-RGC.v2.005566949:0.35314,(OM-RGC.v2.005541208:0.05498,OM-RGC.v2.005557396:0.09357)1.000:0.25974)0.976:0.20058,OM-RGC.v2.005746355:0.90251)0.504:0.08367,((OM-RGC.v2.005564336:0.05733,(OM-RGC.v2.005564282:0.05316,(OM-RGC.v2.005585708:0.06520,OM-RGC.v2.005585872:0.01993)0.929:0.02432)0.550:0.02229)0.999:0.20180,(OM-RGC.v2.005207290:0.24120,OM-RGC.v2.005340331:0.53540)0.990:0.21331)0.938:0.16718)0.960:0.12575,OM-RGC.v2.005789708:0.64073)0.944:0.10860,(OM-RGC.v2.006047233:0.65552,((((OM-RGC.v2.005382794:0.06184,OM-RGC.v2.005386717:0.05611)0.990:0.06709,(OM-RGC.v2.005404454:0.10509,OM-RGC.v2.005460589:0.09239)0.261:0.02266)0.998:0.20020,(OM-RGC.v2.005402922:0.19191,OM-RGC.v2.005421785:0.18276)0.975:0.10897)1.000:0.49412,(((OM-RGC.v2.005402820:0.13764,OM-RGC.v2.005456735:0.21274)0.645:0.11085,((((OM-RGC.v2.005671368:0.15660,(((OM-RGC.v2.005673173:0.05472,((OM-RGC.v2.005402936:0.03541,OM-RGC.v2.005675441:0.04185)0.981:0.03676,(OM-RGC.v2.005656614:0.04709,OM-RGC.v2.005672785:0.06160)0.800:0.01278)0.845:0.01152)0.911:0.02904,(OM-RGC.v2.005387883:0.02635,OM-RGC.v2.005396662:0.03073)0.959:0.03493)0.999:0.11596,(OM-RGC.v2.005401848:0.17808,(OM-RGC.v2.005387815:0.02957,OM-RGC.v2.005402066:0.01278)0.997:0.08893)0.720:0.03872)0.944:0.03698)0.892:0.03852,((OM-RGC.v2.005381953:0.10843,OM-RGC.v2.005404268:0.15380)0.813:0.02711,((OM-RGC.v2.005673295:0.09671,OM-RGC.v2.005673813:0.12649)0.967:0.04618,((OM-RGC.v2.005672567:0.09403,(OM-RGC.v2.005674779:0.08609,(OM-RGC.v2.005403582:0.06145,OM-RGC.v2.005672585:0.06825)0.963:0.04934)0.950:0.03782)0.599:0.02769,(OM-RGC.v2.005672507:0.07636,(OM-RGC.v2.005672549:0.08705,OM-RGC.v2.005672588:0.07669)0.908:0.03137)0.994:0.08326)0.401:0.02332)0.826:0.03283)0.593:0.01586)0.945:0.05243,(OM-RGC.v2.005651717:0.32136,((((OM-RGC.v2.005365819:0.04667,OM-RGC.v2.005366002:0.05159)0.962:0.03307,(OM-RGC.v2.005366264:0.09788,OM-RGC.v2.005369833:0.07018)0.475:0.02108)0.975:0.04217,(OM-RGC.v2.005421029:0.11259,((OM-RGC.v2.005420823:0.03238,OM-RGC.v2.005440502:0.03893)1.000:0.11310,((OM-RGC.v2.005424208:0.04467,(OM-RGC.v2.005673587:0.07269,(OM-RGC.v2.005446099:0.02359,OM-RGC.v2.005447816:0.02776)0.954:0.03581)0.939:0.02821)0.967:0.03594,(OM-RGC.v2.004998910:0.07198,OM-RGC.v2.005441988:0.04273)0.963:0.03027)0.086:0.02271)0.880:0.02850)0.841:0.02798)0.987:0.07490,(OM-RGC.v2.007054246:0.15604,(((OM-RGC.v2.005439110:0.19064,(OM-RGC.v2.005426317:0.01151,OM-RGC.v2.005439312:0.05866)1.000:0.14229)0.698:0.04652,(OM-RGC.v2.005417376:0.09793,(OM-RGC.v2.005425627:0.02836,OM-RGC.v2.005583180:0.01699)0.995:0.08553)0.998:0.10032)0.911:0.04195,(OM-RGC.v2.005436230:0.15832,(OM-RGC.v2.005420277:0.01840,(OM-RGC.v2.005426118:0.05498,OM-RGC.v2.005420794:0.02143)0.967:0.03201)1.000:0.11652)0.883:0.03815)0.667:0.03654)0.998:0.10977)0.994:0.09601)0.038:0.02369)0.876:0.03854,(((((OM-RGC.v2.004869205:0.12978,((OM-RGC.v2.004802710:0.06908,((OM-RGC.v2.004867582:0.02872,(OM-RGC.v2.004862237:0.02528,OM-RGC.v2.005752571:0.03486)0.083:0.00758)0.434:0.00402,(OM-RGC.v2.004863802:0.02070,OM-RGC.v2.004868061:0.01254)0.774:0.01259)0.937:0.02516)0.608:0.02227,(OM-RGC.v2.004576989:0.06994,(OM-RGC.v2.004862499:0.06425,OM-RGC.v2.004779609:0.07677)0.419:0.01835)0.836:0.00951)1.000:0.15427)0.669:0.03899,((OM-RGC.v2.004862942:0.16154,OM-RGC.v2.004853005:0.18990)0.934:0.05786,((OM-RGC.v2.004868293:0.17928,OM-RGC.v2.005752102:0.19163)0.524:0.04957,(OM-RGC.v2.005753348:0.04084,(OM-RGC.v2.005753823:0.05136,(OM-RGC.v2.004848870:0.03227,(OM-RGC.v2.004837653:0.03001,OM-RGC.v2.004862193:0.05302)0.134:0.00322)0.842:0.01105)0.959:0.05122)0.997:0.10276)0.779:0.03297)0.480:0.01479)0.803:0.03805,((OM-RGC.v2.005479387:0.02282,OM-RGC.v2.005479483:0.02393)0.997:0.08677,((OM-RGC.v2.005482492:0.01826,OM-RGC.v2.005756537:0.01968)0.997:0.08895,(OM-RGC.v2.005752589:0.08163,OM-RGC.v2.005751613:0.12889)0.920:0.04559)0.875:0.05012)0.971:0.08576)0.745:0.02430,(OM-RGC.v2.004855497:0.23706,(OM-RGC.v2.004819829:0.05277,((OM-RGC.v2.004855745:0.07201,(OM-RGC.v2.004853008:0.03204,OM-RGC.v2.004861446:0.04462)0.820:0.01641)0.232:0.01028,OM-RGC.v2.004867711:0.06009)0.847:0.02011)1.000:0.15835)0.864:0.04613)1.000:0.12391,(OM-RGC.v2.003890253:0.13398,((OM-RGC.v2.005233137:0.04141,OM-RGC.v2.005651580:0.05483)0.933:0.04642,(OM-RGC.v2.005253560:0.03216,(OM-RGC.v2.005237570:0.02175,(OM-RGC.v2.005233201:0.04517,OM-RGC.v2.005258769:0.01817)0.902:0.02018)0.863:0.02196)0.957:0.04839)1.000:0.16144)0.993:0.12071)0.859:0.02767)0.807:0.04819)0.998:0.18160,(OM-RGC.v2.005569645:0.36235,(OM-RGC.v2.005359725:0.18208,(OM-RGC.v2.005365245:0.00874,(OM-RGC.v2.005296296:0.00960,OM-RGC.v2.005368743:0.02867)0.323:0.01019)0.999:0.21544)1.000:0.29625)0.600:0.05210)0.896:0.08213)0.998:0.21407)0.710:0.05665)0.888:0.06905,(((OM-RGC.v2.005279300:0.69748,((((OM-RGC.v2.004495276:0.88034,OM-RGC.v2.005137667:0.73958)0.862:0.14774,OM-RGC.v2.005567249:0.67015)0.834:0.06836,(OM-RGC.v2.005550529:0.96203,OM-RGC.v2.005696043:0.59102)0.978:0.21465)0.499:0.07894,OM-RGC.v2.005152790:0.52730)0.855:0.08914)0.681:0.05796,(((OM-RGC.v2.005801109:0.46452,(OM-RGC.v2.005244018:0.02462,OM-RGC.v2.005246367:0.03674)1.000:0.34810)1.000:0.29348,(((OM-RGC.v2.005161027:0.02700,OM-RGC.v2.005175972:0.04238)0.991:0.18454,(OM-RGC.v2.004724419:0.06735,OM-RGC.v2.007054508:0.05943)0.998:0.29450)1.000:0.42916,(OM-RGC.v2.006188506:0.18016,(OM-RGC.v2.005238401:0.31881,OM-RGC.v2.005424136:0.22692)0.907:0.11663)1.000:0.28615)0.352:0.06499)0.927:0.06495,(((OM-RGC.v2.006692754:0.27190,(OM-RGC.v2.005099158:0.24848,(OM-RGC.v2.005092521:0.14653,OM-RGC.v2.005185740:0.10923)1.000:0.15963)0.491:0.04355)0.999:0.19459,(((OM-RGC.v2.004808411:0.07379,OM-RGC.v2.004824900:0.08218)1.000:0.42429,((((OM-RGC.v2.004873114:0.04297,OM-RGC.v2.004888083:0.06843)1.000:0.37664,((OM-RGC.v2.005134565:0.25944,OM-RGC.v2.005986286:0.25221)0.973:0.10538,(OM-RGC.v2.005030565:0.55764,((OM-RGC.v2.004746769:0.07710,OM-RGC.v2.005094017:0.05123)1.000:0.30158,(OM-RGC.v2.004889029:0.26777,OM-RGC.v2.005093102:0.31597)0.971:0.15375)0.465:0.05040)0.938:0.08189)0.959:0.08280)0.843:0.03742,(OM-RGC.v2.005473486:0.29349,OM-RGC.v2.005831374:0.23489)0.999:0.17525)0.631:0.04192,(OM-RGC.v2.005097401:0.40496,OM-RGC.v2.005133818:0.33964)0.450:0.08185)0.824:0.03703)0.000:0.02049,((((OM-RGC.v2.006870016:0.31188,(OM-RGC.v2.005119414:0.32671,(OM-RGC.v2.005090478:0.27551,OM-RGC.v2.005126972:0.23410)0.507:0.03430)0.847:0.04480)0.219:0.02073,((OM-RGC.v2.005162963:0.14226,OM-RGC.v2.005176847:0.11540)0.824:0.05415,(OM-RGC.v2.005704591:0.24369,OM-RGC.v2.006873092:0.24062)0.974:0.09802)1.000:0.13300)0.683:0.04454,((OM-RGC.v2.005209485:0.44513,OM-RGC.v2.005078072:0.22958)0.680:0.06353,(OM-RGC.v2.005329083:0.19567,OM-RGC.v2.006006503:0.17006)1.000:0.34651)0.463:0.03213)0.440:0.04183,(((OM-RGC.v2.005162779:0.41880,(OM-RGC.v2.005046363:0.14307,(((OM-RGC.v2.004954616:0.03546,OM-RGC.v2.004962137:0.01864)1.000:0.15256,(OM-RGC.v2.004945049:0.10399,OM-RGC.v2.004947462:0.07014)0.999:0.11146)0.951:0.05126,(OM-RGC.v2.005582834:0.11294,OM-RGC.v2.006767386:0.14919)0.875:0.03949)0.572:0.05981)1.000:0.27392)0.560:0.06033,OM-RGC.v2.006816047:0.32462)0.000:0.03937,OM-RGC.v2.004928269:0.44477)0.000:0.05814)0.545:0.04509)0.956:0.04613)0.824:0.02384,(OM-RGC.v2.005118461:0.35939,OM-RGC.v2.004849889:0.32795)0.976:0.09490)0.993:0.09933)0.768:0.02470)0.999:0.25267,((OM-RGC.v2.005692329:0.18179,OM-RGC.v2.005736678:0.16633)0.904:0.04476,(OM-RGC.v2.005737141:0.30500,OM-RGC.v2.005565206:0.21671)0.343:0.04036)1.000:0.34145)0.871:0.11147)0.986:0.31977)1.000:1.20491,((OM-RGC.v2.005160942:0.45166,OM-RGC.v2.005490279:0.59212)1.000:1.56900,((((((OM-RGC.v2.004073433:0.18959,OM-RGC.v2.007170044:0.19626)1.000:0.52565,(OM-RGC.v2.004333117:0.37830,(OM-RGC.v2.004415011:0.31821,OM-RGC.v2.004611920:0.28124)1.000:0.34342)0.955:0.19173)0.939:0.23321,(OM-RGC.v2.004532954:0.41417,((OM-RGC.v2.006704869:0.22765,(OM-RGC.v2.004677899:0.14495,OM-RGC.v2.004759306:0.17032)0.574:0.06917)0.994:0.20028,((OM-RGC.v2.004817849:0.14385,OM-RGC.v2.004818977:0.11233)1.000:0.42325,OM-RGC.v2.004695153:0.79351)0.882:0.11468)1.000:0.29641)1.000:0.34756)0.946:0.24911,((OM-RGC.v2.005625849:0.56386,OM-RGC.v2.004287334:0.84502)0.586:0.05909,(OM-RGC.v2.004565438:0.62059,(OM-RGC.v2.004757090:0.79667,(OM-RGC.v2.004303127:0.60136,(OM-RGC.v2.004658347:0.44992,((OM-RGC.v2.004466841:0.30483,((OM-RGC.v2.004172524:0.21408,OM-RGC.v2.005861892:0.38647)0.780:0.09500,((OM-RGC.v2.004689074:0.29771,(OM-RGC.v2.005465154:0.29430,OM-RGC.v2.004588484:0.36795)0.591:0.04057)0.872:0.04189,(OM-RGC.v2.004704987:0.15673,OM-RGC.v2.004722962:0.17681)1.000:0.20428)0.923:0.05502)0.566:0.02992)0.882:0.04794,((OM-RGC.v2.004715839:0.32298,OM-RGC.v2.004776272:0.43627)0.899:0.07613,(OM-RGC.v2.004196933:0.43896,(OM-RGC.v2.004550306:0.46037,OM-RGC.v2.006962747:0.44232)0.837:0.07805)0.343:0.04523)0.770:0.03873)0.772:0.05667)0.570:0.07608)0.967:0.13505)0.904:0.06501)0.329:0.07516)1.000:0.32049)0.944:0.14170,(OM-RGC.v2.005080548:0.14185,OM-RGC.v2.005542083:0.13424)1.000:0.99077)0.656:0.03613,(OM-RGC.v2.004378159:1.26839,((((OM-RGC.v2.005952481:0.22875,(OM-RGC.v2.005547263:0.35999,(OM-RGC.v2.004746606:0.23193,(OM-RGC.v2.004890437:0.15827,OM-RGC.v2.006214697:0.15214)0.994:0.12147)0.837:0.03438)0.571:0.08165)0.998:0.26717,((OM-RGC.v2.004924097:0.20880,(OM-RGC.v2.004695219:0.34226,OM-RGC.v2.006496591:0.36171)0.939:0.12216)0.922:0.10554,(((OM-RGC.v2.004716869:0.12316,OM-RGC.v2.004723307:0.21016)1.000:0.27219,(OM-RGC.v2.004719834:0.20098,OM-RGC.v2.006719535:0.26568)0.920:0.10518)1.000:0.30019,(OM-RGC.v2.004844840:0.38804,(OM-RGC.v2.004681649:0.28112,OM-RGC.v2.005250376:0.33797)0.964:0.15522)0.755:0.07097)1.000:0.30753)0.981:0.18814)1.000:0.51377,(((OM-RGC.v2.004374480:0.50740,(OM-RGC.v2.006938976:1.01464,((OM-RGC.v2.004375690:0.42524,(OM-RGC.v2.004186800:0.12640,OM-RGC.v2.004518213:0.12934)1.000:0.21604)0.957:0.08703,(OM-RGC.v2.004347278:0.40421,(OM-RGC.v2.004286172:0.31692,(OM-RGC.v2.004252775:0.15356,(OM-RGC.v2.003964406:0.20917,((OM-RGC.v2.004003187:0.03509,OM-RGC.v2.005935280:0.03545)1.000:0.16882,(OM-RGC.v2.003910720:0.12698,(OM-RGC.v2.004019126:0.05358,OM-RGC.v2.004019211:0.09064)0.997:0.05933)0.875:0.01826)0.921:0.03694)0.676:0.03240)0.631:0.02246)0.978:0.07322)0.353:0.03684)0.581:0.04895)0.121:0.05885)1.000:0.22793,(OM-RGC.v2.004718749:0.98214,((OM-RGC.v2.004914340:0.21934,OM-RGC.v2.004916190:0.18854)1.000:0.43267,(OM-RGC.v2.004951047:0.48481,(OM-RGC.v2.004949996:0.09183,OM-RGC.v2.005090908:0.11501)1.000:0.31093)0.964:0.14100)0.906:0.10625)0.993:0.21273)0.999:0.24874,(((OM-RGC.v2.004344438:0.53012,OM-RGC.v2.004760670:0.63436)0.912:0.14721,((OM-RGC.v2.004922135:0.44117,((OM-RGC.v2.004657210:0.17971,(OM-RGC.v2.004389251:0.05752,OM-RGC.v2.004649512:0.05796)0.983:0.11464)1.000:0.41277,(OM-RGC.v2.005550362:0.26671,(OM-RGC.v2.004727071:0.31454,OM-RGC.v2.005704967:0.33139)0.965:0.15173)0.965:0.12957)0.594:0.09091)0.934:0.11732,OM-RGC.v2.004950811:1.33469)0.903:0.14069)0.577:0.09744,OM-RGC.v2.006285509:1.09495)0.910:0.08868)0.996:0.20465)0.863:0.08391,OM-RGC.v2.004476454:1.09417)0.149:0.04678)0.906:0.05391)0.962:0.20557)0.845:0.12189)0.901:0.13858,(OM-RGC.v2.006193566:2.10492,(OM-RGC.v2.005342729:1.15343,(OM-RGC.v2.004939173:1.79067,(OM-RGC.v2.004823108:0.68952,(OM-RGC.v2.004471075:0.69245,OM-RGC.v2.004655173:0.52882)0.998:0.48276)0.883:0.21845)0.982:0.52436)0.967:0.33772)0.544:0.16193)0.797:0.05519,(OM-RGC.v2.005171733:2.25447,(OM-RGC.v2.005155672:1.61259,(((OM-RGC.v2.004952265:0.45786,(OM-RGC.v2.004604908:0.73879,(OM-RGC.v2.004671352:0.34146,OM-RGC.v2.006460838:0.38174)0.402:0.11832)0.592:0.10816)1.000:0.61364,((OM-RGC.v2.004805736:0.27600,OM-RGC.v2.004872885:0.41608)1.000:0.85424,((OM-RGC.v2.004689029:0.16814,(OM-RGC.v2.005123175:0.05019,(OM-RGC.v2.004782855:0.03388,OM-RGC.v2.004763621:0.29205)0.408:0.04012)0.968:0.17970)1.000:1.03960,((OM-RGC.v2.004825581:0.77935,(OM-RGC.v2.004783846:0.65559,(OM-RGC.v2.004902212:0.39883,(OM-RGC.v2.004870617:0.39331,((OM-RGC.v2.004882210:0.02380,OM-RGC.v2.004897708:0.06268)0.993:0.09808,(OM-RGC.v2.004858300:0.13897,OM-RGC.v2.004916502:0.20229)0.672:0.03442)1.000:0.29224)0.226:0.08357)0.940:0.14679)0.993:0.23571)0.444:0.09344,((OM-RGC.v2.004677465:0.74370,(OM-RGC.v2.004630471:0.45165,OM-RGC.v2.004660526:0.49011)0.948:0.11850)0.721:0.07114,(OM-RGC.v2.004803623:0.83930,OM-RGC.v2.004892933:0.72214)0.987:0.28143)0.179:0.05699)0.977:0.16736)0.951:0.11847)0.143:0.07887)0.996:0.33026,(((OM-RGC.v2.005243482:0.11965,(OM-RGC.v2.007146352:0.14974,(OM-RGC.v2.005223949:0.10511,OM-RGC.v2.006680686:0.04633)0.886:0.03663)0.961:0.06360)0.991:0.20908,(OM-RGC.v2.005449971:0.54045,(OM-RGC.v2.005316537:0.07877,(OM-RGC.v2.005299506:0.11467,OM-RGC.v2.005313159:0.12265)0.988:0.10517)1.000:0.24401)0.314:0.07778)1.000:0.84399,(((OM-RGC.v2.004931328:0.05905,OM-RGC.v2.006258896:0.15259)1.000:0.20692,(OM-RGC.v2.004934180:0.09487,OM-RGC.v2.005022819:0.11345)0.982:0.10996)0.592:0.13455,(OM-RGC.v2.004949555:0.29555,(OM-RGC.v2.004696694:0.03628,OM-RGC.v2.004881813:0.03916)0.999:0.19379)0.998:0.23203)1.000:0.52173)0.951:0.23919)0.972:0.26674)0.865:0.16408)0.243:0.06673)0.969:0.13049,(((((OM-RGC.v2.004906266:0.70133,OM-RGC.v2.005018102:0.74559)1.000:0.88010,(OM-RGC.v2.006993249:0.96080,((OM-RGC.v2.004319890:0.30188,(OM-RGC.v2.003947342:0.32887,OM-RGC.v2.004277377:0.18031)0.689:0.17224)1.000:0.31750,((OM-RGC.v2.004423041:0.52288,OM-RGC.v2.004494320:0.58420)0.917:0.15215,(OM-RGC.v2.004248593:0.56221,OM-RGC.v2.004445553:0.58136)0.973:0.19919)0.322:0.06641)0.992:0.28465)0.137:0.15021)0.973:0.20941,(OM-RGC.v2.004273339:1.57839,((((((OM-RGC.v2.004609643:0.03174,OM-RGC.v2.004617074:0.03508)0.865:0.02196,(OM-RGC.v2.004609635:0.03632,OM-RGC.v2.004632870:0.03128)0.838:0.02322)0.998:0.29949,(((OM-RGC.v2.004578386:0.09963,(OM-RGC.v2.004578284:0.03585,OM-RGC.v2.004593042:0.03105)0.989:0.08128)0.997:0.12565,(OM-RGC.v2.004517836:0.15465,(OM-RGC.v2.004516159:0.15970,OM-RGC.v2.004395850:0.21325)0.177:0.05059)0.987:0.10715)0.993:0.12351,((OM-RGC.v2.004606776:0.19826,(OM-RGC.v2.004589325:0.01709,(OM-RGC.v2.004588701:0.03261,(OM-RGC.v2.004768853:0.03819,OM-RGC.v2.004700637:0.03415)0.670:0.00073)0.623:0.01764)1.000:0.20609)0.973:0.10145,OM-RGC.v2.004419833:0.42826)0.683:0.06295)0.967:0.18457)1.000:0.56634,(OM-RGC.v2.004508550:0.37022,(OM-RGC.v2.004420480:0.34444,(OM-RGC.v2.004423788:0.07739,(OM-RGC.v2.004423147:0.06294,OM-RGC.v2.004429192:0.07101)0.989:0.11614)0.965:0.16824)0.985:0.19268)1.000:0.45919)1.000:0.48523,(OM-RGC.v2.004198308:1.14538,((OM-RGC.v2.004051702:0.36620,OM-RGC.v2.004154809:0.50186)1.000:0.74729,(((((OM-RGC.v2.004666305:0.40383,(OM-RGC.v2.004668800:0.07721,OM-RGC.v2.004668808:0.05677)0.991:0.18346)1.000:0.52247,((OM-RGC.v2.004513613:0.40360,(((((OM-RGC.v2.004545201:0.22816,(OM-RGC.v2.004537799:0.01812,OM-RGC.v2.004541736:0.07919)1.000:0.33830)0.398:0.06506,(OM-RGC.v2.004322820:0.30679,(OM-RGC.v2.004539621:0.25887,(OM-RGC.v2.004517558:0.15748,((OM-RGC.v2.004542091:0.04354,(OM-RGC.v2.004538506:0.04295,OM-RGC.v2.004538559:0.05579)0.953:0.04111)1.000:0.15126,(OM-RGC.v2.004536164:0.06266,(OM-RGC.v2.004545510:0.02695,(OM-RGC.v2.004543752:0.03080,(OM-RGC.v2.004518173:0.00962,(OM-RGC.v2.004541157:0.02584,OM-RGC.v2.004530259:0.02019)0.953:0.01559)0.979:0.02816)0.990:0.04246)0.993:0.06172)0.814:0.03301)0.348:0.02960)0.961:0.07281)1.000:0.18372)0.975:0.08365)0.777:0.04777,((OM-RGC.v2.003877444:0.35377,OM-RGC.v2.004455654:0.23025)0.999:0.21016,OM-RGC.v2.004543437:0.47671)0.928:0.07197)0.860:0.02533,((OM-RGC.v2.004580494:0.46376,((OM-RGC.v2.004370576:0.35060,(OM-RGC.v2.004518859:0.12944,OM-RGC.v2.004518958:0.12902)1.000:0.37867)0.953:0.09814,((OM-RGC.v2.004576984:0.06714,(OM-RGC.v2.004554549:0.01947,OM-RGC.v2.004558119:0.00926)0.986:0.06246)1.000:0.24719,((((OM-RGC.v2.004574032:0.03415,(OM-RGC.v2.004559354:0.03996,OM-RGC.v2.004557864:0.05887)0.693:0.01720)1.000:0.24220,((OM-RGC.v2.004554111:0.14649,OM-RGC.v2.004562302:0.23407)0.315:0.05864,(OM-RGC.v2.004563042:0.20931,((OM-RGC.v2.004554168:0.02632,(OM-RGC.v2.004558111:0.01566,OM-RGC.v2.005455484:0.00669)0.907:0.02094)1.000:0.13513,(OM-RGC.v2.004211702:0.08655,(((OM-RGC.v2.006247814:0.00784,OM-RGC.v2.004545960:0.03760)0.754:0.00315,OM-RGC.v2.004545890:0.01985)0.131:0.00982,OM-RGC.v2.004555523:0.01033)0.903:0.03888)1.000:0.15112)0.267:0.05601)0.644:0.03144)0.997:0.16636)0.784:0.05584,(OM-RGC.v2.005945538:0.45968,((OM-RGC.v2.004612042:0.07895,OM-RGC.v2.004633375:0.13921)0.985:0.10255,((OM-RGC.v2.004615390:0.05135,OM-RGC.v2.004618418:0.13472)0.998:0.10762,((OM-RGC.v2.004618485:0.24010,(OM-RGC.v2.004634662:0.03016,OM-RGC.v2.004637456:0.01012)1.000:0.14679)0.924:0.04522,((OM-RGC.v2.004671514:0.21014,((OM-RGC.v2.004669457:0.00066,(OM-RGC.v2.004666492:0.04913,(OM-RGC.v2.004643001:0.00734,(OM-RGC.v2.004652970:0.01987,OM-RGC.v2.004649963:0.00606)0.791:0.00734)0.875:0.01078)0.974:0.03312)1.000:0.10963,(((OM-RGC.v2.004095654:0.08350,OM-RGC.v2.004670788:0.06791)0.790:0.01514,OM-RGC.v2.004657896:0.06463)0.544:0.01924,OM-RGC.v2.004010188:0.06881)0.974:0.04345)0.999:0.08208)0.959:0.04297,(OM-RGC.v2.004629205:0.15878,(OM-RGC.v2.004629042:0.11026,OM-RGC.v2.003665247:0.22574)0.819:0.04889)0.993:0.08255)0.652:0.01086)0.926:0.04027)0.995:0.12261)0.949:0.12414)1.000:0.33179)0.871:0.04815,(OM-RGC.v2.004543935:0.33762,((OM-RGC.v2.004382601:0.12209,OM-RGC.v2.004539548:0.07911)1.000:0.11031,((OM-RGC.v2.004507739:0.07470,((OM-RGC.v2.004539456:0.04965,(OM-RGC.v2.004339876:0.02928,OM-RGC.v2.006056863:0.03990)0.228:0.01278)0.911:0.02466,(OM-RGC.v2.004296624:0.05656,OM-RGC.v2.004545166:0.06367)0.907:0.01681)0.820:0.02813)0.997:0.08483,(OM-RGC.v2.004545169:0.20714,((OM-RGC.v2.004541901:0.10327,((OM-RGC.v2.004545184:0.04345,(OM-RGC.v2.004538712:0.04666,(OM-RGC.v2.004526133:0.02536,OM-RGC.v2.004571730:0.01832)0.964:0.02377)0.850:0.01085)0.656:0.01749,((OM-RGC.v2.004543840:0.04653,OM-RGC.v2.004544552:0.02301)0.727:0.02071,(OM-RGC.v2.004541734:0.05050,OM-RGC.v2.004543927:0.00846)0.989:0.03801)0.937:0.02961)0.907:0.03915)0.517:0.02054,(OM-RGC.v2.004462890:0.11475,(OM-RGC.v2.004545392:0.04625,(OM-RGC.v2.004537491:0.04156,OM-RGC.v2.004545514:0.05584)0.368:0.01298)0.987:0.05588)0.716:0.03003)1.000:0.10619)0.834:0.02917)0.913:0.04357)0.910:0.05439)0.999:0.15007)0.359:0.04277)0.908:0.04937)0.169:0.03634)0.936:0.05926,OM-RGC.v2.004544752:0.37807)0.971:0.07945)0.611:0.05124,(OM-RGC.v2.005199630:0.07565,((OM-RGC.v2.003990553:0.02389,OM-RGC.v2.004014145:0.00900)0.994:0.04975,(OM-RGC.v2.003930884:0.01866,OM-RGC.v2.004475716:0.02347)0.965:0.03971)0.801:0.02462)1.000:0.49227)0.951:0.14327)0.804:0.03446,((OM-RGC.v2.004586885:0.31979,(OM-RGC.v2.004586879:0.20946,(OM-RGC.v2.004586624:0.30317,OM-RGC.v2.004630659:0.23584)0.941:0.07714)0.764:0.08538)1.000:0.20672,((OM-RGC.v2.004540817:0.01504,OM-RGC.v2.004541675:0.03634)1.000:0.34631,(OM-RGC.v2.004507561:0.20678,((OM-RGC.v2.004508196:0.06656,(OM-RGC.v2.004434032:0.09115,OM-RGC.v2.004513121:0.03104)0.863:0.03153)1.000:0.21193,(OM-RGC.v2.004545483:0.33745,(((((OM-RGC.v2.004509983:0.07134,OM-RGC.v2.004512072:0.07164)1.000:0.12546,OM-RGC.v2.004507017:0.14734)0.548:0.02924,(OM-RGC.v2.004507617:0.15971,(((OM-RGC.v2.004513577:0.07548,((OM-RGC.v2.004505894:0.09414,(OM-RGC.v2.004506309:0.01884,OM-RGC.v2.005557262:0.03663)0.630:0.01383)0.891:0.01837,((((((OM-RGC.v2.004119423:0.09144,OM-RGC.v2.004494192:0.11677)0.513:0.03112,((OM-RGC.v2.004508313:0.09667,OM-RGC.v2.004012542:0.04547)0.886:0.02439,OM-RGC.v2.005501517:0.12901)0.349:0.02304)0.571:0.01368,(OM-RGC.v2.004508114:0.06220,OM-RGC.v2.004509520:0.11656)0.901:0.02204)0.890:0.01138,((OM-RGC.v2.004507000:0.05458,((OM-RGC.v2.004037957:0.01958,OM-RGC.v2.005836737:0.05636)0.996:0.05311,OM-RGC.v2.004512698:0.04177)0.460:0.01507)0.899:0.01294,(OM-RGC.v2.004040505:0.06091,((OM-RGC.v2.004510492:0.05745,OM-RGC.v2.004509033:0.08123)0.290:0.01945,(OM-RGC.v2.004508287:0.05408,OM-RGC.v2.004400253:0.14078)0.526:0.00811)0.924:0.02230)0.824:0.00659)0.446:0.00739)0.903:0.01291,(OM-RGC.v2.004509522:0.05237,OM-RGC.v2.004175993:0.07640)0.392:0.01359)0.752:0.00485,(OM-RGC.v2.004508184:0.03593,(OM-RGC.v2.004507940:0.03022,OM-RGC.v2.004506979:0.05058)0.407:0.00655)0.419:0.00405)0.873:0.01316)0.074:0.00708)0.849:0.01459,((OM-RGC.v2.004526053:0.06725,(((OM-RGC.v2.004476087:0.10525,OM-RGC.v2.004539271:0.11553)0.959:0.04137,OM-RGC.v2.004507507:0.09536)0.849:0.02563,OM-RGC.v2.004178561:0.09370)0.916:0.02921)0.552:0.01486,(((OM-RGC.v2.004538919:0.03033,OM-RGC.v2.005636893:0.03445)0.520:0.00932,OM-RGC.v2.004507233:0.06333)0.454:0.01896,OM-RGC.v2.004522687:0.05899)0.975:0.03742)0.928:0.01768)0.982:0.06047,(OM-RGC.v2.004506847:0.12468,OM-RGC.v2.004507227:0.10099)0.990:0.06909)0.659:0.02195)0.969:0.04246)0.612:0.02226,OM-RGC.v2.004508962:0.15981)0.420:0.03492,((OM-RGC.v2.004483928:0.13765,(OM-RGC.v2.004493784:0.18138,OM-RGC.v2.004508350:0.13938)0.916:0.05383)0.712:0.04534,(OM-RGC.v2.004513686:0.15940,(OM-RGC.v2.004507853:0.22311,(OM-RGC.v2.004507930:0.10071,(OM-RGC.v2.004508022:0.05205,OM-RGC.v2.004509921:0.05943)1.000:0.11752)0.999:0.12724)0.890:0.05442)0.897:0.03996)0.717:0.04121)0.123:0.03319)0.760:0.03577)0.823:0.05154)0.998:0.14785)1.000:0.24143)0.275:0.02492)0.862:0.11951)1.000:0.44590,OM-RGC.v2.004678256:1.18717)0.592:0.10481,(OM-RGC.v2.003739860:0.84622,(OM-RGC.v2.004565742:0.54814,OM-RGC.v2.004635146:0.39667)1.000:0.48378)0.366:0.14753)0.031:0.10298,OM-RGC.v2.003613909:0.80565)0.992:0.27572)0.999:0.34909)0.360:0.08129)0.617:0.11638,(OM-RGC.v2.004486913:0.94009,((OM-RGC.v2.004890418:0.53042,((OM-RGC.v2.004915692:0.20691,(OM-RGC.v2.004943802:0.19007,(OM-RGC.v2.004962479:0.09393,OM-RGC.v2.005364725:0.14371)0.465:0.04507)0.893:0.07330)0.997:0.24349,((OM-RGC.v2.004922321:0.27314,(OM-RGC.v2.004925405:0.09727,OM-RGC.v2.007218794:0.06395)1.000:0.20236)0.997:0.19036,OM-RGC.v2.004837314:0.50689)0.235:0.07965)0.977:0.20238)1.000:0.29050,(OM-RGC.v2.004651479:1.17693,((OM-RGC.v2.004340385:0.76042,OM-RGC.v2.004629311:0.69514)0.999:0.53199,((OM-RGC.v2.004388420:0.82652,OM-RGC.v2.004726878:0.74805)0.999:0.64297,(OM-RGC.v2.006077395:1.57589,(OM-RGC.v2.005290347:0.38252,((OM-RGC.v2.005307337:0.09724,OM-RGC.v2.005402389:0.05648)1.000:0.82189,(OM-RGC.v2.005233488:0.28923,(OM-RGC.v2.005217497:0.19596,OM-RGC.v2.005222603:0.38946)0.873:0.07136)0.996:0.26639)0.099:0.18194)0.687:0.23140)0.999:0.78207)0.478:0.14625)0.949:0.15424)0.154:0.11525)0.997:0.33945)0.974:0.17362)0.906:0.07474)0.845:0.07355)0.835:0.04544,(OM-RGC.v2.004367903:0.85040,(OM-RGC.v2.004156332:0.45995,(OM-RGC.v2.004428349:0.03858,(OM-RGC.v2.005904034:0.00935,OM-RGC.v2.005949081:0.00643)0.924:0.03775)0.991:0.23015)0.977:0.27589)1.000:0.68009)0.959:0.10012,((((((OM-RGC.v2.005230037:1.16823,((OM-RGC.v2.004839884:0.08118,OM-RGC.v2.004846520:0.04390)1.000:0.70369,(OM-RGC.v2.004741156:0.58850,OM-RGC.v2.005282036:0.58776)0.825:0.14539)0.952:0.17763)0.740:0.09675,(OM-RGC.v2.004723281:0.77456,(((OM-RGC.v2.004462466:0.02227,(OM-RGC.v2.004405853:0.05151,OM-RGC.v2.004457941:0.02432)0.961:0.04231)0.999:0.29362,(OM-RGC.v2.004509439:0.16222,((OM-RGC.v2.004485046:0.02582,OM-RGC.v2.004498065:0.00859)1.000:0.14982,(OM-RGC.v2.004467130:0.03032,OM-RGC.v2.004487393:0.04776)1.000:0.13701)1.000:0.15549)0.877:0.10721)1.000:0.62135,(OM-RGC.v2.006517679:0.66949,((OM-RGC.v2.004278351:0.25243,(OM-RGC.v2.005228994:0.16659,OM-RGC.v2.005248217:0.14837)0.992:0.17873)0.997:0.26422,(OM-RGC.v2.004349475:0.42102,(OM-RGC.v2.004683457:0.17274,(OM-RGC.v2.006949419:0.08797,(OM-RGC.v2.005049809:0.01544,OM-RGC.v2.005055248:0.03169)0.996:0.09258)0.901:0.05438)1.000:0.29072)0.379:0.08697)0.909:0.15932)0.967:0.27841)0.999:0.43116)0.465:0.07851)0.810:0.13229,(OM-RGC.v2.004892789:0.31398,(OM-RGC.v2.004884111:0.06969,OM-RGC.v2.004892114:0.06152)0.994:0.24876)1.000:0.72035)0.981:0.14794,(OM-RGC.v2.004775308:1.13092,OM-RGC.v2.005028184:1.03626)0.521:0.17747)0.237:0.06151,(((((OM-RGC.v2.004642344:0.85814,(OM-RGC.v2.005126219:0.73881,(OM-RGC.v2.005344057:0.30230,OM-RGC.v2.005383869:0.28272)1.000:0.63653)0.680:0.13388)0.994:0.28505,(((((OM-RGC.v2.004840871:0.66729,((((OM-RGC.v2.004942654:0.71981,(OM-RGC.v2.004775126:0.33494,(OM-RGC.v2.004807655:0.16621,OM-RGC.v2.004892348:0.15589)0.997:0.15011)0.987:0.12695)0.127:0.04571,OM-RGC.v2.004774868:0.42474)0.925:0.08454,((OM-RGC.v2.004840782:0.85168,((OM-RGC.v2.004742628:0.34123,(OM-RGC.v2.004645568:0.32158,(OM-RGC.v2.004742643:0.23953,(OM-RGC.v2.004709920:0.24227,OM-RGC.v2.004677872:0.23990)0.283:0.04369)0.721:0.03926)0.877:0.11333)0.882:0.06101,(OM-RGC.v2.004875192:0.50304,(OM-RGC.v2.005155316:0.29144,OM-RGC.v2.005229037:0.39962)1.000:0.24409)0.283:0.08754)0.777:0.05862)0.516:0.03249,(OM-RGC.v2.004774984:0.80307,OM-RGC.v2.004949299:0.69183)0.656:0.10832)0.921:0.07013)0.958:0.06515,(OM-RGC.v2.004511931:0.92946,(((((OM-RGC.v2.004597017:0.51538,(OM-RGC.v2.003819244:0.50394,(OM-RGC.v2.003856686:0.54693,OM-RGC.v2.004247650:0.38511)0.928:0.11008)0.959:0.12040)0.949:0.10314,((OM-RGC.v2.004533605:0.68928,(OM-RGC.v2.004784458:0.47367,OM-RGC.v2.004790503:0.59983)0.839:0.14338)0.915:0.13261,OM-RGC.v2.004533492:0.86805)0.914:0.10204)0.340:0.04109,OM-RGC.v2.005967457:0.94148)0.968:0.16441,(OM-RGC.v2.004741880:0.54808,(OM-RGC.v2.004427977:0.15231,(OM-RGC.v2.004426855:0.12366,(OM-RGC.v2.004427949:0.03562,OM-RGC.v2.004441801:0.02354)1.000:0.21406)0.949:0.12428)1.000:0.58461)0.813:0.15197)0.894:0.13637,(OM-RGC.v2.004534989:0.50641,(OM-RGC.v2.004742967:0.44097,OM-RGC.v2.005597177:0.31203)0.459:0.05727)1.000:0.25293)0.800:0.10828)0.955:0.17551)0.748:0.03352)0.653:0.11482,(OM-RGC.v2.005176401:0.79715,(OM-RGC.v2.004992716:0.05262,OM-RGC.v2.004993895:0.13562)1.000:0.76920)0.965:0.28510)0.934:0.13022,(((OM-RGC.v2.004653566:0.37089,(OM-RGC.v2.004764648:0.05731,((OM-RGC.v2.006051720:0.00055,OM-RGC.v2.007296559:0.00055)0.987:0.04584,OM-RGC.v2.004733077:0.07432)0.406:0.03836)1.000:0.49741)0.991:0.20385,(OM-RGC.v2.004731106:0.44688,OM-RGC.v2.004832357:0.63235)0.994:0.23950)0.603:0.09614,(((((((OM-RGC.v2.005580457:0.39584,OM-RGC.v2.005587736:0.46179)0.308:0.08063,(OM-RGC.v2.005383033:0.07573,OM-RGC.v2.005466489:0.09293)1.000:0.44296)0.867:0.08228,OM-RGC.v2.005202064:0.44239)0.997:0.18702,(OM-RGC.v2.005536853:0.52487,(OM-RGC.v2.005399738:0.20846,OM-RGC.v2.005504826:0.22623)1.000:0.44863)0.568:0.10720)0.956:0.13943,((OM-RGC.v2.006030875:0.02199,OM-RGC.v2.006102269:0.06270)1.000:0.80322,OM-RGC.v2.005165625:0.77385)0.787:0.12005)0.968:0.15013,(((OM-RGC.v2.004824601:0.33739,(OM-RGC.v2.004809497:0.21798,OM-RGC.v2.006296962:0.26179)0.905:0.08993)1.000:0.43144,(((OM-RGC.v2.004920774:0.51390,((OM-RGC.v2.004815794:0.20141,OM-RGC.v2.004833280:0.21696)1.000:0.24706,(OM-RGC.v2.004722314:0.21093,(OM-RGC.v2.005016420:0.03665,(OM-RGC.v2.005006419:0.02457,OM-RGC.v2.005013424:0.04231)0.849:0.01933)1.000:0.29924)0.999:0.20812)0.940:0.09600)0.924:0.10221,(OM-RGC.v2.004883267:0.49232,(OM-RGC.v2.004842808:0.06880,OM-RGC.v2.004849935:0.04995)1.000:0.52785)0.995:0.21221)0.719:0.06939,(OM-RGC.v2.004702492:0.72160,((OM-RGC.v2.004585772:0.41234,OM-RGC.v2.006572213:0.38905)0.988:0.24958,(OM-RGC.v2.005503728:0.52820,(OM-RGC.v2.005466230:0.56749,(OM-RGC.v2.004842798:0.14513,OM-RGC.v2.004868101:0.26454)1.000:0.45954)0.590:0.15342)0.049:0.05850)0.801:0.07117)0.080:0.06229)0.990:0.20544)0.971:0.20825,(OM-RGC.v2.005906115:0.41566,(OM-RGC.v2.004253059:0.13373,(OM-RGC.v2.004336490:0.04522,OM-RGC.v2.004340905:0.07026)0.902:0.08068)0.999:0.30519)1.000:0.66224)0.910:0.11804)0.488:0.12209,((OM-RGC.v2.004922250:0.89024,((((OM-RGC.v2.004818682:0.08666,OM-RGC.v2.004832351:0.07644)0.984:0.11642,(OM-RGC.v2.004764462:0.10149,(OM-RGC.v2.007029080:0.14659,OM-RGC.v2.004864450:0.21172)0.574:0.04813)0.936:0.08419)1.000:0.34839,(OM-RGC.v2.005054523:0.53373,OM-RGC.v2.005325189:0.67071)0.386:0.19008)0.998:0.23516,(OM-RGC.v2.004751254:0.70855,OM-RGC.v2.005164914:0.54046)0.522:0.09411)0.375:0.05867)0.218:0.07492,OM-RGC.v2.005318410:0.65791)0.914:0.11910)0.615:0.05106)0.906:0.06201)0.886:0.05638,(((OM-RGC.v2.004535275:0.31600,OM-RGC.v2.004892479:0.20476)1.000:0.81842,(OM-RGC.v2.004433947:0.44222,(OM-RGC.v2.004512828:0.33167,(OM-RGC.v2.003784472:0.02787,OM-RGC.v2.004491357:0.05912)0.998:0.24485)0.985:0.19267)0.992:0.28746)0.980:0.28738,(OM-RGC.v2.004966144:0.90229,((OM-RGC.v2.004873971:0.59337,(OM-RGC.v2.004817749:0.20711,OM-RGC.v2.004904330:0.30335)1.000:0.55498)0.945:0.17525,(OM-RGC.v2.005031704:0.49940,((OM-RGC.v2.004891121:0.38627,OM-RGC.v2.005041854:0.48469)1.000:0.43226,(OM-RGC.v2.006268348:0.54168,(OM-RGC.v2.004589264:0.06113,OM-RGC.v2.004589829:0.07653)1.000:0.48295)0.185:0.05370)0.172:0.07287)0.923:0.10528)0.749:0.08371)0.793:0.07895)0.772:0.06827)0.256:0.04109,(((OM-RGC.v2.006446434:0.51481,(OM-RGC.v2.004782087:0.16563,OM-RGC.v2.004784814:0.16443)0.999:0.33244)0.999:0.34284,(((OM-RGC.v2.004723364:0.38902,(OM-RGC.v2.005081933:0.08444,OM-RGC.v2.005125733:0.12080)1.000:0.46621)0.950:0.12068,OM-RGC.v2.006468681:0.67794)0.573:0.03577,(OM-RGC.v2.004729711:0.63946,((((OM-RGC.v2.004754983:0.07462,(OM-RGC.v2.004782376:0.07176,OM-RGC.v2.006473909:0.09962)0.996:0.09001)0.953:0.08333,(OM-RGC.v2.004761867:0.15805,OM-RGC.v2.004761986:0.15569)0.983:0.11110)1.000:0.38563,(OM-RGC.v2.004525072:0.62510,(OM-RGC.v2.004809795:0.66596,(OM-RGC.v2.004996666:0.20555,OM-RGC.v2.006631059:0.19055)0.986:0.19944)0.999:0.24393)0.865:0.08267)0.778:0.06420,(OM-RGC.v2.004717191:0.15825,OM-RGC.v2.006078458:0.19799)1.000:0.23784)0.969:0.11131)0.715:0.05050)0.907:0.08141)0.816:0.08416,((OM-RGC.v2.004741882:0.32274,OM-RGC.v2.005145010:0.42224)1.000:0.55413,((OM-RGC.v2.004863061:0.02376,OM-RGC.v2.004866947:0.04920)1.000:0.51861,(OM-RGC.v2.004688817:0.60438,OM-RGC.v2.004778033:0.35445)0.803:0.11884)0.991:0.19174)0.914:0.10891)0.812:0.02718)0.824:0.09157)0.871:0.09831,(((OM-RGC.v2.005942913:0.96098,(OM-RGC.v2.006970512:0.39446,(OM-RGC.v2.005352000:0.23492,(OM-RGC.v2.005313652:0.09202,(OM-RGC.v2.005750974:0.07798,OM-RGC.v2.006606697:0.02089)0.691:0.04494)1.000:0.28282)0.555:0.06210)0.659:0.18522)1.000:0.47492,(OM-RGC.v2.005963026:0.86314,(OM-RGC.v2.005335540:0.95964,(((OM-RGC.v2.004803843:0.08689,OM-RGC.v2.004817963:0.09948)1.000:0.37301,((OM-RGC.v2.004884800:0.21633,(OM-RGC.v2.004848034:0.11346,OM-RGC.v2.005030277:0.09050)0.885:0.07309)1.000:0.32159,(OM-RGC.v2.006952943:0.31354,(OM-RGC.v2.004841381:0.19589,OM-RGC.v2.004889934:0.16390)1.000:0.32064)0.758:0.11948)0.975:0.12695)1.000:0.29039,((((((OM-RGC.v2.005353467:0.40540,(OM-RGC.v2.005030571:0.14638,OM-RGC.v2.005047905:0.10317)1.000:0.23526)1.000:0.15541,((((OM-RGC.v2.005284505:0.28492,OM-RGC.v2.005357992:0.30033)0.987:0.10657,((OM-RGC.v2.004886763:0.01543,OM-RGC.v2.005576540:0.04162)1.000:0.55463,OM-RGC.v2.005087591:0.47120)0.668:0.05463)0.513:0.03720,(OM-RGC.v2.004976104:0.37083,OM-RGC.v2.004972604:0.43418)0.946:0.10773)0.927:0.05772,(OM-RGC.v2.005146918:0.44294,((OM-RGC.v2.005010617:0.29092,OM-RGC.v2.005565762:0.31857)1.000:0.20027,(((OM-RGC.v2.004992487:0.22050,(OM-RGC.v2.005048262:0.32460,((OM-RGC.v2.004977433:0.03691,OM-RGC.v2.004988770:0.03798)1.000:0.19561,(OM-RGC.v2.005005818:0.13636,(OM-RGC.v2.004977514:0.06328,OM-RGC.v2.004995643:0.09509)0.834:0.03077)0.602:0.03726)0.972:0.09150)0.886:0.07010)0.973:0.07141,(((OM-RGC.v2.004991152:0.18031,OM-RGC.v2.004993203:0.15106)0.975:0.10753,(OM-RGC.v2.004956073:0.18029,OM-RGC.v2.005630940:0.22496)0.230:0.05073)0.785:0.07574,OM-RGC.v2.004856343:0.29789)0.152:0.03516)0.561:0.06087,(OM-RGC.v2.006560097:0.43186,((((OM-RGC.v2.004989339:0.03172,OM-RGC.v2.005096282:0.06307)1.000:0.34386,((OM-RGC.v2.005116187:0.05660,(OM-RGC.v2.005077399:0.06430,(OM-RGC.v2.005044450:0.01353,(OM-RGC.v2.005096487:0.03249,OM-RGC.v2.005077785:0.02313)0.550:0.00797)0.993:0.06042)0.867:0.02408)1.000:0.13038,(OM-RGC.v2.005129835:0.11293,OM-RGC.v2.006833514:0.08959)0.996:0.11203)1.000:0.15204)0.708:0.02151,(OM-RGC.v2.005091606:0.29935,(OM-RGC.v2.005044386:0.18905,(OM-RGC.v2.005020582:0.12738,OM-RGC.v2.005551326:0.15301)0.167:0.03378)0.996:0.10510)0.802:0.06267)0.194:0.02105,(((OM-RGC.v2.005071260:0.24395,(OM-RGC.v2.005077914:0.12050,(OM-RGC.v2.004971196:0.17288,OM-RGC.v2.005069300:0.12703)0.984:0.07373)0.125:0.03277)0.931:0.04459,(OM-RGC.v2.006500659:0.09837,((((OM-RGC.v2.005070028:0.05997,(OM-RGC.v2.005065193:0.11022,OM-RGC.v2.005077815:0.15600)0.604:0.01318)0.953:0.03149,OM-RGC.v2.005074350:0.15531)0.734:0.01784,OM-RGC.v2.005072993:0.07928)0.721:0.01138,OM-RGC.v2.005127807:0.14702)0.345:0.02037)1.000:0.21089)0.805:0.03713,(((OM-RGC.v2.005008735:0.20943,OM-RGC.v2.005015341:0.25978)0.928:0.05353,((OM-RGC.v2.005114367:0.03016,OM-RGC.v2.005694351:0.03273)1.000:0.17180,(OM-RGC.v2.004894423:0.02331,(OM-RGC.v2.004961419:0.04254,OM-RGC.v2.005044103:0.05477)0.396:0.00447)1.000:0.19359)0.993:0.08680)0.466:0.02071,(OM-RGC.v2.005021481:0.30865,OM-RGC.v2.004996276:0.19882)0.982:0.08837)0.063:0.02338)0.816:0.02191)0.978:0.07040)0.915:0.06227)0.856:0.03888)0.690:0.03994)0.854:0.04901)0.429:0.02223)0.881:0.04499,(OM-RGC.v2.004996850:0.48244,((((((OM-RGC.v2.004931305:0.02974,OM-RGC.v2.004934376:0.04542)1.000:0.18829,((OM-RGC.v2.006611898:0.00054,OM-RGC.v2.006859021:0.00055)1.000:0.16942,(OM-RGC.v2.004954098:0.05980,OM-RGC.v2.005298390:0.05672)0.996:0.12405)0.832:0.06619)0.928:0.07155,((OM-RGC.v2.005018985:0.20696,OM-RGC.v2.005129970:0.19339)0.943:0.05043,(OM-RGC.v2.005021754:0.13709,OM-RGC.v2.007024343:0.27527)0.930:0.04632)0.966:0.05735)0.996:0.13264,(OM-RGC.v2.004974039:0.30864,OM-RGC.v2.006763826:0.29262)0.778:0.08903)0.659:0.07096,((OM-RGC.v2.004918391:0.23783,OM-RGC.v2.004940827:0.23204)0.999:0.25328,OM-RGC.v2.004789797:0.47329)0.731:0.10221)0.969:0.08226,(OM-RGC.v2.006505516:0.37343,(OM-RGC.v2.006761752:0.66346,(OM-RGC.v2.005056177:0.26869,(OM-RGC.v2.005132816:0.26821,((OM-RGC.v2.005107755:0.23064,OM-RGC.v2.007145353:0.18603)0.965:0.07194,OM-RGC.v2.005151277:0.23399)0.608:0.04332)0.854:0.05200)0.572:0.07658)0.687:0.07845)0.992:0.14583)0.549:0.03020)0.994:0.09033)0.731:0.03198,(OM-RGC.v2.006662719:0.35120,((OM-RGC.v2.005054333:0.34391,(OM-RGC.v2.005149599:0.32888,OM-RGC.v2.005226723:0.30421)0.930:0.10757)0.356:0.06901,(OM-RGC.v2.005182679:0.47563,(OM-RGC.v2.005081048:0.13705,OM-RGC.v2.005097819:0.15081)1.000:0.19615)0.502:0.04414)0.979:0.10517)0.995:0.11697)0.502:0.04895,((OM-RGC.v2.005091823:0.67485,OM-RGC.v2.005131532:0.45929)0.928:0.16353,((OM-RGC.v2.004917059:0.52798,OM-RGC.v2.006717078:0.48390)0.978:0.17082,OM-RGC.v2.004975573:0.54596)0.471:0.06732)0.053:0.02673)0.860:0.05029,OM-RGC.v2.005056564:0.64316)0.927:0.08677)0.874:0.07853)0.736:0.05050)0.998:0.25251)0.788:0.11652,(OM-RGC.v2.004712843:0.71115,(OM-RGC.v2.006665740:0.09929,(OM-RGC.v2.004586785:0.06279,OM-RGC.v2.004601072:0.02700)0.968:0.10781)1.000:0.69122)0.975:0.27484)0.363:0.07489)0.773:0.10856,(((OM-RGC.v2.004732095:1.14286,OM-RGC.v2.004726437:1.12569)0.893:0.22757,(OM-RGC.v2.005707600:0.84383,(OM-RGC.v2.005460164:0.75429,OM-RGC.v2.005856092:0.98005)0.958:0.27431)0.990:0.30634)0.579:0.12305,OM-RGC.v2.005947399:1.65346)0.853:0.15661)1.000:0.29824,OM-RGC.v2.004646463:1.25450)0.913:0.09706)0.670:0.07667,(((OM-RGC.v2.004776030:0.48021,OM-RGC.v2.004989995:0.53493)1.000:0.86514,(((((OM-RGC.v2.004937134:0.08392,OM-RGC.v2.004990471:0.15059)1.000:0.25471,(OM-RGC.v2.005246565:0.16692,(OM-RGC.v2.005242567:0.08829,OM-RGC.v2.005272146:0.09875)0.987:0.09217)0.997:0.14297)1.000:0.42706,((((((OM-RGC.v2.005206206:0.19969,(OM-RGC.v2.005246808:0.44865,(OM-RGC.v2.005151425:0.09137,OM-RGC.v2.005198337:0.10299)0.998:0.18460)0.453:0.09199)0.958:0.12129,OM-RGC.v2.007066274:0.27987)0.644:0.06337,(OM-RGC.v2.005209810:0.32223,(((OM-RGC.v2.005172080:0.40677,(OM-RGC.v2.007013674:0.29240,(((OM-RGC.v2.005992255:0.15884,OM-RGC.v2.005198935:0.18573)0.893:0.03341,(OM-RGC.v2.005133234:0.09815,((OM-RGC.v2.005082522:0.10078,(OM-RGC.v2.005118930:0.09505,OM-RGC.v2.005127167:0.11271)0.801:0.03920)0.667:0.03081,(OM-RGC.v2.005084857:0.04846,OM-RGC.v2.005086858:0.05047)0.965:0.04718)0.943:0.03634)0.827:0.01629)0.404:0.02686,(OM-RGC.v2.005093044:0.05494,(OM-RGC.v2.005119016:0.10172,OM-RGC.v2.006653292:0.06400)0.984:0.06138)0.924:0.04272)0.454:0.06349)0.318:0.02493)0.956:0.07241,OM-RGC.v2.005155693:0.32385)0.890:0.04191,(OM-RGC.v2.005166072:0.26046,OM-RGC.v2.005819577:0.43813)0.802:0.07401)0.872:0.03547)0.835:0.07551)0.701:0.04957,((OM-RGC.v2.005168133:0.33504,OM-RGC.v2.005172778:0.27076)0.834:0.06382,(OM-RGC.v2.004886736:0.47778,(OM-RGC.v2.005205994:0.28325,OM-RGC.v2.005155679:0.38555)0.235:0.06773)0.917:0.07757)0.257:0.03937)0.925:0.05059,((OM-RGC.v2.005246262:0.51299,(OM-RGC.v2.005208944:0.30628,(OM-RGC.v2.005229340:0.28119,OM-RGC.v2.005229363:0.30845)0.950:0.07232)0.986:0.12675)0.887:0.04465,(OM-RGC.v2.005234148:0.26842,(OM-RGC.v2.005206998:0.55012,OM-RGC.v2.005245453:0.42040)0.491:0.04877)0.910:0.04965)1.000:0.18620)0.141:0.05134,((OM-RGC.v2.005191118:0.25132,OM-RGC.v2.005205214:0.19019)0.999:0.13678,(OM-RGC.v2.005170012:0.33556,(OM-RGC.v2.004857401:0.03319,(OM-RGC.v2.007257344:0.09376,(OM-RGC.v2.004854912:0.05212,OM-RGC.v2.004856757:0.03596)0.895:0.02542)0.676:0.03269)1.000:0.55916)0.941:0.12970)0.116:0.02242)0.957:0.07482)0.515:0.09635,OM-RGC.v2.005122444:0.86571)0.328:0.05758,OM-RGC.v2.005172951:0.50309)0.998:0.46949)0.918:0.18724,((((OM-RGC.v2.005174670:0.52951,(OM-RGC.v2.005428882:0.45005,OM-RGC.v2.005458761:0.28720)1.000:0.34027)0.953:0.19682,(((((OM-RGC.v2.005392182:0.35830,(OM-RGC.v2.005373851:0.02709,OM-RGC.v2.005399677:0.03349)1.000:0.50366)1.000:0.40351,((OM-RGC.v2.005208289:0.70129,(OM-RGC.v2.005338171:0.28902,OM-RGC.v2.006603268:0.33217)1.000:0.66416)0.000:0.06910,((OM-RGC.v2.005126619:0.02769,OM-RGC.v2.005146379:0.12193)1.000:0.49471,(OM-RGC.v2.004972788:0.38083,(OM-RGC.v2.005043450:0.08766,OM-RGC.v2.005049534:0.10575)1.000:0.35335)0.940:0.15384)0.196:0.10883)0.647:0.05946)0.254:0.05370,AEI79765.1:0.89352)0.911:0.14647,((OM-RGC.v2.005012309:0.60019,((OM-RGC.v2.004739009:0.42692,OM-RGC.v2.004770813:0.34415)1.000:0.32061,((OM-RGC.v2.004348253:0.09778,(OM-RGC.v2.004877275:0.09940,(OM-RGC.v2.004869737:0.03797,OM-RGC.v2.004876483:0.03561)0.974:0.04226)0.860:0.03028)1.000:0.39723,((OM-RGC.v2.005019206:0.19763,((OM-RGC.v2.005015600:0.21976,OM-RGC.v2.005568949:0.13917)0.953:0.08075,(OM-RGC.v2.004623601:0.02847,(OM-RGC.v2.006469984:0.01535,OM-RGC.v2.004690609:0.02771)0.790:0.02115)1.000:0.41337)0.935:0.06715)0.928:0.07874,((OM-RGC.v2.004962584:0.05626,OM-RGC.v2.005023474:0.10012)1.000:0.20069,(OM-RGC.v2.004863881:0.11006,(OM-RGC.v2.004881281:0.08071,OM-RGC.v2.005956318:0.04665)0.987:0.08245)0.866:0.09207)0.975:0.11268)0.926:0.10160)0.892:0.13968)0.894:0.16349)0.913:0.09735,(OM-RGC.v2.005007737:0.34242,((((OM-RGC.v2.004994658:0.40230,OM-RGC.v2.005060289:0.24702)0.945:0.08094,((OM-RGC.v2.005066723:0.09952,(OM-RGC.v2.006369104:0.08469,(OM-RGC.v2.005068135:0.04063,OM-RGC.v2.006005321:0.03319)0.953:0.03928)0.284:0.02820)0.998:0.12554,((OM-RGC.v2.005630540:0.09512,OM-RGC.v2.006026944:0.10738)0.367:0.02348,((OM-RGC.v2.005013219:0.05205,OM-RGC.v2.005014705:0.02307)1.000:0.09928,(OM-RGC.v2.004956710:0.01758,(OM-RGC.v2.004937008:0.05008,OM-RGC.v2.005553308:0.03723)0.144:0.01206)1.000:0.14853)0.510:0.03422)0.991:0.10694)0.926:0.06593)0.874:0.04977,((OM-RGC.v2.005033347:0.10316,(((OM-RGC.v2.006263752:0.08526,(((OM-RGC.v2.004779161:0.04842,OM-RGC.v2.005023803:0.01138)0.985:0.03501,OM-RGC.v2.005020789:0.09317)0.604:0.01128,OM-RGC.v2.005006668:0.10831)0.880:0.01247)0.693:0.00697,((OM-RGC.v2.006266474:0.04974,(OM-RGC.v2.005062450:0.05766,(OM-RGC.v2.005006552:0.06056,(OM-RGC.v2.005006467:0.02079,OM-RGC.v2.005032255:0.02631)0.962:0.03063)0.179:0.00959)0.917:0.02024)0.606:0.00702,OM-RGC.v2.005027452:0.08702)0.332:0.00633)0.817:0.01849,(OM-RGC.v2.005742884:0.03495,OM-RGC.v2.007063129:0.00391)0.218:0.00865)0.979:0.05678)0.990:0.11946,(OM-RGC.v2.006111029:0.08665,OM-RGC.v2.006839108:0.22149)0.921:0.12734)0.496:0.08411)0.968:0.11832,OM-RGC.v2.004823285:0.40703)0.756:0.08265)1.000:0.41015)0.698:0.11387)0.849:0.10361,((OM-RGC.v2.005001974:0.04463,(OM-RGC.v2.004994730:0.06613,OM-RGC.v2.005293458:0.03018)0.899:0.06262)1.000:0.29649,((OM-RGC.v2.004992383:0.06241,(OM-RGC.v2.006759627:0.08997,(OM-RGC.v2.004978193:0.10873,((OM-RGC.v2.004971675:0.03835,(OM-RGC.v2.005191689:0.00311,(OM-RGC.v2.004985709:0.01840,OM-RGC.v2.004974173:0.02437)0.757:0.00282)0.910:0.01834)1.000:0.08097,(OM-RGC.v2.004978201:0.01862,OM-RGC.v2.005910679:0.02151)0.966:0.03824)0.457:0.02230)0.663:0.02919)0.505:0.02799)0.728:0.02062,(OM-RGC.v2.004986490:0.04644,OM-RGC.v2.005029726:0.06555)0.284:0.02448)1.000:0.26877)1.000:0.41091)0.994:0.27782)0.993:0.26781,(OM-RGC.v2.004784525:1.08778,((OM-RGC.v2.005078042:0.32161,(OM-RGC.v2.006135732:0.30872,(OM-RGC.v2.004993322:0.01806,OM-RGC.v2.005895177:0.06596)1.000:0.24505)0.918:0.16479)1.000:0.71382,((OM-RGC.v2.004791948:0.06663,OM-RGC.v2.004957182:0.04856)1.000:0.64482,(((OM-RGC.v2.004256764:0.41976,OM-RGC.v2.005910717:0.33310)0.884:0.08320,(OM-RGC.v2.004875251:0.37389,OM-RGC.v2.005697218:0.44508)0.608:0.13706)0.854:0.26517,(OM-RGC.v2.004806211:0.66997,OM-RGC.v2.004856267:0.41399)0.787:0.21527)0.427:0.19223)0.996:0.43532)0.997:0.33173)0.504:0.13075)0.942:0.12146,((((OM-RGC.v2.004686121:1.53928,(OM-RGC.v2.005760862:0.67644,((OM-RGC.v2.004624386:0.28757,(OM-RGC.v2.004032808:0.23085,(OM-RGC.v2.004580648:0.08078,OM-RGC.v2.004590911:0.07686)0.997:0.13272)0.995:0.15513)0.976:0.16431,((OM-RGC.v2.006335966:0.14130,((OM-RGC.v2.004772642:0.01234,OM-RGC.v2.004787471:0.06286)0.997:0.09720,(OM-RGC.v2.004779036:0.02743,OM-RGC.v2.004783892:0.05819)0.985:0.05674)0.425:0.05260)1.000:0.22351,(OM-RGC.v2.004754254:0.22479,(OM-RGC.v2.004708300:0.01920,(OM-RGC.v2.004710213:0.08230,OM-RGC.v2.005806441:0.05891)0.950:0.04513)1.000:0.26824)0.993:0.18898)0.044:0.10383)0.283:0.12916)1.000:1.10902)0.683:0.19985,((OM-RGC.v2.005333343:0.79531,(OM-RGC.v2.004656125:0.33297,OM-RGC.v2.004759058:0.60571)0.999:0.36291)0.982:0.21687,(((OM-RGC.v2.004686355:0.55790,OM-RGC.v2.004753584:0.37354)0.996:0.34922,OM-RGC.v2.004920439:1.18989)0.788:0.12059,OM-RGC.v2.004532865:0.92931)0.662:0.08872)0.931:0.11538)0.053:0.07252,((((OM-RGC.v2.005269171:0.72875,OM-RGC.v2.005321849:0.40236)0.994:0.37937,((OM-RGC.v2.006221835:0.42737,(OM-RGC.v2.006201664:0.09681,(OM-RGC.v2.006202971:0.07730,OM-RGC.v2.006935268:0.01250)0.560:0.05724)0.997:0.32402)0.998:0.42859,OM-RGC.v2.006443878:1.19386)0.556:0.10092)0.992:0.37145,((OM-RGC.v2.005657397:0.57188,(OM-RGC.v2.005564121:0.07158,(OM-RGC.v2.005582603:0.06639,OM-RGC.v2.005592127:0.05568)0.970:0.15448)1.000:0.78213)0.998:0.45718,((OM-RGC.v2.005612295:0.92510,(OM-RGC.v2.005781129:0.86733,OM-RGC.v2.006157345:0.87884)0.878:0.16256)0.944:0.18086,((OM-RGC.v2.005214658:0.36005,(OM-RGC.v2.004648654:0.05371,OM-RGC.v2.005129772:0.03508)1.000:0.34840)1.000:0.36484,((OM-RGC.v2.005439097:0.42756,(OM-RGC.v2.005418576:0.07280,OM-RGC.v2.005428246:0.11801)1.000:0.30386)1.000:0.30447,((OM-RGC.v2.005469923:0.03191,(OM-RGC.v2.005460432:0.01037,(OM-RGC.v2.005376971:0.06358,OM-RGC.v2.005415671:0.07080)0.948:0.03448)0.981:0.07180)1.000:0.49578,((OM-RGC.v2.005205222:0.15645,OM-RGC.v2.005401092:0.17131)1.000:0.24686,((OM-RGC.v2.005304334:0.10713,OM-RGC.v2.005309243:0.07608)1.000:0.30979,(OM-RGC.v2.005363435:0.23226,(OM-RGC.v2.005301205:0.06633,OM-RGC.v2.005313002:0.12012)0.980:0.10551)0.986:0.13655)0.926:0.09570)0.999:0.22014)0.301:0.09714)0.755:0.08237)0.974:0.20708)0.976:0.24300)0.981:0.30197)0.997:0.28106,((OM-RGC.v2.005664148:1.05844,(OM-RGC.v2.004940713:0.73763,OM-RGC.v2.005087419:1.24426)0.776:0.16448)0.914:0.19402,(OM-RGC.v2.005301489:0.92337,((OM-RGC.v2.007219751:0.78092,(OM-RGC.v2.005057827:0.72530,OM-RGC.v2.005086576:0.77219)0.884:0.15348)0.660:0.11658,((OM-RGC.v2.005049333:0.62533,OM-RGC.v2.005128888:0.43489)0.995:0.37836,OM-RGC.v2.005066510:0.68203)0.733:0.09113)0.937:0.12254)0.950:0.18473)0.000:0.09558)0.993:0.18904)0.487:0.01867,((OM-RGC.v2.006242299:0.52557,OM-RGC.v2.006557854:0.55499)1.000:0.72461,(((((OM-RGC.v2.005779846:0.34480,(OM-RGC.v2.004857535:0.18639,OM-RGC.v2.005975551:0.25191)0.810:0.14736)1.000:0.32160,(((OM-RGC.v2.004906103:0.08737,OM-RGC.v2.004918697:0.05994)1.000:0.36484,(OM-RGC.v2.004844265:0.38925,OM-RGC.v2.004631843:0.60729)0.884:0.13953)0.354:0.09262,(OM-RGC.v2.004685559:0.78482,OM-RGC.v2.004591942:1.00754)0.936:0.18123)0.989:0.20056)0.966:0.12792,((OM-RGC.v2.004980628:0.31371,((OM-RGC.v2.004882463:0.17964,(OM-RGC.v2.005463594:0.04163,(OM-RGC.v2.004858192:0.08442,OM-RGC.v2.004851053:0.17370)0.479:0.03573)0.275:0.05192)1.000:0.19031,(OM-RGC.v2.004848155:0.29149,(OM-RGC.v2.004881183:0.14385,(OM-RGC.v2.004712146:0.15381,OM-RGC.v2.004882179:0.05696)0.989:0.08121)0.903:0.05302)0.758:0.06300)0.033:0.08298)1.000:0.44737,(OM-RGC.v2.004817050:0.61809,(OM-RGC.v2.004726704:0.18506,(OM-RGC.v2.004726020:0.11769,OM-RGC.v2.004851720:0.13776)0.928:0.08117)0.997:0.30559)0.671:0.15322)1.000:0.54961)0.704:0.05394,((OM-RGC.v2.004324690:0.72340,(OM-RGC.v2.004796638:0.47461,(OM-RGC.v2.004815725:0.14901,OM-RGC.v2.004821812:0.09013)1.000:0.38027)0.892:0.15702)0.986:0.21125,(OM-RGC.v2.004638134:0.55768,(OM-RGC.v2.004723705:0.40100,OM-RGC.v2.004727983:0.43268)0.999:0.28043)0.686:0.12325)0.989:0.20120)0.845:0.10834,(OM-RGC.v2.004499337:0.82714,OM-RGC.v2.005269060:1.13895)0.941:0.21137)0.993:0.12975)0.896:0.05638)0.921:0.06000)0.914:0.08180)1.000:0.26001)0.996:0.19837)0.366:0.04771)0.888:0.14483,OM-RGC.v2.004678259:1.32129)0.280:0.13298,(OM-RGC.v2.004672743:1.42332,(OM-RGC.v2.004915974:1.65913,(((((OM-RGC.v2.004499447:0.08905,OM-RGC.v2.007018266:0.17684)1.000:0.71616,(OM-RGC.v2.004755485:0.40507,(OM-RGC.v2.004723721:0.59260,(OM-RGC.v2.004523611:0.49261,OM-RGC.v2.004754008:0.43230)0.991:0.26800)0.828:0.17015)1.000:0.51526)0.871:0.14125,(OM-RGC.v2.006026463:0.02961,(OM-RGC.v2.003933265:0.04879,OM-RGC.v2.004977261:0.13837)0.491:0.03446)1.000:0.92898)0.663:0.09184,((OM-RGC.v2.004422940:0.03983,OM-RGC.v2.004436516:0.02590)1.000:0.55547,((OM-RGC.v2.004391004:0.06913,OM-RGC.v2.004398880:0.04467)0.304:0.05062,(OM-RGC.v2.004414823:0.11581,(OM-RGC.v2.003983960:0.01885,OM-RGC.v2.006724390:0.03147)0.975:0.05612)0.943:0.09787)1.000:0.49019)0.891:0.14264)1.000:0.48367,((OM-RGC.v2.004052447:0.92569,OM-RGC.v2.004362631:0.64141)1.000:0.80452,((((OM-RGC.v2.005868559:0.44266,(OM-RGC.v2.007229000:0.23573,((OM-RGC.v2.004922762:0.14253,OM-RGC.v2.004923148:0.12520)1.000:0.18675,(OM-RGC.v2.005046068:0.19738,OM-RGC.v2.005063910:0.17017)0.987:0.13423)0.987:0.12660)0.213:0.08770)0.994:0.17231,(((OM-RGC.v2.004438926:0.62645,OM-RGC.v2.006447141:0.51451)0.393:0.08608,((OM-RGC.v2.004560602:0.33904,OM-RGC.v2.006163293:0.26504)1.000:0.62217,((OM-RGC.v2.003639393:0.19417,OM-RGC.v2.004984976:0.23419)1.000:0.89126,OM-RGC.v2.004595819:0.46896)0.335:0.10322)0.513:0.06274)0.862:0.06843,(OM-RGC.v2.006810679:0.60984,(OM-RGC.v2.003649000:0.11256,OM-RGC.v2.003912441:0.16990)1.000:0.40613)0.992:0.25941)0.676:0.06125)0.864:0.09664,((OM-RGC.v2.007135393:0.53375,(OM-RGC.v2.005068558:0.07196,OM-RGC.v2.005070603:0.01665)0.997:0.49340)1.000:0.79026,(((OM-RGC.v2.004684782:0.69785,((OM-RGC.v2.004778670:0.06590,OM-RGC.v2.004781717:0.06787)1.000:0.34871,(OM-RGC.v2.004640346:0.09929,OM-RGC.v2.004679531:0.18336)0.999:0.18679)0.916:0.10221)0.946:0.10005,(OM-RGC.v2.004605755:0.61340,(OM-RGC.v2.004698575:0.19802,(OM-RGC.v2.004748225:0.04246,OM-RGC.v2.004755108:0.02962)0.998:0.19965)1.000:0.38114)0.715:0.05883)0.583:0.09556,(((((OM-RGC.v2.006525961:0.20647,OM-RGC.v2.006927488:0.25633)0.361:0.02659,(((((OM-RGC.v2.004698115:0.07520,OM-RGC.v2.004700920:0.12316)0.994:0.10386,(OM-RGC.v2.004683782:0.06186,OM-RGC.v2.004700843:0.01594)1.000:0.31003)0.365:0.05332,OM-RGC.v2.004603051:0.22396)0.170:0.02973,OM-RGC.v2.004699485:0.19133)0.949:0.06833,OM-RGC.v2.004698129:0.23521)0.356:0.04954)0.989:0.11116,(OM-RGC.v2.004295404:0.07688,OM-RGC.v2.004665936:0.11081)1.000:0.17918)0.724:0.04136,(OM-RGC.v2.004779637:0.05055,(OM-RGC.v2.004570209:0.05601,OM-RGC.v2.004782214:0.05071)0.962:0.04805)0.990:0.10688)1.000:0.38123,OM-RGC.v2.004682758:0.62281)0.000:0.05592)0.377:0.10506)0.998:0.38922)0.891:0.08130,(OM-RGC.v2.004155174:0.41158,OM-RGC.v2.004364239:0.49770)0.997:0.27234)0.953:0.17776)0.977:0.21120)0.951:0.23232)0.933:0.17265)0.089:0.07273)0.977:0.17862,((((OM-RGC.v2.004274176:0.82346,(OM-RGC.v2.004574981:0.76756,OM-RGC.v2.005062013:0.60453)0.989:0.40876)0.999:0.61596,(OM-RGC.v2.004051669:0.23768,OM-RGC.v2.005274171:0.35221)1.000:0.88928)0.282:0.16712,(OM-RGC.v2.004346093:1.01927,(OM-RGC.v2.004600882:1.09389,(OM-RGC.v2.004725268:0.26074,(((OM-RGC.v2.006565753:0.03161,OM-RGC.v2.006970794:0.04392)0.993:0.10560,(OM-RGC.v2.004656047:0.06036,(OM-RGC.v2.004817453:0.11699,(OM-RGC.v2.006355439:0.10008,(OM-RGC.v2.005570602:0.03613,OM-RGC.v2.005608900:0.03307)0.996:0.04906)0.037:0.02061)0.240:0.01004)0.999:0.13760)0.997:0.17499,OM-RGC.v2.006814975:0.17138)0.794:0.13529)1.000:1.16009)1.000:1.03015)0.819:0.14596)0.998:0.38132,(OM-RGC.v2.004566930:1.29210,((((((((((((((OM-RGC.v2.004608274:0.41989,((OM-RGC.v2.004122566:0.23149,(((OM-RGC.v2.004313198:0.14967,(OM-RGC.v2.004627679:0.09836,OM-RGC.v2.005630579:0.07732)0.495:0.03331)0.969:0.05363,OM-RGC.v2.004625885:0.11284)0.118:0.01852,OM-RGC.v2.004619405:0.10625)1.000:0.23838)0.992:0.15433,(OM-RGC.v2.004580690:0.34161,(OM-RGC.v2.004621264:0.11947,OM-RGC.v2.004621308:0.11380)1.000:0.22259)0.423:0.07146)0.976:0.10769)0.272:0.04109,OM-RGC.v2.004676393:0.42984)0.774:0.05657,((OM-RGC.v2.004940542:0.34642,(OM-RGC.v2.004508102:0.17953,(OM-RGC.v2.005920217:0.20989,OM-RGC.v2.007203493:0.19343)0.599:0.03025)1.000:0.40608)0.499:0.04058,(OM-RGC.v2.004596465:0.41309,OM-RGC.v2.007274668:0.30634)0.766:0.07214)0.858:0.07195)0.938:0.11469,(OM-RGC.v2.004211904:0.06527,OM-RGC.v2.005573961:0.02571)1.000:0.63279)0.511:0.04500,OM-RGC.v2.004923710:0.51062)0.871:0.07204,((OM-RGC.v2.005282262:0.67132,(OM-RGC.v2.004677539:0.35771,((OM-RGC.v2.004038532:0.22612,(OM-RGC.v2.004058743:0.31192,OM-RGC.v2.004172536:0.15450)0.911:0.05547)0.994:0.11105,(OM-RGC.v2.004691961:0.32429,(OM-RGC.v2.004596905:0.31421,(OM-RGC.v2.004717556:0.11449,OM-RGC.v2.004789904:0.13542)1.000:0.25009)0.238:0.05163)0.994:0.13921)0.872:0.05393)0.974:0.10289)0.996:0.17125,(((OM-RGC.v2.004645828:0.03887,OM-RGC.v2.004662043:0.02669)1.000:0.45792,(OM-RGC.v2.004924335:0.45525,OM-RGC.v2.005704794:0.69960)0.878:0.11424)0.030:0.02832,(OM-RGC.v2.004683375:0.32310,(OM-RGC.v2.004940936:0.04711,OM-RGC.v2.004947592:0.05111)1.000:0.38989)0.994:0.15709)0.999:0.16392)0.879:0.03256)0.643:0.05720,(OM-RGC.v2.004663037:0.47948,(OM-RGC.v2.004662763:0.41668,((OM-RGC.v2.003772103:0.05258,(OM-RGC.v2.003621638:0.04669,(OM-RGC.v2.004017207:0.01867,OM-RGC.v2.004024049:0.04323)0.999:0.06699)0.436:0.02269)1.000:0.28065,(OM-RGC.v2.004206289:0.19435,(OM-RGC.v2.005685346:0.16699,(OM-RGC.v2.003843274:0.03225,OM-RGC.v2.004427911:0.06583)1.000:0.21399)1.000:0.26411)0.147:0.05069)0.514:0.06653)0.702:0.06640)0.956:0.09507)0.402:0.05740,(OM-RGC.v2.004279818:0.48892,(OM-RGC.v2.006409817:0.32110,(OM-RGC.v2.004815651:0.25927,(OM-RGC.v2.004824421:0.00319,(OM-RGC.v2.004826757:0.02972,(OM-RGC.v2.004812145:0.01167,OM-RGC.v2.004819416:0.03799)0.830:0.00516)0.941:0.03490)1.000:0.26481)1.000:0.27030)0.954:0.12993)0.882:0.09100)0.995:0.10057,(OM-RGC.v2.004316961:0.52314,(OM-RGC.v2.004749922:0.42696,OM-RGC.v2.003881602:0.53089)0.413:0.06192)0.697:0.05352)0.596:0.02662,((((((OM-RGC.v2.004188355:0.04515,OM-RGC.v2.006760633:0.01894)0.976:0.04762,(OM-RGC.v2.004198588:0.05776,OM-RGC.v2.005765427:0.05656)0.637:0.02047)0.835:0.03392,(OM-RGC.v2.004185110:0.17281,(OM-RGC.v2.004189592:0.11914,(OM-RGC.v2.004188852:0.19313,(OM-RGC.v2.004194263:0.05320,OM-RGC.v2.004258480:0.04031)0.970:0.04738)0.288:0.03260)0.983:0.08524)1.000:0.23564)0.919:0.06403,((OM-RGC.v2.004189650:0.00800,OM-RGC.v2.004200322:0.03967)0.999:0.08069,(OM-RGC.v2.004161223:0.06189,OM-RGC.v2.004197075:0.09381)0.832:0.04164)0.119:0.03538)1.000:0.33509,(OM-RGC.v2.004564014:0.36716,(OM-RGC.v2.004362494:0.28550,((OM-RGC.v2.004055760:0.04270,OM-RGC.v2.004257326:0.03785)1.000:0.18032,((OM-RGC.v2.004256214:0.01474,OM-RGC.v2.004256714:0.03372)1.000:0.09670,(OM-RGC.v2.004256518:0.05344,OM-RGC.v2.004260296:0.07535)0.974:0.06253)0.920:0.05327)0.979:0.10904)0.964:0.10706)0.660:0.08308)0.962:0.10536,((OM-RGC.v2.003928553:0.28825,(OM-RGC.v2.004326334:0.23281,(OM-RGC.v2.004386083:0.14596,(OM-RGC.v2.004200799:0.05225,OM-RGC.v2.004312206:0.05269)1.000:0.18666)0.987:0.12048)0.995:0.15041)0.983:0.11141,((OM-RGC.v2.004412059:0.09596,OM-RGC.v2.004788131:0.15841)0.995:0.19651,(OM-RGC.v2.004431914:0.30321,(OM-RGC.v2.004440979:0.21666,((OM-RGC.v2.004428588:0.05120,OM-RGC.v2.005697872:0.01781)0.999:0.10155,(OM-RGC.v2.004428129:0.05628,(OM-RGC.v2.004423553:0.01609,(OM-RGC.v2.004433956:0.04143,OM-RGC.v2.004625119:0.01990)0.947:0.01997)0.993:0.07340)0.987:0.08930)0.955:0.08368)0.988:0.16005)0.999:0.23271)0.999:0.27813)0.985:0.12583)0.797:0.04688)0.898:0.07014,((OM-RGC.v2.005053183:0.34158,(OM-RGC.v2.005084741:0.06811,OM-RGC.v2.005091730:0.02688)1.000:0.29354)1.000:0.29092,(((((OM-RGC.v2.005604053:0.04395,OM-RGC.v2.005617655:0.05470)0.996:0.13625,(OM-RGC.v2.005758654:0.19781,OM-RGC.v2.005921321:0.17378)0.174:0.07049)1.000:0.36082,(OM-RGC.v2.004494130:0.23035,(OM-RGC.v2.005137845:0.06923,((OM-RGC.v2.004494789:0.03206,OM-RGC.v2.005660179:0.03317)0.932:0.02318,(OM-RGC.v2.005664595:0.03119,OM-RGC.v2.005660701:0.06580)0.880:0.02251)0.909:0.03656)1.000:0.25995)0.988:0.15035)0.715:0.06642,OM-RGC.v2.004797386:0.36496)0.254:0.05639,OM-RGC.v2.004628496:0.64336)0.882:0.08726)1.000:0.28524)0.789:0.03053,((OM-RGC.v2.003843416:0.36972,(OM-RGC.v2.003774773:0.08285,(OM-RGC.v2.003725545:0.03135,OM-RGC.v2.006215307:0.04039)0.988:0.09929)1.000:0.27027)0.328:0.07905,(((OM-RGC.v2.003839510:0.20323,(OM-RGC.v2.003838111:0.23999,OM-RGC.v2.003841819:0.23478)0.411:0.04482)0.990:0.09979,(((OM-RGC.v2.004158466:0.25329,OM-RGC.v2.004172705:0.23632)0.985:0.10880,(OM-RGC.v2.003854527:0.37833,(OM-RGC.v2.003952932:0.21219,OM-RGC.v2.006728362:0.16800)0.243:0.04045)0.895:0.08334)0.361:0.06365,(((OM-RGC.v2.005493724:0.17417,((OM-RGC.v2.003777546:0.02019,(OM-RGC.v2.003779134:0.03195,OM-RGC.v2.005277674:0.06376)0.415:0.00940)0.845:0.01427,OM-RGC.v2.003792083:0.04091)0.999:0.19193)0.882:0.06997,(OM-RGC.v2.003908140:0.28242,OM-RGC.v2.003908249:0.20128)0.642:0.08052)1.000:0.19965,OM-RGC.v2.004046192:0.57257)0.958:0.08462)0.965:0.06893)0.308:0.02663,((OM-RGC.v2.004032920:0.07778,(OM-RGC.v2.004103013:0.03765,OM-RGC.v2.004109701:0.06799)0.967:0.08037)1.000:0.18471,(OM-RGC.v2.004115654:0.35209,(OM-RGC.v2.003854801:0.02246,OM-RGC.v2.003865082:0.02055)1.000:0.27016)0.805:0.07853)0.979:0.08656)0.991:0.11444)1.000:0.21310)0.847:0.03177,OM-RGC.v2.004699660:0.95414)0.406:0.07270,OM-RGC.v2.006199744:0.75402)0.999:0.36543)0.767:0.09432)0.907:0.08814)0.824:0.04750)0.833:0.04280)0.970:0.09012)0.830:0.05898,((OM-RGC.v2.004551019:0.98026,(((((OM-RGC.v2.004550575:0.08748,OM-RGC.v2.004572116:0.04214)1.000:0.37483,(AEI80320.1:0.25731,(OM-RGC.v2.004461987:0.01304,OM-RGC.v2.004470566:0.01913)1.000:0.22863)0.913:0.09378)0.865:0.06232,(WP_049667470.1:0.21929,((EIJ77596.1:0.01469,EIJ77618.1:0.05858)1.000:0.45851,(EIJ78397.1:0.03302,(EIJ80770.1:0.01375,EIJ83020.1:0.02690)0.972:0.03342)0.997:0.11567)0.131:0.02115)0.999:0.16036)0.984:0.10706,((OM-RGC.v2.004606127:0.43773,OM-RGC.v2.004576388:0.60522)0.309:0.04331,(((OM-RGC.v2.004658403:0.28738,(OM-RGC.v2.004637619:0.02369,(OM-RGC.v2.004634086:0.03077,OM-RGC.v2.004635161:0.02067)0.277:0.01112)1.000:0.19579)0.854:0.06975,((OM-RGC.v2.004626823:0.02271,(OM-RGC.v2.004626686:0.03639,OM-RGC.v2.005020179:0.03658)0.974:0.04376)0.998:0.12062,(OM-RGC.v2.004832096:0.18352,((OM-RGC.v2.004147088:0.02417,OM-RGC.v2.004601943:0.04252)0.974:0.03921,(OM-RGC.v2.004828879:0.08207,(OM-RGC.v2.004834805:0.04117,OM-RGC.v2.005006044:0.03817)0.918:0.01953)0.714:0.01574)0.840:0.04478)0.999:0.12063)0.787:0.04175)0.165:0.03618,((OM-RGC.v2.004612694:0.03262,OM-RGC.v2.004626072:0.01149)1.000:0.23364,((OM-RGC.v2.004612398:0.08862,(OM-RGC.v2.004633173:0.01398,OM-RGC.v2.004633294:0.00716)1.000:0.11500)1.000:0.19429,(OM-RGC.v2.004609266:0.14202,(OM-RGC.v2.004583513:0.01427,OM-RGC.v2.004592361:0.06968)0.985:0.08494)1.000:0.17513)0.800:0.03464)0.272:0.03052)0.965:0.10767)0.977:0.11348)1.000:0.21540,(OM-RGC.v2.004780563:0.82860,(OM-RGC.v2.004405499:0.50133,(OM-RGC.v2.004347733:0.32062,(OM-RGC.v2.004475630:0.18152,(((((OM-RGC.v2.004481682:0.00836,(OM-RGC.v2.004475024:0.00560,OM-RGC.v2.004474919:0.02751)0.960:0.02214)0.974:0.03698,(OM-RGC.v2.004367718:0.01311,(OM-RGC.v2.004453093:0.02111,OM-RGC.v2.004459625:0.00253)0.982:0.02438)0.999:0.06790)1.000:0.09277,((OM-RGC.v2.004478504:0.06769,(OM-RGC.v2.004462524:0.03191,OM-RGC.v2.004466742:0.06512)0.618:0.01745)0.773:0.02285,((OM-RGC.v2.003920346:0.01074,(OM-RGC.v2.004453543:0.00055,OM-RGC.v2.004467427:0.00525)0.773:0.00554)1.000:0.06810,(OM-RGC.v2.004460718:0.05630,(OM-RGC.v2.004455471:0.02333,OM-RGC.v2.004459673:0.00620)0.494:0.01077)0.986:0.04836)1.000:0.08601)0.963:0.04156)0.998:0.08692,(OM-RGC.v2.004352420:0.21610,(OM-RGC.v2.004323779:0.11623,OM-RGC.v2.004481217:0.18588)0.980:0.07748)0.974:0.06179)0.950:0.07228,(((OM-RGC.v2.004458119:0.05789,(OM-RGC.v2.004455489:0.03337,OM-RGC.v2.006561361:0.03812)0.443:0.00792)0.907:0.02594,((OM-RGC.v2.004477545:0.08783,(OM-RGC.v2.004455453:0.01317,OM-RGC.v2.004478116:0.00846)1.000:0.11558)0.181:0.01476,(OM-RGC.v2.004476604:0.01699,(OM-RGC.v2.004472334:0.01240,OM-RGC.v2.004524423:0.01360)0.781:0.01047)0.818:0.02216)0.983:0.04764)0.282:0.02140,OM-RGC.v2.004469284:0.08116)1.000:0.20328)0.000:0.04552)1.000:0.28514)0.982:0.15168)0.972:0.15935)1.000:0.29366)0.967:0.14784)0.778:0.06320,((OM-RGC.v2.004333054:0.46384,(OM-RGC.v2.004453720:0.03491,OM-RGC.v2.004468143:0.07153)1.000:0.50950)1.000:0.62969,((OM-RGC.v2.004492135:0.26886,OM-RGC.v2.004511413:0.29855)1.000:0.81669,((OM-RGC.v2.004381661:0.38374,(OM-RGC.v2.004448089:0.20976,(OM-RGC.v2.004449447:0.13612,(OM-RGC.v2.004327781:0.01326,OM-RGC.v2.005223241:0.06370)0.994:0.10251)0.989:0.13044)0.998:0.24476)1.000:0.38627,(OM-RGC.v2.004454377:0.62512,((OM-RGC.v2.004566984:0.34376,(OM-RGC.v2.004531259:0.23748,(OM-RGC.v2.004595047:0.17373,OM-RGC.v2.005210469:0.25456)0.997:0.18714)0.300:0.04122)1.000:0.36030,(OM-RGC.v2.004596833:0.25468,OM-RGC.v2.005245744:0.34910)0.994:0.24122)0.910:0.14183)0.962:0.13325)0.927:0.09471)0.097:0.06614)0.876:0.06232)0.202:0.06198)0.477:0.04894,((((OM-RGC.v2.003575653:0.03462,OM-RGC.v2.006414558:0.05663)0.716:0.01786,(OM-RGC.v2.004220062:0.06281,(OM-RGC.v2.004216303:0.04686,(OM-RGC.v2.004213876:0.01824,(OM-RGC.v2.004220205:0.01094,OM-RGC.v2.004227280:0.04116)0.999:0.04865)0.903:0.01858)1.000:0.09737)0.706:0.04612)1.000:0.68014,(OM-RGC.v2.004518696:0.23589,((OM-RGC.v2.004642728:0.09575,((OM-RGC.v2.004664628:0.01360,OM-RGC.v2.004670571:0.06094)1.000:0.12440,(OM-RGC.v2.006998460:0.04530,((OM-RGC.v2.004693580:0.05325,(((OM-RGC.v2.005194259:0.03202,OM-RGC.v2.004686778:0.08190)0.744:0.00134,(OM-RGC.v2.005763258:0.03616,OM-RGC.v2.004676020:0.00399)0.936:0.01479)0.797:0.00820,(OM-RGC.v2.005187292:0.02331,(OM-RGC.v2.004678032:0.00874,OM-RGC.v2.004578631:0.04405)0.798:0.00456)0.708:0.00272)0.880:0.00055)0.919:0.02196,OM-RGC.v2.005188731:0.01213)0.577:0.00393)1.000:0.08313)0.968:0.06845)0.763:0.06388,OM-RGC.v2.004691042:0.06559)0.995:0.24675)0.999:0.44089)0.999:0.39205,(OM-RGC.v2.004697253:1.11796,OM-RGC.v2.003959610:1.05059)0.855:0.15138)0.927:0.11154)0.666:0.06450)0.999:0.21127)0.899:0.07679,(((OM-RGC.v2.004582280:0.19007,OM-RGC.v2.004591445:0.13612)1.000:0.80792,((OM-RGC.v2.004471674:0.23271,OM-RGC.v2.006320520:0.10827)1.000:0.40771,(OM-RGC.v2.004686502:0.50954,(OM-RGC.v2.004582106:0.11862,OM-RGC.v2.004892209:0.15060)1.000:0.37823)0.879:0.09522)0.969:0.21524)0.725:0.14953,((OM-RGC.v2.004548498:0.28831,OM-RGC.v2.004564875:0.34363)1.000:0.37286,(OM-RGC.v2.004167119:0.55584,OM-RGC.v2.004600806:0.59464)0.385:0.10378)0.947:0.11667)0.820:0.06349)0.172:0.07598,(OM-RGC.v2.004580692:0.51232,(((OM-RGC.v2.004552417:0.06483,(OM-RGC.v2.004554178:0.05667,(OM-RGC.v2.004197018:0.09781,OM-RGC.v2.004559425:0.05075)0.411:0.01350)0.715:0.01278)0.696:0.01145,(OM-RGC.v2.004563242:0.08736,(OM-RGC.v2.004565950:0.02498,(OM-RGC.v2.004559976:0.03089,(OM-RGC.v2.004553273:0.02706,OM-RGC.v2.004568511:0.02991)0.953:0.02071)0.906:0.01298)0.940:0.02786)0.991:0.09928)1.000:0.41975,(OM-RGC.v2.004520827:0.33930,OM-RGC.v2.004579279:0.38235)0.998:0.27120)0.864:0.11711)1.000:0.35914)0.936:0.13873)0.939:0.12705)0.529:0.12687)0.915:0.09394,OM-RGC.v2.004636534:0.68440)0.000:0.04684)0.388:0.07608)0.000:0.03009,((((OM-RGC.v2.005520270:0.54131,OM-RGC.v2.005158293:0.44883)0.699:0.16897,((OM-RGC.v2.004071499:0.06264,(OM-RGC.v2.007200372:0.03894,(OM-RGC.v2.004494801:0.03661,OM-RGC.v2.004826335:0.02208)0.774:0.01065)0.904:0.04505)1.000:0.65232,(((OM-RGC.v2.004540549:0.06642,OM-RGC.v2.004543652:0.12515)1.000:0.38163,(OM-RGC.v2.004604418:0.24695,(OM-RGC.v2.004605475:0.28576,(OM-RGC.v2.004571997:0.27800,OM-RGC.v2.004603823:0.18613)0.983:0.12942)0.978:0.11057)0.968:0.09226)0.015:0.04232,((((OM-RGC.v2.004398712:0.18253,(OM-RGC.v2.004485966:0.17396,(OM-RGC.v2.004301324:0.04510,OM-RGC.v2.004436440:0.02444)1.000:0.20140)1.000:0.25290)0.989:0.13511,((OM-RGC.v2.004407138:0.12220,OM-RGC.v2.004626271:0.19585)0.936:0.08460,(OM-RGC.v2.004626722:0.04551,(OM-RGC.v2.006824343:0.05486,OM-RGC.v2.004814249:0.03871)0.485:0.02183)1.000:0.33859)0.153:0.02819)0.561:0.04525,((OM-RGC.v2.004519213:0.07367,((OM-RGC.v2.005261052:0.03764,(OM-RGC.v2.004345241:0.02766,OM-RGC.v2.004516767:0.01055)0.525:0.01572)1.000:0.10253,(OM-RGC.v2.004140523:0.07233,OM-RGC.v2.005722997:0.01373)0.546:0.00383)0.397:0.03176)1.000:0.14978,(OM-RGC.v2.004567527:0.09919,(OM-RGC.v2.004423733:0.10584,OM-RGC.v2.005436743:0.04611)0.992:0.08395)0.272:0.06910)0.997:0.14136)0.981:0.05809,((((OM-RGC.v2.004308203:0.33951,OM-RGC.v2.004371970:0.30089)0.961:0.08584,((((OM-RGC.v2.004550413:0.02476,(OM-RGC.v2.004548015:0.02202,(OM-RGC.v2.004554046:0.00055,OM-RGC.v2.004555263:0.01609)0.075:0.00810)0.933:0.02214)1.000:0.11181,((OM-RGC.v2.004570260:0.00512,OM-RGC.v2.004570878:0.07185)1.000:0.09031,(OM-RGC.v2.004574278:0.03358,OM-RGC.v2.004576879:0.02339)0.968:0.03880)0.978:0.06592)1.000:0.20943,((OM-RGC.v2.004400540:0.07499,(OM-RGC.v2.004414376:0.04515,OM-RGC.v2.004415613:0.03409)0.987:0.04590)0.998:0.09465,((OM-RGC.v2.006986654:0.04151,(OM-RGC.v2.004474889:0.03213,OM-RGC.v2.004474979:0.04642)0.374:0.01006)0.985:0.07533,(OM-RGC.v2.004419305:0.10683,OM-RGC.v2.004479059:0.08223)1.000:0.13995)0.292:0.05433)0.969:0.07889)0.994:0.09478,(OM-RGC.v2.004388068:0.21416,(OM-RGC.v2.003623245:0.19149,OM-RGC.v2.004370430:0.24604)0.985:0.10456)0.996:0.10815)0.173:0.02381)0.838:0.05393,((OM-RGC.v2.004478750:0.22447,OM-RGC.v2.004481214:0.16831)0.946:0.05615,((OM-RGC.v2.006164446:0.45222,(OM-RGC.v2.004252681:0.33966,OM-RGC.v2.004353848:0.20716)0.969:0.09431)0.913:0.04367,(OM-RGC.v2.004387307:0.27345,(OM-RGC.v2.004413861:0.23989,OM-RGC.v2.005801535:0.26719)0.984:0.09727)0.975:0.09654)0.737:0.03216)0.865:0.03310)0.791:0.03128,(OM-RGC.v2.004273644:0.02746,OM-RGC.v2.004292630:0.05899)1.000:0.37787)0.952:0.05002)0.463:0.02822)0.884:0.06156)0.733:0.05099)0.809:0.04652,OM-RGC.v2.007217366:0.47787)0.588:0.03554,((OM-RGC.v2.004129584:0.70739,OM-RGC.v2.004429254:0.49230)0.915:0.14206,((((OM-RGC.v2.004474813:0.05433,(OM-RGC.v2.004569774:0.09308,OM-RGC.v2.004573392:0.05682)0.644:0.02108)1.000:0.26319,(OM-RGC.v2.004337176:0.38835,OM-RGC.v2.004519073:0.20887)1.000:0.23020)0.963:0.10871,(OM-RGC.v2.004225638:0.34088,(OM-RGC.v2.004556917:0.01444,OM-RGC.v2.004588899:0.04559)1.000:0.52738)0.993:0.20181)0.904:0.04659,((((OM-RGC.v2.004477630:0.00519,OM-RGC.v2.004480057:0.01704)1.000:0.25188,(OM-RGC.v2.004099993:0.18875,OM-RGC.v2.004206912:0.12553)1.000:0.42925)0.855:0.06535,((OM-RGC.v2.006806761:0.44479,((OM-RGC.v2.004354281:0.26454,((OM-RGC.v2.004325598:0.06433,((OM-RGC.v2.004323883:0.00533,OM-RGC.v2.004605632:0.00279)0.835:0.00805,(OM-RGC.v2.004324583:0.00807,OM-RGC.v2.004324650:0.02151)0.915:0.01691)0.773:0.03614)0.989:0.07667,((OM-RGC.v2.004305028:0.06437,OM-RGC.v2.004315817:0.03993)0.913:0.03404,(OM-RGC.v2.004325566:0.08725,OM-RGC.v2.005716512:0.05869)0.908:0.05375)0.959:0.07441)0.972:0.10270)1.000:0.17911,(OM-RGC.v2.006199876:0.25820,(OM-RGC.v2.006280876:0.22226,(OM-RGC.v2.005090434:0.00313,OM-RGC.v2.005200230:0.00427)1.000:0.26921)1.000:0.28025)0.904:0.06132)0.931:0.10187)0.920:0.05908,((((OM-RGC.v2.004310423:0.09239,(OM-RGC.v2.004304118:0.04664,((OM-RGC.v2.004298091:0.06217,OM-RGC.v2.004301627:0.08529)0.999:0.09013,OM-RGC.v2.004331979:0.02328)0.305:0.06649)0.899:0.08426)1.000:0.48290,(OM-RGC.v2.004322876:0.03261,(OM-RGC.v2.004307532:0.05099,OM-RGC.v2.004324632:0.04656)0.802:0.03277)1.000:0.65297)0.117:0.10541,((OM-RGC.v2.004333731:0.26877,OM-RGC.v2.004961239:0.26530)0.948:0.09285,(((OM-RGC.v2.003690385:0.40098,OM-RGC.v2.007098742:0.36230)0.949:0.11596,OM-RGC.v2.004444667:0.20086)0.713:0.04743,OM-RGC.v2.004382455:0.28985)0.958:0.06033)0.514:0.03356)0.428:0.03816,OM-RGC.v2.004346106:0.37641)0.641:0.03502)0.638:0.01744)0.815:0.02986,((OM-RGC.v2.005239447:0.07047,(((OM-RGC.v2.004355431:0.02425,(OM-RGC.v2.004292693:0.02153,OM-RGC.v2.004338158:0.03361)0.853:0.02949)0.882:0.01250,OM-RGC.v2.004802919:0.01591)0.090:0.00409,OM-RGC.v2.004354748:0.02723)0.996:0.08786)1.000:0.31685,((OM-RGC.v2.004352404:0.06794,(OM-RGC.v2.004411927:0.06263,(OM-RGC.v2.004414661:0.01749,(OM-RGC.v2.004392118:0.00547,OM-RGC.v2.004399541:0.00830)0.982:0.03121)0.021:0.02065)0.993:0.07402)0.999:0.13467,(OM-RGC.v2.004234114:0.13847,(OM-RGC.v2.004038815:0.18558,OM-RGC.v2.004244750:0.19632)0.085:0.05500)1.000:0.26138)0.995:0.15045)0.528:0.03600)0.630:0.04393)0.722:0.06156)0.479:0.07464)0.993:0.12062)0.928:0.09049,(OM-RGC.v2.004385605:0.20055,(OM-RGC.v2.004353800:0.22366,(OM-RGC.v2.004382489:0.00945,((OM-RGC.v2.004370690:0.02401,(OM-RGC.v2.004320860:0.00916,OM-RGC.v2.004387426:0.01939)0.914:0.02200)0.927:0.02352,OM-RGC.v2.004385564:0.02840)0.812:0.01877)0.981:0.07571)0.971:0.08031)1.000:0.34350)0.980:0.09461,((OM-RGC.v2.004363795:0.49990,(((OM-RGC.v2.004457563:0.04441,OM-RGC.v2.006602610:0.09402)1.000:0.25135,((OM-RGC.v2.004475619:0.12599,(OM-RGC.v2.005545132:0.04855,((OM-RGC.v2.004438001:0.01903,OM-RGC.v2.004465805:0.01935)0.924:0.01326,(OM-RGC.v2.004457998:0.03384,OM-RGC.v2.004459047:0.03428)0.882:0.00848)0.941:0.02947)0.984:0.07546)0.987:0.06643,(OM-RGC.v2.004465086:0.17377,(OM-RGC.v2.004456550:0.11087,(OM-RGC.v2.004420545:0.01827,OM-RGC.v2.004435085:0.03279)1.000:0.13523)0.967:0.06399)0.994:0.08009)0.652:0.02638)0.791:0.04939,(OM-RGC.v2.004479168:0.17876,((OM-RGC.v2.004419934:0.06754,(OM-RGC.v2.004431567:0.09273,(OM-RGC.v2.004073443:0.06114,(OM-RGC.v2.004153813:0.01392,OM-RGC.v2.004619907:0.05663)0.631:0.02070)0.999:0.06786)0.886:0.04277)1.000:0.14435,(OM-RGC.v2.004476422:0.11149,(OM-RGC.v2.004445835:0.11548,(OM-RGC.v2.004427090:0.06978,(OM-RGC.v2.004452184:0.03398,OM-RGC.v2.005697165:0.05499)1.000:0.18151)0.155:0.02018)0.589:0.04016)0.999:0.10717)0.887:0.04714)0.578:0.03655)1.000:0.19015)0.960:0.08025,(OM-RGC.v2.004256056:0.38206,(((OM-RGC.v2.004577831:0.08962,(OM-RGC.v2.004037960:0.01554,(OM-RGC.v2.004640732:0.03205,OM-RGC.v2.005885181:0.03171)0.967:0.03091)0.934:0.03142)0.981:0.07188,((OM-RGC.v2.004756623:0.06960,((OM-RGC.v2.004718356:0.03538,OM-RGC.v2.004726751:0.04051)1.000:0.08882,(OM-RGC.v2.005503840:0.02335,(OM-RGC.v2.004705750:0.04281,OM-RGC.v2.006972435:0.02023)0.860:0.01170)0.997:0.07796)0.984:0.05596)1.000:0.15692,(OM-RGC.v2.005199232:0.07510,(OM-RGC.v2.006081674:0.04500,((OM-RGC.v2.005496724:0.00055,(OM-RGC.v2.004659061:0.01138,OM-RGC.v2.004655756:0.03453)0.571:0.00596)0.998:0.05907,(OM-RGC.v2.004656638:0.04907,((OM-RGC.v2.004655288:0.02718,(OM-RGC.v2.004650177:0.03924,OM-RGC.v2.006396773:0.03829)0.437:0.01240)0.977:0.03313,((OM-RGC.v2.005619830:0.00603,(OM-RGC.v2.004663460:0.01196,(OM-RGC.v2.004643061:0.00769,OM-RGC.v2.005124275:0.03193)0.918:0.01291)0.980:0.02049)0.988:0.03285,(OM-RGC.v2.004641373:0.04529,(OM-RGC.v2.004642706:0.01272,OM-RGC.v2.007167564:0.01166)0.851:0.01248)0.974:0.02795)0.707:0.01532)0.932:0.02116)0.893:0.02512)0.883:0.02080)0.781:0.03110)0.894:0.05292)0.160:0.05024)1.000:0.32462,((((((OM-RGC.v2.004624430:0.04521,(OM-RGC.v2.004630029:0.04320,(OM-RGC.v2.004618169:0.03696,OM-RGC.v2.006898988:0.00053)0.674:0.01300)0.899:0.02063)0.999:0.07648,(OM-RGC.v2.004492896:0.11028,OM-RGC.v2.006815724:0.11005)0.561:0.03061)0.983:0.06571,((OM-RGC.v2.004619977:0.13933,(((OM-RGC.v2.004083171:0.08664,OM-RGC.v2.006177152:0.09866)0.888:0.03120,OM-RGC.v2.004628762:0.12671)0.094:0.01499,OM-RGC.v2.004613266:0.13454)0.870:0.03835)0.989:0.06491,(OM-RGC.v2.004626827:0.16364,((OM-RGC.v2.004407673:0.15776,(OM-RGC.v2.004404598:0.25977,OM-RGC.v2.004628343:0.16559)0.721:0.05631)0.993:0.09533,(OM-RGC.v2.004597454:0.09994,OM-RGC.v2.005320347:0.08981)0.990:0.07969)0.692:0.04504)0.737:0.01143)0.901:0.02879)0.952:0.04009,((((OM-RGC.v2.004623718:0.03684,(OM-RGC.v2.006661506:0.04553,(OM-RGC.v2.004168722:0.05687,OM-RGC.v2.006591336:0.01472)0.907:0.01728)0.818:0.01692)0.996:0.07466,(((OM-RGC.v2.004663466:0.10078,(OM-RGC.v2.005375127:0.01218,(OM-RGC.v2.004707783:0.04277,OM-RGC.v2.004624669:0.02622)0.680:0.02005)1.000:0.08414)0.082:0.01326,OM-RGC.v2.004712966:0.09206)0.220:0.01101,(OM-RGC.v2.004625934:0.07884,OM-RGC.v2.004705250:0.07060)0.919:0.03104)0.946:0.04746)0.996:0.09319,(OM-RGC.v2.005588168:0.10215,(OM-RGC.v2.004554633:0.13352,OM-RGC.v2.004563465:0.14245)0.753:0.04795)0.995:0.08445)0.901:0.04434,(((OM-RGC.v2.006167080:0.19767,((OM-RGC.v2.004482650:0.07345,(OM-RGC.v2.004551392:0.09889,OM-RGC.v2.004561521:0.05903)0.990:0.05948)0.929:0.04471,(((OM-RGC.v2.005116189:0.03849,OM-RGC.v2.006210091:0.02962)0.921:0.02293,(OM-RGC.v2.006270523:0.05882,(OM-RGC.v2.004817845:0.04265,OM-RGC.v2.006320248:0.01692)0.887:0.01854)0.972:0.03161)0.333:0.00871,((OM-RGC.v2.004552287:0.03364,(OM-RGC.v2.006173265:0.01448,OM-RGC.v2.006310375:0.01770)0.288:0.00671)1.000:0.07671,OM-RGC.v2.004497905:0.14756)0.376:0.02954)0.904:0.04714)0.895:0.02491)0.445:0.03341,OM-RGC.v2.004546543:0.22752)0.661:0.03906,(OM-RGC.v2.004551726:0.19169,(OM-RGC.v2.004532975:0.02469,OM-RGC.v2.004618338:0.01813)1.000:0.23299)0.667:0.02715)0.990:0.06608)0.958:0.04381)0.888:0.02299,((OM-RGC.v2.004625717:0.28839,(OM-RGC.v2.004610306:0.05745,OM-RGC.v2.004626053:0.01985)1.000:0.13686)0.924:0.05021,(OM-RGC.v2.004625872:0.17117,((OM-RGC.v2.005096446:0.18464,((OM-RGC.v2.005296094:0.08275,OM-RGC.v2.005330861:0.04634)1.000:0.08918,((OM-RGC.v2.004509426:0.15130,(OM-RGC.v2.004513472:0.14528,(OM-RGC.v2.004498678:0.08988,OM-RGC.v2.004594412:0.04646)0.997:0.06303)0.655:0.02271)0.087:0.01533,(OM-RGC.v2.004594221:0.09619,(OM-RGC.v2.004491655:0.08196,OM-RGC.v2.004625761:0.09761)0.177:0.00981)0.943:0.03472)0.802:0.02459)0.761:0.01911)0.664:0.02413,(OM-RGC.v2.004634956:0.20402,OM-RGC.v2.006761476:0.10899)0.280:0.02730)0.937:0.03597)0.901:0.03434)0.816:0.01202)0.781:0.01253,OM-RGC.v2.004603467:0.19739)0.998:0.11614)0.249:0.05358)0.926:0.08955)0.767:0.04356)0.997:0.14571)0.769:0.06261)0.962:0.06218,(((OM-RGC.v2.004440506:0.02451,OM-RGC.v2.004433795:0.07299)0.942:0.02253,OM-RGC.v2.004422960:0.05951)0.899:0.01386,OM-RGC.v2.004432696:0.01111)1.000:0.27397)0.973:0.06458,((OM-RGC.v2.004426561:0.05237,OM-RGC.v2.004922141:0.03524)1.000:0.07044,(OM-RGC.v2.004423701:0.12826,OM-RGC.v2.004462281:0.09173)0.841:0.02457)0.950:0.03940)0.327:0.02280,OM-RGC.v2.004821458:0.12391)0.113:0.02196)0.436:0.03230)0.526:0.06007)0.803:0.05813)0.987:0.08059)0.955:0.06008)0.802:0.01743)0.586:0.00562)0.841:0.01314,(((OM-RGC.v2.005569167:0.05495,(OM-RGC.v2.004451936:0.04537,OM-RGC.v2.004466884:0.09031)0.601:0.01482)0.992:0.04831,(OM-RGC.v2.004473135:0.11425,(OM-RGC.v2.004452677:0.11059,(OM-RGC.v2.004465084:0.11980,(OM-RGC.v2.004461341:0.03335,OM-RGC.v2.004466927:0.03822)0.999:0.08988)0.967:0.05232)0.986:0.05866)0.418:0.02943)0.963:0.03211,((((OM-RGC.v2.004454797:0.13481,OM-RGC.v2.004819207:0.16071)0.875:0.03845,(((OM-RGC.v2.004478857:0.03504,OM-RGC.v2.004705160:0.05102)0.951:0.01931,(((OM-RGC.v2.005945705:0.03373,((OM-RGC.v2.004260652:0.01922,OM-RGC.v2.004818177:0.04158)0.999:0.06247,(OM-RGC.v2.004249507:0.04587,(OM-RGC.v2.004457194:0.06990,OM-RGC.v2.004463126:0.04144)0.850:0.02180)0.778:0.00959)0.293:0.00867)0.856:0.01327,((OM-RGC.v2.004433900:0.05541,(OM-RGC.v2.006841172:0.08865,((OM-RGC.v2.006683775:0.00055,OM-RGC.v2.006885083:0.00457)0.994:0.04869,(OM-RGC.v2.004569361:0.03474,OM-RGC.v2.005466433:0.02160)0.954:0.02761)0.972:0.03450)0.945:0.03573)0.142:0.00348,(OM-RGC.v2.004253489:0.04134,OM-RGC.v2.004432077:0.05138)0.717:0.01797)0.842:0.01033)0.740:0.00468,((OM-RGC.v2.004566267:0.06217,OM-RGC.v2.004475272:0.04361)0.764:0.00488,((OM-RGC.v2.004451324:0.09230,(OM-RGC.v2.006473735:0.05743,OM-RGC.v2.004452760:0.04049)0.737:0.00362)0.905:0.01498,(OM-RGC.v2.004832337:0.07334,((OM-RGC.v2.003609811:0.03285,OM-RGC.v2.005127434:0.01951)0.990:0.02896,(OM-RGC.v2.004795572:0.03247,(OM-RGC.v2.004475133:0.02185,OM-RGC.v2.004473118:0.06642)0.783:0.01133)0.918:0.02299)0.991:0.04182)0.834:0.02083)0.879:0.01056)0.985:0.01808)0.705:0.00263)0.919:0.01217,(OM-RGC.v2.005589369:0.08406,OM-RGC.v2.004482209:0.13303)0.608:0.01298)0.952:0.02932)0.702:0.01321,((OM-RGC.v2.006240929:0.15905,(OM-RGC.v2.006046429:0.05177,(OM-RGC.v2.004251482:0.04350,OM-RGC.v2.004408911:0.02454)0.779:0.02559)0.989:0.06653)0.958:0.05027,(OM-RGC.v2.005877175:0.12516,(OM-RGC.v2.004462205:0.05017,(OM-RGC.v2.004475192:0.06853,OM-RGC.v2.004475232:0.05771)0.790:0.03427)0.962:0.04313)0.835:0.02332)0.436:0.00995)0.934:0.02306,((((OM-RGC.v2.004456580:0.03898,(OM-RGC.v2.004851727:0.06437,OM-RGC.v2.007183770:0.02626)0.704:0.02030)0.952:0.02370,((OM-RGC.v2.004392537:0.04194,(OM-RGC.v2.004465075:0.02519,OM-RGC.v2.004473428:0.03066)0.843:0.01185)1.000:0.07368,(OM-RGC.v2.006137287:0.02748,(OM-RGC.v2.004403777:0.03689,(OM-RGC.v2.004405063:0.01943,((OM-RGC.v2.004473844:0.01266,OM-RGC.v2.004501872:0.02278)0.984:0.03390,OM-RGC.v2.004451970:0.02254)0.957:0.03040)0.854:0.01881)0.948:0.02095)0.511:0.00989)0.448:0.01517)0.884:0.01651,((OM-RGC.v2.004475228:0.13705,(OM-RGC.v2.004453346:0.05257,OM-RGC.v2.004517551:0.05469)0.973:0.03669)0.554:0.02622,(OM-RGC.v2.004457570:0.05778,(((OM-RGC.v2.004793492:0.04186,(OM-RGC.v2.004452415:0.06393,(OM-RGC.v2.004514514:0.09698,OM-RGC.v2.004465005:0.05254)0.419:0.01210)0.945:0.02273)0.907:0.02093,((OM-RGC.v2.005262310:0.04366,OM-RGC.v2.006936158:0.03100)0.940:0.02142,((OM-RGC.v2.004475130:0.03967,(OM-RGC.v2.005711769:0.09270,(OM-RGC.v2.004458711:0.03142,OM-RGC.v2.004473151:0.05544)0.981:0.03182)0.203:0.00646)0.908:0.01357,(((OM-RGC.v2.004452282:0.04143,OM-RGC.v2.005818662:0.08546)0.849:0.01002,OM-RGC.v2.006230285:0.06341)0.842:0.00802,OM-RGC.v2.004697599:0.02573)0.930:0.01202)0.000:0.00053)0.836:0.01251)0.957:0.02911,(OM-RGC.v2.004642854:0.04777,(((OM-RGC.v2.004490972:0.02495,OM-RGC.v2.004633844:0.02090)1.000:0.04882,(OM-RGC.v2.006754780:0.04594,(OM-RGC.v2.004427127:0.10460,OM-RGC.v2.005458901:0.06817)0.221:0.00684)0.921:0.01411)0.916:0.01847,(OM-RGC.v2.004433938:0.02035,OM-RGC.v2.004484180:0.04224)0.988:0.03377)0.850:0.01081)0.988:0.03979)0.906:0.02414)0.976:0.03999)0.404:0.01353)0.907:0.02087,(((OM-RGC.v2.004470647:0.03692,(OM-RGC.v2.004464132:0.09532,OM-RGC.v2.004624641:0.05660)0.610:0.01882)0.995:0.06225,((OM-RGC.v2.006470837:0.09565,(OM-RGC.v2.005327503:0.07331,OM-RGC.v2.005714555:0.05330)0.980:0.05053)0.986:0.04868,(OM-RGC.v2.004452907:0.17552,((((OM-RGC.v2.004475145:0.12271,OM-RGC.v2.005913824:0.16974)0.943:0.04237,OM-RGC.v2.004475538:0.03049)0.830:0.01665,(OM-RGC.v2.004475292:0.17198,OM-RGC.v2.004475191:0.04574)0.769:0.02041)0.999:0.08430,OM-RGC.v2.004815170:0.09819)0.656:0.02636)0.809:0.02812)0.551:0.01438)0.999:0.07510,(OM-RGC.v2.004454599:0.11530,(OM-RGC.v2.004454093:0.07180,(((OM-RGC.v2.004466066:0.05942,OM-RGC.v2.004826484:0.03924)0.911:0.02251,(OM-RGC.v2.005246223:0.08287,((OM-RGC.v2.004436463:0.04755,OM-RGC.v2.004455745:0.02771)0.954:0.02425,OM-RGC.v2.004823750:0.10310)0.361:0.01727)0.456:0.02013)0.931:0.02566,(OM-RGC.v2.004464150:0.05853,(OM-RGC.v2.004467984:0.03636,(OM-RGC.v2.006861803:0.06319,OM-RGC.v2.006997499:0.02816)0.932:0.02568)0.997:0.04573)0.558:0.01870)0.826:0.04070)0.983:0.04646)0.226:0.01674)0.902:0.02232)0.199:0.01651)0.172:0.01023)0.950:0.02818)0.891:0.02326)0.654:0.02345,(OM-RGC.v2.004390501:0.15283,OM-RGC.v2.004406083:0.18161)0.866:0.03937)0.127:0.01293)0.782:0.01041);
