# Supplementary material for: Extensive and diverse lanthanide-dependent metabolism in the ocean
Source: ISME J. 2025 Apr 23;19(1):wraf057. doi: 10.1093/ismejo/wraf057 (PMC11996626; doi:10.1093/ismejo/wraf057)
Supplement: Supplementary_Datas_wraf057 [file supplementary_datas_wraf057.zip › Supplementary Data S4 O2 MDH.fasttree]

((MATOU-v1_47139493_3:1.37120,((MATOU-v1_91409771_3:1.01184,(MATOU-v1_29722376_5:0.53532,(MATOU-v1_29960462_6:0.37320,(((MATOU-v1_29674079_5:0.07107,(MATOU-v1_93552302_3:0.03406,MATOU-v1_93617405_4:0.00055)0.916:0.06425)0.925:0.04898,MATOU-v1_29653436_3:0.12332)0.406:0.03322,MATOU-v1_12757661_5:0.06843)1.000:0.28147)0.573:0.08969)0.976:0.29826)0.983:0.29315,((MATOU-v1_11090922_3:0.08506,(MATOU-v1_14110583_3:0.00055,MATOU-v1_14110584_3:0.00055)0.841:0.08533)1.000:0.70598,MATOU-v1_14061487_2:1.35685)0.947:0.33652)0.726:0.18917)0.919:0.15187,(((((MATOU-v1_33658501_3:1.29229,((((MATOU-v1_30140845_6:0.17434,MATOU-v1_33049734_6:0.62925)1.000:1.87205,((MATOU-v1_8557587_3:1.03074,MATOU-v1_52510187_2:0.44162)0.591:0.17099,((MATOU-v1_99536535_5:0.30705,(MATOU-v1_65561506_5:1.07501,MATOU-v1_64368705_6:0.13778)0.996:0.70340)0.757:0.35121,(MATOU-v1_514503_1:0.00054,MATOU-v1_64368705_5:1.60675)0.238:0.06941)1.000:0.73887)0.996:0.44689)0.875:0.21879,(MATOU-v1_92295912_4:1.31288,(MATOU-v1_28603985_5:0.11528,MATOU-v1_36003514_3:0.09247)1.000:0.67168)0.898:0.24462)0.925:0.11946,((MATOU-v1_51299368_3:1.21371,(MATOU-v1_20889054_2:1.03196,MATOU-v1_84431612_1:1.32855)0.141:0.12023)0.692:0.10492,(MATOU-v1_115471055_6:0.97648,MATOU-v1_29779692_1:1.02788)0.996:0.60522)0.752:0.09526)0.815:0.05769)0.748:0.04352,((((((MATOU-v1_54790328_2:0.31146,(MATOU-v1_5846838_1:0.08421,(MATOU-v1_54633414_2:0.00053,MATOU-v1_51508824_3:0.42143)0.911:0.06550)0.933:0.14771)0.831:0.14349,(MATOU-v1_1583222_2:5.98973,MATOU-v1_54719707_5:0.00086)0.569:0.09631)1.000:0.83875,((((((MATOU-v1_105397076_6:0.00803,MATOU-v1_40550660_1:0.00975)0.907:0.10358,(MATOU-v1_12556350_2:0.00830,MATOU-v1_85889028_3:0.51419)0.834:0.06366)1.000:0.77663,((((MATOU-v1_54526572_6:0.00055,MATOU-v1_54526573_5:0.55730)1.000:3.84461,MATOU-v1_111239856_1:0.00063)0.790:0.16633,(MATOU-v1_21109559_3:0.31143,(MATOU-v1_113568994_2:0.00546,MATOU-v1_115514679_6:0.00055)1.000:0.38062)0.894:0.15756)0.937:0.12738,(((MATOU-v1_21070370_3:0.18956,(MATOU-v1_39833258_3:0.37581,(MATOU-v1_44772692_1:0.20056,MATOU-v1_78659565_5:0.21218)1.000:0.58068)0.714:0.27974)0.951:0.20150,((((MATOU-v1_35955756_2:3.19518,MATOU-v1_64720281_4:3.83082)0.191:0.55843,(MATOU-v1_2999888_3:4.22264,MATOU-v1_84551760_1:1.31964)0.723:0.37341)0.786:0.38570,((MATOU-v1_76136034_6:0.00055,(MATOU-v1_13354382_5:0.00055,MATOU-v1_28486504_2:4.37309)0.533:0.08049)0.862:0.12514,(MATOU-v1_116456162_5:1.03597,(MATOU-v1_35959799_1:0.06497,MATOU-v1_64067016_1:0.01169)0.999:1.14533)0.598:0.38337)0.485:0.12149)0.675:0.06815,MATOU-v1_90501600_6:3.52068)0.818:0.16144)0.990:0.20184,((((MATOU-v1_36647992_2:0.04699,((MATOU-v1_36007060_3:0.00053,MATOU-v1_46670125_3:0.57741)0.831:0.00055,MATOU-v1_49500072_5:0.55263)0.968:0.11125)0.973:0.16185,(MATOU-v1_36599013_1:0.06417,(MATOU-v1_42643554_5:0.07052,MATOU-v1_49057340_6:0.02081)0.925:0.06910)0.941:0.08831)0.907:0.04055,((((MATOU-v1_4689917_3:0.01450,((MATOU-v1_25197764_3:0.03139,MATOU-v1_96410348_1:0.01045)0.847:0.03335,(((((MATOU-v1_17020688_6:0.18247,MATOU-v1_35959799_2:0.02141)0.953:0.30403,(MATOU-v1_54549888_6:0.00053,MATOU-v1_51141405_6:0.00054)0.893:0.03158)0.696:0.19173,MATOU-v1_36365936_3:0.00325)0.881:0.07251,MATOU-v1_24208363_6:0.00054)0.586:0.02350,MATOU-v1_96452424_2:0.82966)0.804:0.10887)0.693:0.04514)0.338:0.01413,(MATOU-v1_49531505_5:0.00054,MATOU-v1_50297600_6:0.00055)0.997:0.12046)0.503:0.03814,(MATOU-v1_55688496_4:0.08556,(((MATOU-v1_13256513_2:0.00919,MATOU-v1_78689009_1:0.00054)0.514:0.00512,MATOU-v1_78706096_1:0.42348)0.939:0.09925,(MATOU-v1_10420023_2:0.62699,(MATOU-v1_96452424_1:1.27260,MATOU-v1_31656963_1:0.59941)0.955:0.55343)0.793:0.50604)0.788:0.05432)0.952:0.05737)0.516:0.03964,(MATOU-v1_20467811_2:0.06954,MATOU-v1_46702356_6:0.00055)1.000:0.15588)0.996:0.10465)0.995:0.09714,(((MATOU-v1_25159193_1:0.21309,((MATOU-v1_71498917_2:0.00055,MATOU-v1_68331617_3:0.00055)0.841:0.00055,MATOU-v1_116456162_6:0.41176)0.999:0.27498)0.963:0.17971,(MATOU-v1_105732410_1:0.00378,MATOU-v1_21102099_3:0.01930)0.998:0.22013)0.994:0.19674,((MATOU-v1_44877873_3:0.00054,(MATOU-v1_56810973_3:0.28738,MATOU-v1_82489526_1:0.00055)0.888:0.17447)1.000:0.21969,((((MATOU-v1_85923480_6:0.00766,((MATOU-v1_46691919_6:0.96156,(MATOU-v1_12775582_1:0.41473,MATOU-v1_77923926_4:0.37879)0.585:0.49188)1.000:0.69025,(MATOU-v1_26563034_3:0.01794,(MATOU-v1_50679013_2:0.00055,(MATOU-v1_49027389_3:0.01674,MATOU-v1_93868908_1:0.00054)0.954:0.06191)0.991:0.05596)0.454:0.00096)0.755:0.02713)0.736:0.00831,(MATOU-v1_39309223_1:0.00055,((MATOU-v1_52704207_2:0.00064,(MATOU-v1_39304086_1:0.00054,(MATOU-v1_97262437_1:0.02017,(MATOU-v1_55127390_1:0.01507,MATOU-v1_99444959_5:0.02165)0.950:0.02494)0.150:0.01184)1.000:0.29829)0.825:0.04030,MATOU-v1_108942343_2:0.00053)0.882:0.01042)0.770:0.00735)0.982:0.05674,(MATOU-v1_46691919_4:0.90024,MATOU-v1_38497043_5:0.00064)0.910:0.03688)0.757:0.04444,((MATOU-v1_13224338_1:0.00055,MATOU-v1_78659565_6:0.00054)0.386:0.00548,(MATOU-v1_107237048_4:0.00054,(MATOU-v1_15884166_6:0.03539,MATOU-v1_59174876_6:0.01357)1.000:0.64960)0.817:0.07412)1.000:1.17372)0.998:0.17930)0.716:0.05192)0.896:0.05112)0.919:0.06467)0.991:0.12687)0.885:0.14418)0.989:0.19382,((MATOU-v1_47626182_3:0.17798,(MATOU-v1_72836595_1:0.00653,MATOU-v1_81962799_5:0.00623)1.000:0.21698)1.000:0.34361,(MATOU-v1_43766530_5:0.14484,MATOU-v1_94894738_1:0.12609)1.000:1.12504)0.994:0.23305)0.526:0.07103,(((MATOU-v1_8681497_4:1.17787,((((MATOU-v1_30397783_3:0.03498,MATOU-v1_5910581_6:0.52978)1.000:0.56939,MATOU-v1_36390113_1:0.53136)0.251:0.01729,(MATOU-v1_15217708_1:0.00837,MATOU-v1_67615109_1:0.46114)1.000:0.62637)0.922:0.15880,(MATOU-v1_67183219_1:1.10574,(MATOU-v1_30430464_4:1.37465,(MATOU-v1_39312629_6:0.88640,MATOU-v1_6225492_1:0.31743)0.969:0.46610)0.992:0.73175)0.852:0.14630)0.276:0.05924)0.983:0.17211,(((((MATOU-v1_108497221_3:4.54513,((MATOU-v1_2433950_6:0.01194,MATOU-v1_35520670_6:0.04049)0.985:0.08805,(MATOU-v1_35560905_6:0.41588,(MATOU-v1_98549063_4:0.18670,MATOU-v1_35553440_2:0.13285)0.023:0.00243)0.973:0.09750)0.148:0.00993)0.034:0.00285,MATOU-v1_115146390_2:0.63943)0.920:0.08355,(MATOU-v1_31886116_4:0.33134,(MATOU-v1_31902069_6:0.09786,(MATOU-v1_108917990_1:2.80584,MATOU-v1_40156228_1:0.92419)0.727:0.27819)0.712:0.23455)0.987:0.36044)0.948:0.09468,(((((MATOU-v1_27466654_5:0.06177,(MATOU-v1_31307151_6:0.00055,MATOU-v1_41687115_6:0.02710)0.726:0.00301)0.000:0.00165,MATOU-v1_35981801_5:0.01400)0.924:0.09756,(((((MATOU-v1_67847336_6:0.00054,(MATOU-v1_69281407_3:0.00507,MATOU-v1_46673354_1:0.00055)0.672:0.00603)0.926:0.00417,MATOU-v1_33112343_6:0.00055)0.999:0.11427,MATOU-v1_67447523_5:0.18456)0.732:0.04611,(MATOU-v1_24175046_1:0.46528,MATOU-v1_60500610_2:0.13552)0.460:0.05179)0.995:0.08223,MATOU-v1_63221321_1:0.10923)0.222:0.02677)0.880:0.02346,((MATOU-v1_76835230_6:0.06338,(((MATOU-v1_51703994_5:0.18350,(MATOU-v1_30176600_5:0.23566,(MATOU-v1_67615109_3:0.85649,(MATOU-v1_67373895_3:0.01535,MATOU-v1_82569355_5:0.03758)0.937:0.24082)1.000:0.76305)0.995:0.46627)0.971:0.18926,(MATOU-v1_109329440_5:0.08539,(MATOU-v1_15402472_2:0.00055,MATOU-v1_67183219_3:0.09664)1.000:1.83219)0.945:0.34918)0.000:0.00426,(MATOU-v1_17258964_5:0.05754,(MATOU-v1_35297926_4:0.51127,((MATOU-v1_54242993_3:0.67511,MATOU-v1_4629516_2:0.32689)0.652:0.63892,MATOU-v1_113779713_3:0.00055)0.845:0.10279)0.503:0.19582)0.210:0.02843)0.016:0.00162)0.967:0.08790,(((((MATOU-v1_104270214_5:0.23470,MATOU-v1_104270212_5:0.00054)0.760:0.00879,MATOU-v1_104270213_5:0.26363)0.987:0.08847,MATOU-v1_67672050_3:0.12667)0.867:0.03073,((MATOU-v1_107342959_2:0.01072,((MATOU-v1_54484104_3:0.00055,MATOU-v1_52144380_1:0.31494)0.972:0.05070,MATOU-v1_101805119_4:0.05454)0.872:0.02457)0.615:0.00958,(MATOU-v1_55706339_5:0.00054,(MATOU-v1_104998516_1:0.34868,MATOU-v1_42097304_2:0.03902)0.999:0.17195)0.954:0.00055)1.000:0.67689)0.659:0.02897,((MATOU-v1_22567922_6:0.00055,MATOU-v1_107068858_2:0.00140)0.000:0.00088,MATOU-v1_101769749_2:0.09556)1.000:0.12176)0.887:0.03573)0.970:0.04541)1.000:0.13855,(MATOU-v1_105389702_5:0.62057,(((MATOU-v1_37475990_5:0.05264,((MATOU-v1_56763839_1:0.09909,MATOU-v1_6768654_1:0.16967)1.000:0.73211,(MATOU-v1_33621163_6:0.74976,MATOU-v1_37475991_4:0.00055)0.877:0.05026)0.990:0.14344)1.000:0.20593,((MATOU-v1_103374587_1:0.33155,(MATOU-v1_49493749_3:0.22110,MATOU-v1_39507038_2:0.28552)0.641:0.07153)0.863:0.07050,(MATOU-v1_67269661_5:0.20274,((MATOU-v1_28587935_5:0.42330,MATOU-v1_77701745_5:0.12163)0.955:0.27203,((MATOU-v1_15101037_3:0.02332,(((MATOU-v1_107000289_4:0.00064,MATOU-v1_33621163_4:1.73074)1.000:0.68041,MATOU-v1_45839714_4:0.15742)0.630:0.05336,(MATOU-v1_50692391_4:0.06200,MATOU-v1_50692392_4:0.09071)1.000:0.56056)0.892:0.13487)0.999:0.35777,(MATOU-v1_34191512_3:0.31826,((MATOU-v1_6768654_2:1.68256,(MATOU-v1_36715558_1:0.05637,MATOU-v1_33696392_1:0.04217)0.811:0.06700)0.077:0.17379,(MATOU-v1_104280419_5:0.20550,(MATOU-v1_50381642_1:0.05052,MATOU-v1_77987923_6:0.06246)0.979:0.16380)0.991:0.26217)0.967:0.16667)0.867:0.11635)0.881:0.14626)0.816:0.17239)0.541:0.13592)0.917:0.05888)0.963:0.07555,(((((MATOU-v1_41664854_5:0.0,MATOU-v1_41664858_6:0.0):0.00054,(MATOU-v1_41664856_5:0.0,MATOU-v1_41664857_6:0.0):0.00399)0.999:0.32135,(MATOU-v1_59761180_1:0.09693,MATOU-v1_61392270_1:0.03936)0.998:0.35500)0.988:0.21683,((MATOU-v1_105571475_2:0.44636,(MATOU-v1_72843039_4:0.01249,(MATOU-v1_33247130_3:0.02420,(MATOU-v1_108726264_4:0.11260,MATOU-v1_84551760_3:0.03309)0.985:0.59881)0.834:0.05151)0.997:0.28233)0.964:0.19528,MATOU-v1_615298_6:1.50910)0.207:0.14759)0.922:0.11194,MATOU-v1_68336137_4:0.80785)0.950:0.08473)0.950:0.08937)0.846:0.03478)0.998:0.10283)0.876:0.04196,(MATOU-v1_77960459_1:0.48478,(((((((MATOU-v1_8681498_5:0.00919,MATOU-v1_8681497_5:0.68550)0.954:0.03451,(MATOU-v1_8656495_3:0.06956,MATOU-v1_8654635_3:0.04534)0.733:0.01656)1.000:0.26394,MATOU-v1_7638598_1:0.01226)0.981:0.11763,(MATOU-v1_43676993_2:0.26242,MATOU-v1_47702164_1:0.02122)0.999:0.16816)0.509:0.03242,(((MATOU-v1_98824219_6:0.03048,(MATOU-v1_64338005_3:0.02630,((MATOU-v1_98754409_1:0.12339,(MATOU-v1_98754408_1:0.00210,(MATOU-v1_98754410_1:0.00055,MATOU-v1_98754411_1:0.00055)0.000:0.00055)0.892:0.03249)0.937:0.06066,(MATOU-v1_26744819_1:0.21174,(MATOU-v1_26744818_1:0.03802,MATOU-v1_26744820_1:0.05011)0.181:0.08310)1.000:0.20895)0.459:0.01185)0.549:0.01537)0.742:0.01317,((MATOU-v1_101586735_1:0.00054,(MATOU-v1_71410473_2:0.0,MATOU-v1_71410475_3:0.0):0.00054)0.841:0.00850,(MATOU-v1_100438332_4:0.00648,MATOU-v1_46037212_3:0.08245)0.909:0.26906)0.997:0.06788)0.999:0.09751,MATOU-v1_6834345_2:0.30648)0.778:0.04115)0.973:0.06965,(MATOU-v1_24599948_2:0.06233,MATOU-v1_66875075_1:0.61131)0.814:0.08215)0.249:0.02386,(((((((MATOU-v1_44774924_2:0.16844,((MATOU-v1_78890880_2:0.00213,(MATOU-v1_40367912_2:0.05996,MATOU-v1_81962916_1:0.18731)0.805:0.02024)0.472:0.01242,MATOU-v1_71464721_1:0.00055)0.729:0.02756)0.915:0.05456,(((MATOU-v1_102886466_1:0.08428,(MATOU-v1_22709439_3:0.55936,(MATOU-v1_75307476_2:0.68826,MATOU-v1_38523542_1:0.00087)1.000:0.83259)0.953:0.22026)0.360:0.02662,(MATOU-v1_57915479_1:0.03827,(MATOU-v1_39800959_2:0.03729,MATOU-v1_108732485_4:0.08919)0.997:0.08384)0.963:0.05997)0.927:0.05461,(MATOU-v1_73025680_3:0.27776,(MATOU-v1_39381850_2:0.09308,((((MATOU-v1_75425553_1:0.14508,MATOU-v1_68333233_3:0.23291)0.958:0.21143,MATOU-v1_52559963_1:0.00065)0.942:0.28609,MATOU-v1_49124363_6:0.72015)0.986:0.43657,(MATOU-v1_77960881_3:0.60658,(MATOU-v1_59494404_3:0.00571,MATOU-v1_77929530_2:0.00055)0.827:0.09014)0.995:0.42670)0.950:0.20385)0.402:0.17682)0.968:0.14016)0.939:0.09585)0.845:0.02983,(((MATOU-v1_24493711_5:0.07095,(MATOU-v1_56068195_1:0.23896,MATOU-v1_780348_6:0.06690)1.000:0.39251)1.000:0.59176,(MATOU-v1_42702543_6:0.00055,(MATOU-v1_42668453_1:0.02478,MATOU-v1_49487008_3:0.00054)0.000:0.25031)0.755:0.26618)0.323:0.11836,MATOU-v1_35521266_1:0.00055)0.973:0.23299)0.929:0.06316,(((MATOU-v1_10391137_1:0.00055,MATOU-v1_10391138_1:0.00347)0.999:0.11089,(MATOU-v1_77970976_3:0.07623,(MATOU-v1_78677453_1:0.05210,(MATOU-v1_57378617_6:0.00055,MATOU-v1_55681113_6:0.00053)0.919:0.02279)0.851:0.05552)0.966:0.10862)0.982:0.07770,(((MATOU-v1_5858134_6:0.00054,MATOU-v1_64338195_1:0.00743)0.882:0.02374,(MATOU-v1_76533399_5:0.00055,MATOU-v1_25141184_1:0.02177)0.799:0.01699)0.998:0.06349,(((MATOU-v1_59468174_2:0.16964,MATOU-v1_13594210_1:0.01406)0.632:0.01577,(MATOU-v1_20617318_5:0.08833,MATOU-v1_97338961_1:0.04596)0.987:0.08558)0.674:0.02138,MATOU-v1_59451402_1:0.00052)0.544:0.02546)0.999:0.08587)0.740:0.04821)0.992:0.07888,(MATOU-v1_105432128_5:0.22320,((((MATOU-v1_65427956_1:0.00055,(MATOU-v1_65291075_1:0.07057,MATOU-v1_46133490_1:0.02241)0.163:0.00054)0.756:0.01391,MATOU-v1_20616357_1:0.02684)0.959:0.07934,MATOU-v1_24244773_6:0.09582)0.869:0.05449,MATOU-v1_20962724_2:0.20120)0.745:0.03629)0.982:0.09631)0.310:0.03772,((((MATOU-v1_42474767_1:0.00121,MATOU-v1_96434763_5:0.07090)0.199:0.34729,MATOU-v1_64308205_1:0.47296)0.871:0.13344,((MATOU-v1_15150214_2:1.80572,(((MATOU-v1_101562904_2:0.0,MATOU-v1_101562905_1:0.0):0.01081,((MATOU-v1_105806182_1:0.00054,MATOU-v1_20939838_1:0.38623)0.919:0.09083,(MATOU-v1_28587935_4:1.01893,MATOU-v1_82643330_6:0.02346)0.941:0.15768)0.825:0.08918)0.806:0.08115,(MATOU-v1_40674662_1:0.07058,(((MATOU-v1_77397087_6:0.00055,MATOU-v1_75336529_1:0.00055)0.746:0.00378,MATOU-v1_33195842_1:0.08952)0.868:0.04181,MATOU-v1_6908016_1:0.00732)1.000:0.53042)0.831:0.06281)0.649:0.11398)0.937:0.11823,((MATOU-v1_14664038_3:0.14766,MATOU-v1_78670656_6:0.03790)0.982:0.24587,(MATOU-v1_112362361_2:0.62119,MATOU-v1_22473872_2:0.00053)1.000:1.07285)0.680:0.05426)0.993:0.16041)0.543:0.04591,((MATOU-v1_54743549_1:0.14170,(MATOU-v1_115397947_3:0.09440,((MATOU-v1_24507968_3:0.02924,MATOU-v1_68377275_3:0.00558)1.000:0.06795,((MATOU-v1_77926977_2:0.00987,((((MATOU-v1_77955147_1:0.00951,MATOU-v1_79626886_1:0.00053)0.873:0.01011,(MATOU-v1_93050103_5:0.01647,MATOU-v1_56068196_1:0.03847)0.817:0.02393)0.690:0.00441,MATOU-v1_81767833_2:0.10127)0.672:0.02261,((MATOU-v1_82717780_2:0.00602,MATOU-v1_92941263_2:0.00051)0.735:0.00962,MATOU-v1_22576333_3:0.60659)0.973:0.08428)0.737:0.01073)0.998:0.09865,(MATOU-v1_79672285_1:0.02612,(MATOU-v1_66837944_1:0.14508,(((MATOU-v1_627484_2:0.00055,(MATOU-v1_40569200_3:0.45114,MATOU-v1_68334861_3:0.01883)0.446:0.01472)0.908:0.03337,(MATOU-v1_47615384_3:0.00490,(MATOU-v1_45993207_2:0.00481,MATOU-v1_46811085_5:0.00167)0.573:0.02867)0.754:0.00952)0.870:0.01554,MATOU-v1_100047347_3:0.03756)0.544:0.02958)0.652:0.01632)0.741:0.02475)0.989:0.06323)0.980:0.06808)0.963:0.06777)0.985:0.09761,(MATOU-v1_105728200_3:0.28946,MATOU-v1_78835759_1:0.30012)0.967:0.10135)1.000:0.14176)0.775:0.01502)0.929:0.04090,(MATOU-v1_113433319_3:0.11825,((MATOU-v1_57385040_4:0.00053,MATOU-v1_7003172_2:0.01476)0.999:0.14861,((MATOU-v1_98592310_4:0.02080,(MATOU-v1_786162_5:0.00054,MATOU-v1_49573147_4:0.00055)0.885:0.01284)0.993:0.05755,((MATOU-v1_49570597_1:0.04190,MATOU-v1_52424664_5:0.08592)0.399:0.17689,((MATOU-v1_43420102_1:0.10499,MATOU-v1_49081347_6:0.08254)0.809:0.02566,(MATOU-v1_36853412_4:0.00465,MATOU-v1_39821239_2:0.06195)1.000:0.16985)0.923:0.05991)0.994:0.09065)0.945:0.04059)0.577:0.03869)0.721:0.04839)0.949:0.05550)0.690:0.01942)0.980:0.07759)0.983:0.07949)0.309:0.01819,(MATOU-v1_39395839_1:0.00798,(MATOU-v1_44773920_2:0.00055,MATOU-v1_52976044_1:0.00054)0.863:0.00054)1.000:0.46726)0.999:0.15701)0.948:0.09603,((MATOU-v1_5916319_5:0.52286,(MATOU-v1_13939525_4:0.31103,(MATOU-v1_30441941_2:0.05879,(MATOU-v1_30501563_5:0.37169,MATOU-v1_5910581_4:0.54668)0.026:0.40733)0.879:0.32976)0.999:0.67389)0.747:0.07452,(((MATOU-v1_26841332_6:0.61960,(MATOU-v1_5954968_1:0.49581,(MATOU-v1_60831768_5:0.04816,MATOU-v1_60898646_1:0.00122)1.000:0.35718)0.602:0.09420)0.892:0.15498,(MATOU-v1_28439505_3:0.55781,(MATOU-v1_28302933_5:0.00054,MATOU-v1_30507279_3:0.00055)0.999:0.51479)0.930:0.26289)0.925:0.15988,(MATOU-v1_5892490_3:0.09478,(MATOU-v1_39355591_5:0.00055,MATOU-v1_29907629_1:1.46692)0.991:0.24472)1.000:0.61794)0.118:0.10279)0.969:0.16576)0.954:0.17333)0.930:0.16463,((MATOU-v1_29690506_2:0.00769,MATOU-v1_39312629_5:0.00054)1.000:1.40241,((MATOU-v1_106901503_2:1.13227,MATOU-v1_74448421_6:1.59719)0.944:0.66212,MATOU-v1_109466129_1:2.08334)0.485:0.21208)0.914:0.43210)0.653:0.10062,(((((MATOU-v1_54513246_5:1.04331,((MATOU-v1_105273453_4:0.62554,MATOU-v1_8513864_4:0.00089)0.992:0.51341,((MATOU-v1_54532742_2:0.12784,(MATOU-v1_56828864_3:0.04077,MATOU-v1_82998878_5:0.07173)0.886:0.10649)0.919:0.23272,MATOU-v1_8522232_5:0.24238)0.360:0.05371)1.000:0.65393)0.971:0.39990,(((((MATOU-v1_98573572_1:0.26413,(MATOU-v1_35548191_3:0.29286,(MATOU-v1_35501445_2:0.11869,MATOU-v1_70974_6:0.13793)0.848:0.03078)0.889:0.05437)1.000:0.31826,(((MATOU-v1_30334032_2:0.04387,MATOU-v1_93063836_2:0.10647)0.999:0.40514,(MATOU-v1_6856701_6:0.00054,MATOU-v1_7642633_6:0.81118)1.000:0.86331)0.855:0.13554,(MATOU-v1_89608323_3:0.74920,MATOU-v1_5911233_5:0.37857)0.155:0.02594)0.897:0.07672)0.684:0.04503,((MATOU-v1_115399658_6:0.18978,(((MATOU-v1_14759360_5:0.37874,(MATOU-v1_65296491_5:0.12665,MATOU-v1_68389435_2:0.01222)0.928:0.06798)0.983:0.36358,MATOU-v1_20954576_6:0.18398)0.100:0.15905,(((MATOU-v1_109711888_1:0.04651,MATOU-v1_115430661_4:0.27820)1.000:0.08954,(MATOU-v1_25195682_2:0.01076,(MATOU-v1_43663833_6:0.41293,((MATOU-v1_65290766_1:0.06388,(MATOU-v1_34197799_1:0.02641,(MATOU-v1_40635626_6:0.00054,(MATOU-v1_25195683_2:0.33130,MATOU-v1_105838027_5:0.00777)0.533:0.02920)0.088:0.00053)0.898:0.05257)0.905:0.08073,MATOU-v1_14725459_3:0.50539)0.910:0.10012)0.173:0.00507)0.980:0.07134)0.427:0.02416,MATOU-v1_24615103_5:0.59425)0.920:0.05396)0.142:0.01627)0.921:0.07749,(MATOU-v1_24499442_6:0.86650,MATOU-v1_98808124_4:0.55915)0.988:0.25831)0.975:0.11282)0.770:0.07599,(((((MATOU-v1_93653630_1:0.10482,(MATOU-v1_54733532_1:0.03244,(MATOU-v1_35964176_1:0.00054,MATOU-v1_4639403_2:0.00054)0.902:0.02014)0.047:0.00053)0.903:0.03003,((((((MATOU-v1_106935452_6:0.32470,MATOU-v1_47491165_2:0.01338)0.749:0.00627,MATOU-v1_45909265_6:0.00055)1.000:0.43107,(MATOU-v1_50789330_1:0.08770,(MATOU-v1_106986802_6:0.22517,MATOU-v1_8530062_4:0.02293)0.807:0.08446)1.000:0.59059)1.000:0.45438,MATOU-v1_50283759_2:0.00811)0.983:0.09954,(MATOU-v1_657606_2:0.03788,MATOU-v1_97293282_1:0.01191)0.960:0.04868)0.865:0.02382,(MATOU-v1_68249988_2:0.02727,MATOU-v1_85855767_1:0.02626)0.880:0.01998)0.217:0.01255)0.955:0.06190,(MATOU-v1_22687956_1:0.00054,((MATOU-v1_106935452_4:1.10397,MATOU-v1_106986802_5:0.95772)1.000:0.56607,(MATOU-v1_13273590_1:0.02656,MATOU-v1_72839509_2:0.00617)0.734:0.00614)0.954:0.00054)0.986:0.09782)0.972:0.19707,(MATOU-v1_24244015_6:0.18395,MATOU-v1_7841680_3:1.31117)0.727:0.12390)0.388:0.02647,MATOU-v1_108813805_1:3.48489)0.532:0.13476)0.847:0.06514,((((MATOU-v1_44905572_6:0.17427,(MATOU-v1_42352296_3:0.67416,MATOU-v1_36009518_6:0.02748)0.978:0.15996)0.321:0.12221,MATOU-v1_35987592_6:0.25672)0.957:0.19824,(MATOU-v1_10380696_4:0.41264,((MATOU-v1_103379247_4:0.59927,MATOU-v1_78659504_2:1.32662)0.996:0.56481,(MATOU-v1_25350327_6:0.31365,(MATOU-v1_6767078_3:0.03605,MATOU-v1_7748056_5:0.04347)0.998:0.20645)0.636:0.05703)0.820:0.03812)0.994:0.16010)0.949:0.09464,MATOU-v1_44833698_3:0.54880)0.717:0.07196)1.000:0.36773)0.266:0.16396,((((MATOU-v1_108665254_5:1.66182,MATOU-v1_82985467_4:0.00054)0.996:0.48665,((MATOU-v1_17173771_2:0.06778,(((MATOU-v1_30124075_3:0.00054,(MATOU-v1_36012007_4:0.00055,MATOU-v1_33084697_3:0.00054)0.835:0.00678)0.945:0.06523,MATOU-v1_30246113_5:0.00064)0.256:0.00586,(MATOU-v1_74561521_5:0.03341,(MATOU-v1_22677178_1:0.00054,MATOU-v1_31433646_3:0.00054)0.953:0.03655)0.874:0.02827)0.990:0.13375)1.000:0.24489,((((MATOU-v1_101747822_5:0.02472,(MATOU-v1_45400725_3:0.19980,MATOU-v1_44343843_3:0.35573)0.889:0.08529)0.966:0.17916,((MATOU-v1_112757118_3:0.00505,((MATOU-v1_45400725_1:1.17736,MATOU-v1_97042820_1:0.02825)0.999:0.23540,MATOU-v1_24128834_6:0.65011)0.999:0.35599)0.974:0.10284,MATOU-v1_113475276_2:0.10069)0.250:0.00054)0.219:0.01018,MATOU-v1_104313834_1:0.13240)0.927:0.12981,((MATOU-v1_31602925_3:0.21225,MATOU-v1_40337022_1:0.04120)0.800:0.18113,(MATOU-v1_48744177_2:0.10209,MATOU-v1_104334957_3:0.18838)0.566:0.04011)0.979:0.11809)0.999:0.23286)0.384:0.05707)0.985:0.23774,(MATOU-v1_108665254_4:1.15196,(MATOU-v1_106971753_5:0.43389,(MATOU-v1_13461414_2:0.00055,MATOU-v1_17554555_3:0.78758)1.000:0.95257)0.931:0.29988)0.990:0.53363)0.964:0.18121,((((MATOU-v1_547565_5:0.00122,MATOU-v1_78663859_2:1.11629)0.628:0.48015,(MATOU-v1_41686154_3:0.35109,MATOU-v1_8725179_2:0.18634)0.318:0.11358)0.992:0.31189,(MATOU-v1_108685014_2:0.14737,MATOU-v1_12617152_2:0.44246)0.999:0.35983)0.993:0.22629,((MATOU-v1_43921384_4:0.32270,(MATOU-v1_48698935_5:0.17068,MATOU-v1_52276737_1:0.07205)0.989:0.24263)0.896:0.17860,(MATOU-v1_107054000_4:1.37082,MATOU-v1_57514887_2:0.62621)0.992:1.01962)0.833:0.11416)0.999:0.25038)0.971:0.14482)0.950:0.13557,MATOU-v1_15269598_3:1.34195)0.641:0.06778,(MATOU-v1_74050875_5:0.71080,((MATOU-v1_93442188_1:0.07159,MATOU-v1_93442189_1:0.12867)0.714:0.05701,(MATOU-v1_31573417_4:0.24134,MATOU-v1_83359127_1:0.35684)0.124:0.10974)1.000:0.86277)0.997:0.43286)0.857:0.10182)0.995:0.15963,((((((((MATOU-v1_13408896_3:0.75329,MATOU-v1_31617617_6:0.85896)0.571:0.58851,(MATOU-v1_36918441_2:0.00055,MATOU-v1_67858275_3:0.00644)0.920:0.20791)0.838:0.17902,MATOU-v1_73705684_1:0.41643)0.346:0.18274,MATOU-v1_101773633_1:0.63075)0.887:0.11208,(MATOU-v1_30227481_1:0.37163,(MATOU-v1_27446007_2:0.00055,MATOU-v1_74599583_3:0.33643)0.774:0.07875)1.000:0.48440)0.956:0.18035,((MATOU-v1_107248744_2:0.36358,(MATOU-v1_37535153_3:0.07029,MATOU-v1_41674680_1:0.12744)1.000:0.36488)0.952:0.23613,(MATOU-v1_569189_3:0.03756,MATOU-v1_578440_6:0.04198)1.000:0.53352)1.000:0.52556)1.000:0.33731,(((((((MATOU-v1_22521640_3:0.52232,MATOU-v1_77963537_1:2.56053)1.000:0.74463,((MATOU-v1_23528454_5:0.02537,MATOU-v1_77963537_3:0.09577)0.084:0.06724,(MATOU-v1_41691274_3:0.00055,(MATOU-v1_59734061_6:0.00055,(MATOU-v1_22521640_1:0.03486,MATOU-v1_58693874_2:0.00558)0.668:0.01250)0.884:0.19133)1.000:1.22514)1.000:0.75973)0.879:0.10390,MATOU-v1_10411225_2:0.53428)0.911:0.08154,(MATOU-v1_76101959_1:0.00054,(MATOU-v1_59585276_1:0.00064,MATOU-v1_13472283_3:0.89295)0.971:0.07955)1.000:0.36376)0.895:0.07196,(((MATOU-v1_98759550_1:0.07424,(MATOU-v1_25281739_1:0.03377,MATOU-v1_25506945_1:0.01710)0.941:0.06323)0.902:0.05196,MATOU-v1_96616940_2:0.06119)1.000:0.36972,MATOU-v1_105194370_2:0.51819)0.991:0.19137)0.981:0.14863,(MATOU-v1_71431253_3:1.92142,(MATOU-v1_46073200_1:0.15721,(MATOU-v1_111210233_3:0.08864,MATOU-v1_24519798_2:0.11512)0.494:0.07515)0.968:0.23866)0.719:0.11733)0.657:0.09675,(((MATOU-v1_45874299_4:0.00055,MATOU-v1_50300600_4:0.17119)0.999:0.17291,(((MATOU-v1_515035_2:1.13658,((MATOU-v1_51265543_1:0.08098,(MATOU-v1_54733233_2:0.05430,MATOU-v1_51274471_1:0.00051)0.369:0.00977)0.945:0.04557,(MATOU-v1_96463611_4:1.07530,(MATOU-v1_39320004_3:0.00053,(MATOU-v1_95295521_5:0.01889,(MATOU-v1_515035_3:0.22239,MATOU-v1_95295276_6:0.04376)0.442:0.19006)0.991:0.70350)0.553:0.05473)0.842:0.11274)0.626:0.01202)0.801:0.02204,MATOU-v1_93523906_5:0.15531)0.144:0.01857,(MATOU-v1_93595142_1:0.12040,(MATOU-v1_55214720_6:0.03735,(MATOU-v1_52291985_2:0.02413,MATOU-v1_54510376_3:0.00578)0.636:0.01309)0.862:0.03241)0.917:0.04464)0.854:0.08282)0.825:0.15731,(MATOU-v1_10373552_1:0.03033,(MATOU-v1_57369512_5:0.01673,(MATOU-v1_10373553_1:0.00391,MATOU-v1_81956620_5:0.00928)0.998:0.08357)0.733:0.02703)0.997:0.24737)1.000:0.70254)1.000:0.38884)1.000:0.29557,((MATOU-v1_30534463_1:1.05120,((MATOU-v1_2711512_3:0.44784,(MATOU-v1_98549940_1:0.03402,(MATOU-v1_98549939_1:0.02462,MATOU-v1_98549938_2:0.07110)0.784:0.02078)0.988:0.19402)0.999:0.42923,((((MATOU-v1_93053360_3:0.31912,(MATOU-v1_106980367_6:0.03311,(MATOU-v1_20604601_1:0.00054,MATOU-v1_20958877_3:0.00055)0.959:0.03518)0.998:0.17522)0.867:0.08978,(((MATOU-v1_109712149_1:0.17257,MATOU-v1_31980528_4:0.36727)0.743:0.05622,((MATOU-v1_22544217_4:0.05777,MATOU-v1_77964434_6:0.08018)1.000:0.52227,((MATOU-v1_65594756_1:0.48815,MATOU-v1_76325267_1:0.04532)0.990:0.07697,(MATOU-v1_46004912_4:0.15058,((MATOU-v1_40536010_5:0.00944,(MATOU-v1_39913217_1:0.05447,MATOU-v1_811096_1:0.05500)0.692:0.00738)0.485:0.00067,MATOU-v1_68270210_1:0.06667)0.586:0.01038)0.912:0.04164)0.943:0.06206)0.966:0.06080)0.971:0.07834,(MATOU-v1_105518182_6:0.31324,MATOU-v1_113491629_1:0.96583)0.712:0.04180)0.817:0.07384)1.000:0.28458,(((MATOU-v1_38493033_2:0.00984,MATOU-v1_68716780_3:0.02250)1.000:0.14653,((MATOU-v1_96432132_3:0.05665,(MATOU-v1_39328454_2:0.02778,(MATOU-v1_108948549_2:0.04402,MATOU-v1_52760303_3:0.02399)0.155:0.01383)0.915:0.03536)0.997:0.07558,(((MATOU-v1_35986623_6:0.00080,MATOU-v1_54230700_1:0.98434)0.938:0.06168,MATOU-v1_54517761_6:0.22361)0.891:0.03593,MATOU-v1_24360753_4:0.08075)0.956:0.05064)0.483:0.04287)0.964:0.11409,MATOU-v1_36256842_6:0.15520)1.000:0.62475)0.999:0.24510,(MATOU-v1_15142146_4:1.34826,(((((MATOU-v1_74180193_3:0.88769,MATOU-v1_93032_1:1.76351)0.958:0.46710,(MATOU-v1_79125876_6:1.00582,MATOU-v1_96375916_4:1.62260)0.503:0.24291)0.936:0.43886,((((MATOU-v1_39419803_4:0.24965,MATOU-v1_14745021_3:1.05851)0.287:0.05943,(MATOU-v1_39359294_4:0.23146,(MATOU-v1_42651592_1:0.12772,(MATOU-v1_39917970_3:0.06504,(MATOU-v1_35207748_5:0.00055,MATOU-v1_35470299_2:0.00543)0.859:0.01670)0.903:0.07785)0.996:0.17252)0.689:0.05390)0.992:0.15456,(((((MATOU-v1_13453077_6:0.08420,(MATOU-v1_66842089_2:1.66453,MATOU-v1_96526119_5:1.93035)0.810:0.39179)0.479:0.00054,(MATOU-v1_54679528_5:1.30236,MATOU-v1_58466124_5:0.41824)0.734:0.51537)0.298:0.13669,MATOU-v1_54248275_3:1.60722)0.950:0.21925,(MATOU-v1_114282194_3:2.13156,(MATOU-v1_14745021_1:0.72915,(MATOU-v1_42766768_2:0.41750,MATOU-v1_68929823_5:0.75145)0.288:0.10054)0.999:0.80988)0.849:0.37295)0.901:0.13121,(((MATOU-v1_12356602_2:1.42478,(MATOU-v1_17877055_1:0.00055,MATOU-v1_81971801_2:0.53524)0.862:0.22967)1.000:0.54346,((MATOU-v1_42368253_4:0.85129,MATOU-v1_54658918_1:0.02106)0.996:0.48340,(MATOU-v1_39664656_1:0.92391,(MATOU-v1_54679062_5:1.11476,MATOU-v1_51233098_3:0.10979)0.975:0.26322)0.996:0.39606)0.999:0.63663)0.357:0.14163,MATOU-v1_36046935_2:1.00470)0.473:0.06512)0.949:0.14266)0.943:0.09754,((((MATOU-v1_81971801_1:1.07315,(MATOU-v1_12356602_3:0.22530,(MATOU-v1_43727198_2:0.00783,MATOU-v1_41088398_4:0.00874)1.000:0.29137)0.882:0.28901)1.000:0.32329,MATOU-v1_61401326_6:0.00055)0.771:0.00055,MATOU-v1_59748685_5:0.00308)1.000:0.45595,((MATOU-v1_10387263_2:0.43211,(MATOU-v1_105189310_2:0.57001,(MATOU-v1_39368028_3:0.27819,(((MATOU-v1_36220769_3:0.04859,MATOU-v1_59571252_1:0.04732)0.965:0.05471,((MATOU-v1_5911177_1:0.00055,MATOU-v1_64006351_1:0.00055)0.986:0.05586,MATOU-v1_25160054_4:0.03222)0.950:0.04345)0.565:0.03939,((MATOU-v1_54709622_6:0.01160,(MATOU-v1_54212220_1:0.00974,MATOU-v1_96526119_6:0.64102)0.738:0.06004)0.755:0.00054,(MATOU-v1_52470806_5:0.71153,(MATOU-v1_51092618_1:0.06462,MATOU-v1_93032_2:0.03861)0.995:0.39123)0.999:0.43274)0.991:0.09763)0.814:0.12513)0.999:0.29893)0.551:0.10110)0.586:0.08110,((MATOU-v1_13243847_5:0.10430,MATOU-v1_76125827_1:0.03348)1.000:0.23737,((MATOU-v1_55728076_1:0.00823,MATOU-v1_77404215_2:0.05606)0.992:0.12530,(MATOU-v1_12449056_3:0.00055,MATOU-v1_12449055_3:0.66656)1.000:0.18179)1.000:0.25432)0.990:0.12127)0.745:0.09970)0.988:0.11139)0.819:0.06538)0.953:0.14104,((((MATOU-v1_20589597_4:0.00378,MATOU-v1_20985177_6:0.03175)1.000:0.48383,(((MATOU-v1_111198411_5:0.37205,(MATOU-v1_111198412_4:0.00624,MATOU-v1_115515694_5:0.05445)0.764:0.01659)0.996:0.12629,(MATOU-v1_105474729_1:0.11856,(MATOU-v1_65336525_1:0.00055,MATOU-v1_65336526_1:0.25229)0.980:0.06593)1.000:0.23162)0.985:0.09563,(MATOU-v1_101603137_1:0.32434,MATOU-v1_113419006_2:0.28051)0.862:0.08922)0.478:0.06776)1.000:0.22123,(((MATOU-v1_109772487_1:0.00054,MATOU-v1_111177733_3:0.01230)1.000:0.21348,((MATOU-v1_65525600_2:0.00055,(MATOU-v1_65688971_1:0.00055,MATOU-v1_65491618_1:0.00054)0.953:0.00100)0.804:0.01662,MATOU-v1_65330869_3:0.00798)1.000:0.33655)1.000:0.28292,((MATOU-v1_113462227_5:0.15095,((MATOU-v1_101567301_5:0.24849,MATOU-v1_111230119_6:0.00054)0.989:0.10923,MATOU-v1_105426243_2:0.42256)0.860:0.05652)0.550:0.05801,((MATOU-v1_111191130_3:0.15782,((MATOU-v1_105707888_1:0.00055,MATOU-v1_21230860_3:0.02809)0.999:0.36082,(MATOU-v1_14703781_6:0.26825,(MATOU-v1_67157256_1:0.06285,(MATOU-v1_105379940_1:0.00054,MATOU-v1_40546004_1:0.01003)0.995:0.08352)0.993:0.09289)0.973:0.07970)0.918:0.05118)0.183:0.01212,(MATOU-v1_115516861_5:0.19960,MATOU-v1_54679528_4:0.59770)0.735:0.25413)0.812:0.05127)1.000:0.14933)0.989:0.13329)0.877:0.07092,(((((MATOU-v1_103502676_2:0.39771,(MATOU-v1_22509162_6:0.06024,MATOU-v1_22555157_2:0.00064)0.995:0.48780)0.760:0.09326,MATOU-v1_90101314_6:0.29310)0.735:0.07056,(MATOU-v1_49114071_1:0.28743,(MATOU-v1_26467397_6:0.38877,MATOU-v1_49159737_1:0.16885)0.759:0.10316)0.953:0.13191)0.948:0.09420,(MATOU-v1_98605455_1:0.62501,MATOU-v1_90067121_5:0.52082)0.544:0.07609)0.354:0.05925,((((MATOU-v1_81982431_1:0.08860,((MATOU-v1_49561564_1:0.00055,(MATOU-v1_36142667_6:0.00155,MATOU-v1_42368253_5:0.40378)0.764:0.01854)0.762:0.00089,(MATOU-v1_103377979_1:0.07255,MATOU-v1_42368252_4:0.00210)0.348:0.00886)0.987:0.04578)0.289:0.02098,(MATOU-v1_25784688_1:0.25118,MATOU-v1_13342542_3:0.06701)0.021:0.05510)1.000:0.17923,(((MATOU-v1_96391506_6:0.03322,(MATOU-v1_36079458_4:0.03973,MATOU-v1_55189293_1:0.01000)0.983:0.18712)0.185:0.00538,(MATOU-v1_97262198_4:0.02041,MATOU-v1_96674060_3:0.00087)0.692:0.01435)0.771:0.01236,(((MATOU-v1_85844639_6:0.00054,MATOU-v1_78875419_3:0.84867)0.986:0.07087,MATOU-v1_52144218_4:0.06404)0.957:0.04798,(MATOU-v1_54699492_1:0.04790,MATOU-v1_52787597_4:0.79537)0.897:0.03426)0.234:0.00511)0.998:0.10754)1.000:0.24402,((MATOU-v1_54194673_4:0.00054,((MATOU-v1_54679062_6:0.12661,(MATOU-v1_95314060_2:0.21298,(MATOU-v1_39664656_3:0.60269,MATOU-v1_72901388_6:0.00552)1.000:0.53554)1.000:0.41934)0.940:0.13168,MATOU-v1_96661987_5:0.23187)1.000:0.54476)0.920:0.09589,(MATOU-v1_85895307_1:0.11792,(MATOU-v1_39308449_3:0.22051,MATOU-v1_68264446_3:0.01818)0.989:0.12612)0.891:0.10007)1.000:0.65678)0.967:0.10620)1.000:0.30326)0.441:0.04552)0.927:0.11083,(MATOU-v1_64337452_4:0.92143,(MATOU-v1_47629909_5:0.54119,(MATOU-v1_42782325_2:0.00436,(MATOU-v1_34127050_5:0.13004,MATOU-v1_28828875_6:0.04810)0.483:0.02623)1.000:0.46877)0.994:0.23076)1.000:0.33796)0.528:0.09291)0.606:0.06787)0.876:0.09439)0.900:0.18681)0.665:0.15969,(((MATOU-v1_36014986_3:1.15400,(MATOU-v1_9122406_2:1.25692,((MATOU-v1_6777601_3:0.11502,(MATOU-v1_35243894_6:0.30113,((MATOU-v1_94528730_2:0.03741,(MATOU-v1_101709276_3:0.14140,MATOU-v1_75282186_2:0.41192)0.107:0.18513)0.489:0.05340,MATOU-v1_101813056_4:0.07253)0.698:0.03810)0.469:0.02127)0.858:0.03093,((MATOU-v1_82460639_6:0.00054,MATOU-v1_26584849_5:0.01168)0.717:0.01610,(MATOU-v1_52438674_6:0.05678,MATOU-v1_67603216_6:0.00055)0.941:0.21515)0.264:0.01066)0.149:0.10907)0.998:0.68846)0.708:0.18440,((MATOU-v1_54526572_4:0.44677,MATOU-v1_54526573_6:0.00178)0.974:0.28509,(MATOU-v1_20504348_6:0.00579,(MATOU-v1_8521727_3:0.12239,(MATOU-v1_21887110_5:0.00055,MATOU-v1_10404400_2:0.00239)0.488:0.00055)0.764:0.00345)0.991:0.31469)1.000:1.68088)0.961:0.25357,(((((MATOU-v1_74435910_4:0.22214,(MATOU-v1_21956907_5:0.32938,MATOU-v1_74538742_2:0.75417)0.904:0.17595)0.963:0.18508,(MATOU-v1_21934410_4:0.11670,(MATOU-v1_21943474_4:0.23821,MATOU-v1_54576184_1:0.42821)0.725:0.30047)0.933:0.32505)0.978:0.22768,((MATOU-v1_10361658_6:0.03113,MATOU-v1_21878672_2:0.04452)1.000:0.49829,(((MATOU-v1_52317967_5:0.71199,(MATOU-v1_54520897_5:0.00055,MATOU-v1_55174760_5:0.00055)0.691:0.01393)0.997:0.27543,((MATOU-v1_10414945_4:0.00054,MATOU-v1_8527923_6:0.00275)1.000:0.34693,MATOU-v1_56621240_3:0.02750)1.000:0.34166)0.974:0.21181,MATOU-v1_21881210_2:0.83526)0.215:0.06766)0.686:0.10476)1.000:0.61530,((MATOU-v1_11804014_6:3.39480,(MATOU-v1_105719097_1:1.35158,MATOU-v1_33254002_3:1.53422)0.936:0.52398)0.335:0.05911,MATOU-v1_33049734_5:2.61290)0.773:0.18395)0.922:0.19788,((((((MATOU-v1_36522220_1:0.00184,(MATOU-v1_50687994_5:0.18345,MATOU-v1_96572914_1:0.00055)1.000:0.72274)0.726:0.02292,(MATOU-v1_46676501_5:0.02860,MATOU-v1_67359730_4:0.01699)0.871:0.04909)1.000:1.11567,MATOU-v1_107106788_3:2.72292)0.298:0.04176,MATOU-v1_67003203_5:1.16798)0.614:0.06673,((MATOU-v1_22557487_1:1.08322,((MATOU-v1_538200_6:0.59431,((MATOU-v1_590493_2:0.52093,MATOU-v1_8765508_1:0.70416)0.136:0.12941,MATOU-v1_16510141_5:0.86410)0.921:0.18741)0.345:0.16037,((MATOU-v1_33251144_3:0.04338,(MATOU-v1_86057857_3:0.18120,MATOU-v1_8799919_1:0.21817)0.465:0.02842)1.000:0.45333,MATOU-v1_8519495_3:0.91741)0.469:0.10078)0.937:0.16453)0.848:0.13625,((MATOU-v1_31463634_1:0.36200,MATOU-v1_52321662_5:0.35121)0.997:0.41527,(((MATOU-v1_45837936_1:0.04298,MATOU-v1_67309217_2:0.01674)0.592:0.01066,(MATOU-v1_51083163_5:0.01615,(MATOU-v1_50687994_4:0.00412,MATOU-v1_96572914_2:0.15446)1.000:0.37228)0.945:0.11101)0.999:0.86282,MATOU-v1_8593310_5:1.50697)0.076:0.16233)0.989:0.37332)0.875:0.08818)0.969:0.16667,(((((((((MATOU-v1_64025017_1:0.00054,(MATOU-v1_64025019_1:0.05997,MATOU-v1_63142634_1:0.26130)0.754:0.01038)0.000:0.00054,(MATOU-v1_63142633_3:0.00695,MATOU-v1_64025018_1:0.26660)0.982:0.05719)1.000:0.78233,((MATOU-v1_112339827_2:0.00055,(MATOU-v1_49483178_6:0.48576,MATOU-v1_96350259_1:0.00054)0.992:0.29353)0.993:1.18745,MATOU-v1_60533392_4:1.25336)0.000:0.26016)0.924:0.30108,(((((MATOU-v1_55241313_3:0.07345,(MATOU-v1_109333917_1:0.00790,MATOU-v1_109100360_1:0.01051)0.959:0.03981)0.513:0.00879,(MATOU-v1_112773729_6:0.04915,((MATOU-v1_101735551_4:0.00055,MATOU-v1_55137847_2:0.14899)0.997:0.15560,((((MATOU-v1_45850110_2:0.02989,MATOU-v1_82974698_1:0.01019)1.000:0.16446,(MATOU-v1_96440080_1:0.18124,(MATOU-v1_104309445_4:0.10396,MATOU-v1_13424158_1:0.00131)0.999:0.18258)0.996:0.12174)0.924:0.05761,MATOU-v1_17545086_3:0.26998)0.604:0.03136,(MATOU-v1_47482563_4:0.00063,MATOU-v1_96702517_2:0.04403)0.982:0.14488)0.560:0.03807)0.212:0.03215)0.702:0.00634)0.342:0.01395,MATOU-v1_47498608_4:0.02549)0.720:0.01341,(MATOU-v1_51037887_5:0.03432,(MATOU-v1_97004257_2:0.00476,(MATOU-v1_337577_1:0.00053,(MATOU-v1_49483178_4:0.00054,MATOU-v1_96350259_3:0.38400)1.000:0.00053)0.502:0.00053)0.954:0.26454)0.814:0.01064)0.975:0.05737,MATOU-v1_13432412_1:0.37078)0.946:0.06109)0.933:0.06727,((MATOU-v1_109172119_1:0.30930,(MATOU-v1_60418262_1:0.14363,(MATOU-v1_107060554_2:0.41808,(MATOU-v1_60449144_4:0.47987,(MATOU-v1_60623193_5:1.38604,(MATOU-v1_96563044_1:0.86950,MATOU-v1_109152454_4:0.00054)0.372:0.22432)0.809:0.08843)0.293:0.13325)0.997:0.37648)0.625:0.01737)0.970:0.07082,MATOU-v1_96818133_2:0.10702)0.187:0.03806)0.874:0.07320,(MATOU-v1_96696426_2:0.33922,(MATOU-v1_107280851_1:0.34533,MATOU-v1_21443350_1:0.05972)0.485:0.12362)0.982:0.18440)0.976:0.13465,(MATOU-v1_64086274_1:0.69510,MATOU-v1_63142633_2:1.98292)0.926:0.54229)0.798:0.07071,((MATOU-v1_29808405_2:0.05997,(MATOU-v1_28954406_3:0.03669,MATOU-v1_6389433_5:0.03565)0.994:0.11020)1.000:0.45295,((((MATOU-v1_73437043_1:0.37992,MATOU-v1_30230699_1:0.39647)0.497:0.20676,((MATOU-v1_60538793_4:0.25635,(MATOU-v1_28175121_1:0.00063,MATOU-v1_31342756_3:0.00053)1.000:0.16723)0.686:0.05967,(MATOU-v1_27494470_3:0.13855,MATOU-v1_31472528_4:0.31205)0.999:0.20855)0.892:0.11869)1.000:0.30359,(MATOU-v1_73445696_1:0.02796,MATOU-v1_77375996_1:0.00054)0.781:0.01591)1.000:0.30373,(MATOU-v1_60442240_4:1.25381,(MATOU-v1_60442240_6:1.31798,MATOU-v1_60442239_6:0.00054)0.908:0.07579)1.000:0.33898)0.992:0.15709)0.738:0.06256)0.973:0.17304,(((MATOU-v1_43859775_3:0.10280,MATOU-v1_33761833_1:0.25101)0.876:0.06462,(MATOU-v1_106898381_5:0.02710,MATOU-v1_31528558_6:0.02526)0.645:0.03869)0.770:0.06091,MATOU-v1_33234883_5:0.04267)1.000:0.42726)1.000:0.59559)0.853:0.19420)0.669:0.08004)0.959:0.12871)1.000:0.25345)0.850:0.12549)0.636:0.07866)1.000:0.19509,(MATOU-v1_22552543_1:1.95623,((MATOU-v1_48277410_4:3.18850,MATOU-v1_103557619_4:2.46970)0.812:0.33631,(((((MATOU-v1_4395966_1:1.42200,((MATOU-v1_48251865_1:2.96148,MATOU-v1_14050322_2:2.97976)0.828:0.58921,(MATOU-v1_22699316_4:2.58781,MATOU-v1_98810225_1:2.57996)0.608:0.17311)0.779:0.10190)0.884:0.17779,(MATOU-v1_88326844_3:3.77947,(MATOU-v1_40005116_5:3.53043,((MATOU-v1_74518577_5:2.41979,(MATOU-v1_1878431_4:2.27281,MATOU-v1_18876471_2:3.86563)0.500:0.35843)0.000:0.04935,(MATOU-v1_29906232_6:3.12556,MATOU-v1_68773726_6:3.14364)0.000:0.13289)0.178:0.24129)0.144:0.03944)0.739:0.16739)0.849:0.11317,(((((MATOU-v1_13403866_3:0.16427,MATOU-v1_96578460_1:0.69776)1.000:1.93629,((((MATOU-v1_96453885_3:2.01058,(MATOU-v1_33150299_2:1.37720,MATOU-v1_68336137_5:1.73014)0.000:0.30800)0.862:0.40841,(MATOU-v1_97713157_1:2.34299,(MATOU-v1_27031877_1:2.39881,MATOU-v1_86619305_2:1.38540)0.912:0.50978)0.363:0.23913)0.658:0.15236,((MATOU-v1_48303914_3:3.30581,(MATOU-v1_58986228_1:2.13986,MATOU-v1_112791680_3:1.86479)0.776:0.17352)0.574:0.16721,(MATOU-v1_13108991_2:2.54262,MATOU-v1_48290480_4:2.02926)0.850:0.69013)0.773:0.20941)0.967:0.29120,(((MATOU-v1_113491629_2:1.70602,MATOU-v1_56099379_3:1.87625)0.274:0.13812,MATOU-v1_69196438_6:2.68392)0.966:0.71760,(((MATOU-v1_95618808_6:1.73706,(MATOU-v1_17019714_6:1.97979,MATOU-v1_48265337_5:2.95712)0.558:0.43748)0.448:0.16136,(MATOU-v1_51010975_1:2.30120,(MATOU-v1_2122894_4:2.71296,((MATOU-v1_48391647_3:2.27279,MATOU-v1_56776611_2:1.76943)0.604:0.24342,MATOU-v1_9754596_3:2.77369)0.706:0.58412)0.775:0.57298)0.131:0.19522)0.613:0.18792,(((MATOU-v1_90964114_3:0.00938,(MATOU-v1_23130059_6:0.00055,MATOU-v1_83217299_2:1.56107)0.323:0.05353)1.000:2.10280,((MATOU-v1_102131586_1:1.11996,(MATOU-v1_2598550_5:1.70924,MATOU-v1_11547541_2:2.21405)0.225:0.34469)0.937:0.51551,(MATOU-v1_15413592_5:1.74969,(MATOU-v1_70952137_1:0.15528,MATOU-v1_70952138_1:0.23717)1.000:2.08201)0.740:0.34587)0.785:0.18245)0.670:0.14572,(MATOU-v1_17836763_6:1.82410,MATOU-v1_67013376_5:1.30063)0.927:0.57909)0.802:0.22773)0.692:0.13572)0.143:0.06026)0.727:0.02907)0.252:0.09241,(((MATOU-v1_10476264_4:5.06792,(MATOU-v1_10649497_3:2.15962,MATOU-v1_90173686_5:1.69656)0.674:0.43660)0.165:0.06473,((MATOU-v1_798982_4:1.13366,MATOU-v1_74164646_5:0.58703)0.772:0.41167,(MATOU-v1_41411853_2:0.03917,(MATOU-v1_41418571_3:0.00055,MATOU-v1_58881596_2:0.00055)1.000:0.00055)1.000:3.48329)0.195:0.25424)0.722:0.12401,((MATOU-v1_61055858_3:1.89100,MATOU-v1_90960782_5:1.73627)0.432:0.39003,((MATOU-v1_67204354_3:1.78922,MATOU-v1_96100884_6:0.61754)0.983:0.93777,MATOU-v1_74558610_3:1.60304)0.866:0.37287)0.489:0.21771)0.926:0.22629)0.766:0.05807,(((MATOU-v1_90703633_3:1.17551,(MATOU-v1_8341865_2:0.00055,MATOU-v1_86774433_5:0.00053)1.000:1.68533)0.972:0.56839,(MATOU-v1_86237570_4:3.75617,((MATOU-v1_101377048_4:0.01388,MATOU-v1_3091541_2:0.02102)0.993:0.29580,(MATOU-v1_97578490_1:0.13903,(MATOU-v1_27610746_4:0.00088,MATOU-v1_32556195_6:1.36203)0.915:0.13293)0.990:0.30160)0.945:0.53195)0.929:0.52389)0.961:0.38664,(((MATOU-v1_29626380_5:2.30206,MATOU-v1_82290252_6:2.19512)0.985:0.77739,(((((MATOU-v1_83217299_3:2.91522,MATOU-v1_115704337_2:2.48632)0.823:0.56662,(MATOU-v1_67854856_2:1.23626,MATOU-v1_86501548_2:1.20121)0.994:0.67534)0.497:0.22762,((MATOU-v1_2598550_4:2.50480,(MATOU-v1_4046757_1:0.34979,(MATOU-v1_4046756_1:0.00055,MATOU-v1_56036207_6:0.03091)0.906:0.10124)0.965:1.40280)0.987:1.09348,MATOU-v1_86237570_6:2.39907)0.935:0.58395)0.495:0.17124,(((MATOU-v1_29094869_6:1.43429,MATOU-v1_5364493_2:1.48113)0.414:0.30718,MATOU-v1_42999480_3:4.54507)0.505:0.35017,((((MATOU-v1_55414853_5:0.00053,(MATOU-v1_82132653_3:1.00751,MATOU-v1_98186280_1:0.90084)0.999:3.89097)0.381:0.34754,MATOU-v1_57581858_3:0.00055)1.000:0.97447,(MATOU-v1_82267339_1:0.09902,MATOU-v1_71720348_2:0.46548)0.321:0.29080)0.985:0.63287,MATOU-v1_98261858_4:2.28720)0.845:0.38560)0.971:0.35371)0.284:0.14766,((MATOU-v1_17100604_3:1.63559,(MATOU-v1_83226013_5:2.30308,MATOU-v1_43568352_2:1.33166)0.628:0.44614)1.000:3.33438,MATOU-v1_84502997_1:1.74444)0.856:0.40955)0.717:0.16497)0.959:0.25726,(MATOU-v1_112831232_6:1.80213,(MATOU-v1_45849968_5:1.03168,MATOU-v1_90490787_3:1.52961)0.897:0.38885)0.949:0.34203)0.098:0.08040)0.905:0.13610)0.287:0.05071,((((((MATOU-v1_84932306_4:2.14542,((MATOU-v1_46754939_5:0.08640,(((MATOU-v1_109037681_3:0.86387,MATOU-v1_65292642_1:0.59075)1.000:0.69516,(((MATOU-v1_46014113_4:0.57371,MATOU-v1_46812845_5:0.27399)0.921:0.41488,(MATOU-v1_36157529_5:0.25958,MATOU-v1_46805266_1:0.06595)1.000:0.41225)0.558:0.02803,MATOU-v1_90202262_4:0.09457)0.327:0.01568)0.747:0.05849,((MATOU-v1_36265356_6:2.21040,(MATOU-v1_108871471_4:0.70327,MATOU-v1_73013582_1:0.00842)0.875:0.28843)0.948:0.30176,((MATOU-v1_46018130_1:0.11752,MATOU-v1_46865373_1:0.00228)1.000:0.45439,MATOU-v1_65668489_3:0.12091)0.349:0.09262)0.999:0.38038)0.870:0.07461)0.995:0.50281,MATOU-v1_108923545_3:1.49067)0.998:0.72316)0.616:0.16844,(MATOU-v1_14930969_4:2.31713,MATOU-v1_111198411_6:2.14797)0.959:0.59056)0.834:0.17376,((((((MATOU-v1_39144862_1:0.00055,(MATOU-v1_36875877_1:0.00055,MATOU-v1_14138737_3:5.99196)0.000:0.00054)1.000:0.53420,(MATOU-v1_36868128_1:0.10515,(MATOU-v1_36514701_3:0.00055,MATOU-v1_36868129_1:0.02013)0.823:0.04793)0.955:0.05622)0.322:0.00187,MATOU-v1_86055710_1:0.04295)0.954:0.16466,((MATOU-v1_86110891_1:0.00055,(MATOU-v1_22601398_6:0.00055,(MATOU-v1_104165343_5:0.00054,MATOU-v1_90114292_4:0.00055)1.000:0.00055)0.936:0.07070)1.000:0.37746,MATOU-v1_36826506_6:0.22004)0.506:0.14853)1.000:1.02945,MATOU-v1_20887734_4:1.81097)0.822:0.36533,(MATOU-v1_58653637_6:1.96250,MATOU-v1_46232206_2:2.40149)0.971:0.64783)0.881:0.19572)0.952:0.18737,(((MATOU-v1_98310793_3:1.82215,MATOU-v1_90648795_5:1.98935)0.767:0.25598,(((MATOU-v1_111548081_3:0.39089,MATOU-v1_52825814_6:0.24108)0.827:0.21812,(MATOU-v1_84901495_2:1.02191,(MATOU-v1_52264092_4:0.00578,MATOU-v1_64639719_1:0.00480)0.846:0.06063)0.952:0.23828)1.000:2.17764,(MATOU-v1_65971645_3:1.52667,((MATOU-v1_62718663_1:0.41020,MATOU-v1_112996819_2:0.34267)0.894:0.12526,(((MATOU-v1_51829037_3:0.00055,MATOU-v1_53478574_5:0.61146)0.671:0.02662,MATOU-v1_99943727_6:1.21776)0.996:0.34140,MATOU-v1_66311209_5:0.62045)0.000:0.00054)1.000:1.44397)0.733:0.41764)0.631:0.18268)0.000:0.06770,(MATOU-v1_42382659_1:2.82149,MATOU-v1_58865762_5:2.01495)0.865:0.69600)0.888:0.19659)0.000:0.06412,((((((MATOU-v1_49225959_1:2.77084,MATOU-v1_91085624_1:2.81550)0.232:0.38043,(MATOU-v1_45415149_2:2.76362,(MATOU-v1_107049416_2:2.76690,(MATOU-v1_53428887_3:1.55879,(MATOU-v1_72100699_6:0.46059,(MATOU-v1_90781586_2:0.88152,(MATOU-v1_53609320_2:0.61324,(MATOU-v1_79555985_1:0.00054,MATOU-v1_84984609_1:0.00055)0.982:0.27302)0.978:0.34948)0.588:0.47792)1.000:4.21403)0.941:1.51952)0.687:0.33731)0.413:0.34395)0.765:0.28058,((MATOU-v1_30007876_6:0.54428,(MATOU-v1_41528889_2:2.35206,MATOU-v1_41600328_4:1.27566)0.999:3.43040)0.907:2.48726,MATOU-v1_108970143_1:5.99214)0.452:0.45171)0.807:0.18077,(MATOU-v1_5071461_6:2.98721,(MATOU-v1_48308713_5:2.16345,MATOU-v1_103702968_4:2.32342)0.000:0.19766)0.952:0.66631)0.721:0.12251,(((((((MATOU-v1_41437520_6:2.51124,MATOU-v1_51086842_1:2.68024)0.349:0.26794,(MATOU-v1_106933756_2:1.80394,MATOU-v1_85954961_6:1.98842)0.969:1.09889)0.403:0.08269,((MATOU-v1_51655841_3:2.86262,(MATOU-v1_26203012_6:3.09494,MATOU-v1_48295903_1:2.31338)0.467:0.20149)0.593:0.34811,(MATOU-v1_58271471_2:2.55242,MATOU-v1_68831817_6:2.36210)0.907:0.74239)0.765:0.20042)0.243:0.12069,((MATOU-v1_14048961_2:2.97327,MATOU-v1_5024214_1:3.16192)0.492:0.34039,(MATOU-v1_20248543_2:2.96008,(MATOU-v1_40263283_1:2.20914,MATOU-v1_48267095_2:2.51182)0.810:0.48178)0.771:0.32633)0.377:0.23173)0.695:0.10367,((((MATOU-v1_48280011_2:2.27800,(MATOU-v1_13518216_5:1.04577,MATOU-v1_63618549_2:1.53576)1.000:1.78082)0.806:0.42398,(MATOU-v1_48296206_5:1.83657,MATOU-v1_91085624_3:2.07599)0.782:0.32503)0.910:0.55240,(MATOU-v1_113108957_2:2.54489,MATOU-v1_17351295_3:2.17154)0.875:0.50139)0.388:0.22950,(MATOU-v1_114252631_3:2.48958,MATOU-v1_43013516_5:2.48617)0.889:0.86435)0.928:0.44950)0.905:0.13729,(((MATOU-v1_98950548_3:3.31022,(MATOU-v1_98577639_5:0.16653,MATOU-v1_98577640_5:0.21251)0.996:2.19272)0.849:0.96210,((MATOU-v1_109962720_6:2.37485,(MATOU-v1_25394370_2:0.57446,(MATOU-v1_102718491_2:0.25980,MATOU-v1_32253154_5:0.33016)0.973:0.53764)0.999:1.70667)0.855:0.93385,(MATOU-v1_108037923_1:2.84171,((MATOU-v1_52157872_2:0.70286,MATOU-v1_51726262_4:0.66058)0.962:0.39819,(MATOU-v1_88642212_1:1.25899,(MATOU-v1_73657536_2:0.00055,MATOU-v1_71197940_1:0.00055)0.964:0.28170)0.148:0.20325)1.000:1.82722)0.456:0.41584)0.743:0.46170)0.953:0.59288,((MATOU-v1_48257867_1:3.06743,(MATOU-v1_30843723_2:2.62167,(MATOU-v1_82464016_3:2.73265,MATOU-v1_96653942_2:2.69399)0.823:0.64833)0.557:0.22712)0.902:0.40136,((MATOU-v1_75814048_1:2.53792,MATOU-v1_9185392_1:2.32961)0.876:0.84212,((MATOU-v1_114044425_1:1.87573,MATOU-v1_96561192_4:2.28028)0.942:1.14794,((MATOU-v1_64784857_4:2.93017,MATOU-v1_90817970_6:2.74851)0.800:0.66066,(MATOU-v1_15157952_1:2.91354,(MATOU-v1_115891935_1:1.98674,MATOU-v1_16799726_3:1.75102)0.975:0.91625)0.761:0.38913)0.000:0.00054)0.358:0.11914)0.840:0.24768)0.000:0.04063)0.333:0.06331)0.578:0.10748,((((MATOU-v1_58198681_5:2.66574,MATOU-v1_96551250_5:2.75384)0.753:0.32145,MATOU-v1_44236583_3:2.37838)0.482:0.39784,MATOU-v1_92287842_3:3.38480)0.558:0.36012,((((MATOU-v1_106933756_3:1.79495,(MATOU-v1_95662716_6:2.67815,MATOU-v1_16696668_4:2.15554)0.769:0.34280)0.884:0.48166,((MATOU-v1_6807929_2:2.11200,(MATOU-v1_29644086_3:2.13011,(MATOU-v1_11452385_1:1.42482,MATOU-v1_15098491_3:1.89569)0.188:0.33682)0.703:0.49924)0.893:0.36610,((MATOU-v1_108813805_2:2.69018,MATOU-v1_45898414_3:2.07141)0.879:0.51191,MATOU-v1_9643690_4:2.66585)0.081:0.02961)0.861:0.25907)0.819:0.30166,(MATOU-v1_58198681_6:2.64278,(MATOU-v1_11265052_3:1.75495,MATOU-v1_67127225_3:1.57095)0.266:0.35139)0.966:0.74591)0.550:0.13995,MATOU-v1_64605611_2:3.08439)0.706:0.20756)0.862:0.12903)0.713:0.07859)0.783:0.05367,((((((((MATOU-v1_116195293_3:0.31841,(MATOU-v1_109846986_1:0.08548,(MATOU-v1_112379914_3:0.00054,(MATOU-v1_115725678_3:0.00054,MATOU-v1_116700527_6:0.00054)0.999:0.06872)0.992:0.12661)0.685:0.25305)0.999:4.71550,(MATOU-v1_4765068_2:0.76340,(MATOU-v1_54932382_1:0.08671,MATOU-v1_52478021_3:0.75815)0.762:0.38978)0.990:3.82551)0.900:1.81237,(MATOU-v1_60124380_2:3.53452,MATOU-v1_82153843_3:2.08287)0.919:1.56005)0.699:0.61898,(MATOU-v1_82849988_6:5.88150,(MATOU-v1_79502210_2:3.62534,(MATOU-v1_114216612_1:0.78310,MATOU-v1_53475708_2:0.36775)0.933:1.91249)0.928:1.87205)0.156:0.30139)0.727:0.42696,((((MATOU-v1_9575459_1:0.16200,(MATOU-v1_113999658_3:0.27001,MATOU-v1_90857103_4:0.35214)0.671:0.17646)0.437:0.33036,(MATOU-v1_115797811_2:0.67968,MATOU-v1_83340684_2:0.74230)0.983:0.93624)0.970:3.16733,(MATOU-v1_62985166_2:1.32232,(MATOU-v1_13518216_6:0.75919,MATOU-v1_64720281_5:0.24241)0.966:1.40552)0.999:3.36513)0.741:1.16105,((MATOU-v1_44345982_2:1.15460,MATOU-v1_78287569_6:0.44957)1.000:5.99099,MATOU-v1_111554671_4:4.05791)0.065:0.56350)0.000:0.43590)0.777:0.33576,(((((MATOU-v1_62603137_3:0.21151,MATOU-v1_72319341_6:0.15686)0.808:0.32668,(MATOU-v1_10707547_3:0.11933,MATOU-v1_114204609_3:0.62441)0.612:0.20723)0.988:3.82422,(MATOU-v1_82496754_1:5.99283,(MATOU-v1_93568592_3:0.44981,((MATOU-v1_105168955_4:0.00122,MATOU-v1_61880919_2:0.22900)1.000:1.84387,(MATOU-v1_96489390_3:0.40882,(MATOU-v1_111216589_1:0.83113,(MATOU-v1_54195507_1:0.09854,MATOU-v1_67596281_1:0.30278)1.000:0.82578)0.505:0.30822)0.639:0.26786)0.976:1.07526)0.977:2.95720)0.829:1.53993)0.834:1.37899,((MATOU-v1_49555398_6:0.04861,(MATOU-v1_47663381_2:0.08027,MATOU-v1_49485737_2:0.09036)0.000:0.06460)0.944:0.51358,(MATOU-v1_90029627_3:0.45380,((MATOU-v1_104280320_1:0.09550,(MATOU-v1_51380720_3:0.19617,MATOU-v1_21763_3:0.00054)0.994:0.11345)0.997:0.17758,(MATOU-v1_28605130_2:0.13397,MATOU-v1_77801519_3:0.11324)1.000:0.26676)0.995:0.22553)0.815:0.23051)1.000:5.26085)0.534:0.42413,(MATOU-v1_6324109_3:5.99338,(MATOU-v1_72100699_4:4.27189,MATOU-v1_103362663_3:4.39006)0.079:0.15832)0.965:1.83017)0.284:0.00055)0.794:0.16883,((((MATOU-v1_48351788_1:0.86883,(MATOU-v1_27918926_2:0.30211,(MATOU-v1_103573848_1:0.12694,MATOU-v1_103573847_3:0.15916)0.708:0.03626)0.927:0.40463)1.000:1.98276,(MATOU-v1_104542607_3:1.82435,(MATOU-v1_14295292_6:1.62950,MATOU-v1_16829359_1:1.24215)0.978:0.98647)0.873:0.76048)0.807:0.53989,MATOU-v1_35944381_1:3.55323)0.801:0.19884,((MATOU-v1_58869026_2:0.74835,MATOU-v1_58869027_2:0.78944)1.000:2.90319,(((MATOU-v1_97445579_1:0.64427,MATOU-v1_97445580_2:0.43653)1.000:2.19892,(MATOU-v1_104464371_1:1.47885,(MATOU-v1_53582952_2:0.91939,MATOU-v1_85080698_4:0.62636)1.000:3.07314)0.886:1.49365)0.812:0.57161,((MATOU-v1_26132958_6:2.44903,MATOU-v1_48298624_1:1.85869)0.750:0.46587,MATOU-v1_48302450_6:2.96028)0.116:0.29072)0.637:0.28343)0.605:0.15003)0.830:0.20143)0.897:0.15277,((((MATOU-v1_110964437_2:2.24601,MATOU-v1_116968019_5:2.20429)0.812:0.57988,(((MATOU-v1_35245198_6:2.26246,(MATOU-v1_14137457_3:3.60932,(MATOU-v1_14088273_3:2.33060,MATOU-v1_522100_6:2.52469)0.515:0.43988)0.042:0.06781)0.323:0.21492,(MATOU-v1_1108816_3:2.05836,((MATOU-v1_88427769_3:0.73076,(MATOU-v1_34847781_1:0.31444,(((MATOU-v1_86278210_4:0.00623,MATOU-v1_88379960_6:0.00167)1.000:0.49859,(MATOU-v1_86296588_2:0.00055,MATOU-v1_88343742_1:0.00053)0.997:0.16729)0.752:0.06723,((MATOU-v1_71864224_1:0.00055,MATOU-v1_88374477_4:0.00054)0.983:0.18899,MATOU-v1_57163866_6:0.68837)0.964:0.15733)0.899:0.14486)0.681:0.19584)1.000:1.69897,MATOU-v1_8906372_3:1.99047)0.936:0.54977)0.887:0.43953)0.852:0.20048,((((((MATOU-v1_13531445_2:1.58244,MATOU-v1_31186160_5:1.90816)0.961:0.64305,((((MATOU-v1_14320751_5:0.02582,(MATOU-v1_66923954_6:0.05536,MATOU-v1_98935106_3:0.00054)0.994:0.71734)0.961:0.34300,(MATOU-v1_11681213_6:0.43776,((MATOU-v1_14170641_3:0.00053,(MATOU-v1_14287793_2:0.41765,(MATOU-v1_37210720_5:0.29749,MATOU-v1_37228784_1:0.48445)0.958:0.34942)0.974:0.41460)0.976:0.51968,MATOU-v1_37050377_3:0.68410)0.990:0.63741)0.893:0.43765)0.950:0.39099,((MATOU-v1_31203041_1:0.24908,(((MATOU-v1_64776847_3:0.86805,MATOU-v1_67038016_3:0.40473)0.429:0.13856,MATOU-v1_14236559_1:0.39921)0.761:0.04078,MATOU-v1_61897329_5:0.54428)0.647:0.09113)0.924:0.16882,((MATOU-v1_14302828_3:0.20677,(MATOU-v1_6020289_1:0.47788,MATOU-v1_66967571_1:0.72683)0.994:0.60685)0.974:0.27345,MATOU-v1_14139328_1:1.13413)0.616:0.13620)0.863:0.24641)0.999:1.24783,(MATOU-v1_14190447_4:0.30876,MATOU-v1_16816987_1:0.63790)1.000:1.68353)0.932:0.45646)0.935:0.41699,((MATOU-v1_14147264_1:1.46807,(MATOU-v1_106853359_2:0.16716,(MATOU-v1_104104590_1:0.18519,MATOU-v1_45427862_1:0.36479)0.784:0.22602)1.000:1.86219)0.888:0.41011,MATOU-v1_96738828_1:2.34586)0.863:0.36044)0.098:0.17769,MATOU-v1_17332973_3:3.29467)0.339:0.12432,(MATOU-v1_73628125_1:1.95563,(MATOU-v1_79798158_3:0.85455,MATOU-v1_98993926_1:0.39222)1.000:1.82437)0.920:0.53703)0.859:0.30127,MATOU-v1_71420528_5:3.92680)0.674:0.05715)0.185:0.05235)0.995:0.41466,(((((MATOU-v1_23014770_6:2.29217,(MATOU-v1_6242140_2:2.16541,(MATOU-v1_28970407_6:2.28626,MATOU-v1_6177962_3:2.45832)0.184:0.23118)0.617:0.35062)0.970:0.80273,(MATOU-v1_62490674_3:2.17446,(MATOU-v1_13956678_3:2.16801,MATOU-v1_290496_1:3.28612)0.550:0.17134)0.784:0.27991)0.681:0.10241,(MATOU-v1_98931280_3:2.86654,(MATOU-v1_77291413_3:2.62614,MATOU-v1_13886255_1:2.84315)0.578:0.26479)0.865:0.49292)0.846:0.19000,(((MATOU-v1_13366833_6:0.24728,(MATOU-v1_13366834_5:0.14807,MATOU-v1_21931722_3:0.01253)0.378:0.10345)1.000:2.82910,((MATOU-v1_54542672_2:1.55569,(MATOU-v1_64365733_4:0.67629,MATOU-v1_8788110_3:0.57243)1.000:1.68331)0.984:1.28597,(MATOU-v1_30420101_5:2.69410,MATOU-v1_12392385_3:2.77184)0.759:0.35173)0.745:0.22031)0.829:0.33999,(MATOU-v1_93673653_2:2.45753,(MATOU-v1_14917721_1:2.46195,MATOU-v1_8504264_6:2.62347)0.782:0.30659)0.899:0.87934)0.807:0.21355)0.852:0.16308,(((((MATOU-v1_11278566_6:1.60180,(MATOU-v1_6022704_6:0.09508,MATOU-v1_6022705_6:0.14302)1.000:1.73511)0.984:0.89930,(((((MATOU-v1_14055202_1:0.00665,MATOU-v1_14235122_1:0.07501)1.000:1.29102,(MATOU-v1_100324335_1:0.19771,(MATOU-v1_14177539_2:0.03160,MATOU-v1_66915689_1:0.06511)0.925:0.19090)1.000:1.19220)0.979:0.63001,(MATOU-v1_16860927_2:2.38231,MATOU-v1_48423467_2:1.48025)0.822:0.52436)0.644:0.27154,(MATOU-v1_48272850_6:2.01818,((MATOU-v1_67023020_1:1.45467,MATOU-v1_35955756_3:2.59444)0.089:0.24839,MATOU-v1_66939422_1:1.86909)0.598:0.26760)0.938:0.42696)0.529:0.25224,MATOU-v1_54510772_3:3.00185)0.597:0.20644)0.553:0.18743,(MATOU-v1_17539817_1:2.82205,(MATOU-v1_97771151_1:2.78844,(MATOU-v1_106945372_1:0.13928,MATOU-v1_86062247_2:0.19163)1.000:2.39993)0.788:0.44669)0.704:0.27911)0.284:0.15289,MATOU-v1_81855756_6:3.45586)0.884:0.47791,MATOU-v1_107599176_1:3.03903)0.710:0.13333)0.612:0.09400)0.700:0.05179,(((((MATOU-v1_65677969_1:2.43421,(MATOU-v1_82530617_6:1.83743,MATOU-v1_96870611_1:1.64029)0.789:0.44114)0.853:0.48500,(MATOU-v1_73241479_3:4.25653,MATOU-v1_96583710_5:3.10660)0.790:0.65900)0.472:0.14757,MATOU-v1_101982209_6:3.34831)0.530:0.11441,(MATOU-v1_25907742_3:2.72985,MATOU-v1_48702982_4:3.73375)0.378:0.23676)0.867:0.33589,(((MATOU-v1_52493462_4:2.84291,MATOU-v1_57687423_1:2.47300)0.841:0.68476,MATOU-v1_95662716_5:3.36457)0.348:0.16307,((MATOU-v1_41528568_2:2.73912,MATOU-v1_28819840_4:2.90356)0.796:0.51793,MATOU-v1_29701945_2:3.66504)0.585:0.09043)0.637:0.10928)0.733:0.11220)0.312:0.07876)0.207:0.09787)0.976:0.14706)0.405:0.08763,MATOU-v1_82293581_2:3.50834)0.525:0.00143)0.279:0.02272)0.905:0.05140,((MATOU-v1_79580210_3:2.18011,MATOU-v1_60673463_5:1.83627)0.739:0.33457,((((((MATOU-v1_11500452_6:0.34499,MATOU-v1_9354728_5:0.30731)0.956:0.20966,(MATOU-v1_89121193_3:0.34911,MATOU-v1_37098845_1:1.43138)0.968:0.34994)0.637:0.14803,(MATOU-v1_67222036_4:0.44866,(MATOU-v1_29251069_6:0.10797,MATOU-v1_29295481_3:0.03300)0.946:0.21958)1.000:0.81322)0.987:0.32465,((((((((MATOU-v1_8341865_3:0.41773,MATOU-v1_72462256_6:0.32437)0.000:0.02055,(((MATOU-v1_71142754_2:0.73787,MATOU-v1_90179443_5:1.42343)0.029:0.11031,MATOU-v1_81939943_6:0.21308)0.000:0.14565,MATOU-v1_32556195_5:1.33477)0.896:0.38920)0.897:0.19058,(MATOU-v1_63100485_4:0.24488,MATOU-v1_101220903_6:0.29037)0.838:0.09234)0.825:0.10765,MATOU-v1_82009875_5:0.54280)0.258:0.10879,MATOU-v1_110534260_3:0.60903)0.109:0.14735,((((MATOU-v1_52745899_5:0.26311,(((MATOU-v1_63271505_5:0.14143,MATOU-v1_63271506_5:0.13933)0.986:0.40946,MATOU-v1_63665009_1:0.24473)0.977:0.33082,(MATOU-v1_13563170_2:0.48098,(MATOU-v1_110559006_3:0.17450,MATOU-v1_110559007_3:0.15695)0.988:0.35308)0.802:0.21357)0.988:0.41459)0.775:0.15887,MATOU-v1_29650520_2:0.33847)0.760:0.19688,((MATOU-v1_107805630_4:0.00816,MATOU-v1_108497221_1:0.00055)1.000:0.35446,MATOU-v1_110523184_5:0.33671)0.792:0.11510)0.324:0.04236,((MATOU-v1_64603208_6:1.38328,MATOU-v1_107601409_3:0.00064)0.687:0.42405,MATOU-v1_108537269_5:0.00054)0.962:0.12378)0.986:0.19502)0.967:0.22338,(((MATOU-v1_64596680_6:0.33014,(MATOU-v1_62675860_2:0.16606,(MATOU-v1_62670001_5:0.06011,MATOU-v1_62818716_3:0.05642)0.757:0.05999)0.999:0.19891)0.914:0.06060,((MATOU-v1_86501548_1:0.44440,((MATOU-v1_110561941_4:0.39824,MATOU-v1_67854856_1:0.59691)0.180:0.07259,MATOU-v1_39803395_2:0.18063)0.936:0.15331)0.846:0.23572,MATOU-v1_108603459_4:0.30695)0.975:0.35599)0.375:0.02966,(((MATOU-v1_36243399_1:0.00055,MATOU-v1_47627552_6:0.00053)1.000:0.21575,(MATOU-v1_2941258_1:0.16661,MATOU-v1_63256987_1:0.22747)0.979:0.11004)0.851:0.07617,(MATOU-v1_3176151_4:0.28336,(MATOU-v1_3287720_6:0.25531,(MATOU-v1_109769_1:0.14531,(MATOU-v1_98317074_2:0.31408,MATOU-v1_3089396_3:0.13620)0.946:0.11334)0.286:0.05381)0.795:0.06040)0.995:0.13737)0.489:0.04247)0.985:0.14615)1.000:0.38305,(((((MATOU-v1_57150159_3:0.00055,MATOU-v1_75634445_3:0.00055)1.000:0.47740,(MATOU-v1_103006280_5:0.42299,MATOU-v1_7509401_3:0.26465)0.894:0.08025)0.968:0.13522,((MATOU-v1_22076704_3:0.28523,MATOU-v1_75520124_6:0.15657)0.955:0.10987,((((MATOU-v1_97600720_5:0.23972,(MATOU-v1_113015880_3:0.30619,(MATOU-v1_4415081_4:0.44824,(MATOU-v1_51382186_5:0.00055,MATOU-v1_52412021_1:0.00053)0.943:0.14655)1.000:0.27255)0.877:0.11152)0.358:0.03673,MATOU-v1_24971439_3:0.07082)0.743:0.07319,MATOU-v1_24991127_2:0.30087)0.866:0.11410,MATOU-v1_110175264_1:0.80818)0.409:0.11024)0.995:0.17918)1.000:0.33138,(((((((MATOU-v1_71795120_4:0.00055,MATOU-v1_88342344_6:0.01259)0.789:0.00300,MATOU-v1_86237570_5:2.00115)0.850:0.05902,(MATOU-v1_86403187_4:0.26273,MATOU-v1_88569136_6:0.03165)0.203:0.03937)0.979:0.08262,(MATOU-v1_11240405_3:0.34697,((MATOU-v1_26380923_5:0.02460,MATOU-v1_82878519_3:0.00055)0.958:0.15951,MATOU-v1_82158381_1:0.00053)0.114:0.02512)0.565:0.09153)0.510:0.04425,MATOU-v1_75280831_1:0.62981)1.000:0.36570,MATOU-v1_25203237_3:0.44806)0.912:0.11740,MATOU-v1_78725586_2:0.35376)0.935:0.11153)0.961:0.13196,(MATOU-v1_11689047_4:0.50459,((MATOU-v1_56358810_6:0.20414,MATOU-v1_90609570_5:0.27529)0.862:0.12832,MATOU-v1_4313858_1:0.57246)0.074:0.04370)0.994:0.29830)0.803:0.14607)0.994:0.35208)0.201:0.13473,MATOU-v1_15413592_4:2.04195)0.557:0.17569,((MATOU-v1_87861160_6:0.49735,MATOU-v1_115166040_2:0.57959)0.470:0.12748,MATOU-v1_110175264_2:1.34711)0.968:1.01168)0.923:0.24851)0.623:0.09415)0.654:0.04485,(((MATOU-v1_46928930_3:1.41221,MATOU-v1_65292642_2:1.72397)0.997:1.36948,MATOU-v1_14168271_2:1.77339)0.810:0.36440,((((MATOU-v1_9688097_3:0.74927,(MATOU-v1_14543967_5:0.00054,(MATOU-v1_10649497_2:0.00055,MATOU-v1_11395626_2:0.00055)0.982:0.19116)1.000:1.73716)0.940:0.56345,MATOU-v1_19882076_3:1.30276)0.921:0.41789,(((((MATOU-v1_23303647_3:1.51192,(((MATOU-v1_70997853_4:0.03809,MATOU-v1_83166068_4:0.03323)1.000:0.44599,(MATOU-v1_23717899_1:0.18854,(MATOU-v1_22039938_2:0.00055,MATOU-v1_23080189_6:0.00054)0.403:0.00358)1.000:0.48201)0.994:0.36028,(MATOU-v1_58923928_2:0.57594,(MATOU-v1_64967889_4:1.04717,(MATOU-v1_64044595_5:0.39915,(MATOU-v1_84026940_4:0.49667,MATOU-v1_84965788_6:0.54705)0.655:0.21409)0.218:0.20798)1.000:1.28649)0.794:0.29770)0.793:0.28181)1.000:1.12019,(MATOU-v1_109369520_6:1.65197,(MATOU-v1_17157635_3:0.51864,MATOU-v1_60044884_1:0.17315)0.999:1.24645)0.928:0.48256)0.815:0.23181,(((MATOU-v1_35201200_4:0.37210,(MATOU-v1_35200918_2:0.81949,(MATOU-v1_60430880_2:0.00055,MATOU-v1_60430881_2:0.00055)0.997:0.20994)0.316:0.10519)1.000:1.10639,(MATOU-v1_90355606_1:0.07996,MATOU-v1_90504521_5:0.05093)1.000:1.58560)0.893:0.36491,(MATOU-v1_112840440_3:0.41124,MATOU-v1_18657861_1:1.13067)1.000:2.12235)0.185:0.08612)0.832:0.10896,((MATOU-v1_23896777_3:1.48556,((MATOU-v1_22287317_2:0.50153,MATOU-v1_61076117_6:0.92297)1.000:1.51553,MATOU-v1_63167542_4:1.66419)0.891:0.57218)0.038:0.14201,MATOU-v1_23307590_2:1.76890)0.537:0.23356)0.832:0.08010,((((((((MATOU-v1_98266602_2:1.34016,(MATOU-v1_98288171_1:1.01834,(MATOU-v1_60495902_5:0.19729,MATOU-v1_29701715_6:0.64396)0.000:0.07044)0.316:0.25881)0.866:0.29877,((((MATOU-v1_115107073_2:0.64808,(MATOU-v1_107104846_1:0.66399,(MATOU-v1_95740856_5:0.50044,((MATOU-v1_73469910_6:0.58645,MATOU-v1_97713157_2:0.60056)1.000:1.60373,MATOU-v1_11702512_3:0.30170)0.084:0.16850)0.885:0.16254)0.377:0.04121)0.904:0.20555,MATOU-v1_25429101_1:0.90320)0.812:0.20121,MATOU-v1_90423686_3:0.79918)0.864:0.10484,(MATOU-v1_25453706_1:0.85279,(MATOU-v1_54339737_6:1.04736,MATOU-v1_6084617_1:0.93408)0.039:0.05621)0.890:0.17572)0.862:0.14421)0.973:0.23586,(MATOU-v1_110531691_4:0.77762,MATOU-v1_90588338_5:1.07180)1.000:0.66969)0.990:0.37534,(MATOU-v1_96713483_2:1.50094,((MATOU-v1_65980486_2:0.96864,(MATOU-v1_27075839_1:0.02849,MATOU-v1_73469305_5:0.01664)0.956:0.22330)1.000:0.94478,(((MATOU-v1_112321252_1:0.61876,MATOU-v1_113859043_6:0.19798)0.993:0.35679,(MATOU-v1_64638686_4:0.37141,((MATOU-v1_54302910_5:0.00373,MATOU-v1_75507576_5:0.05101)0.983:0.05642,(MATOU-v1_24763323_6:0.03090,MATOU-v1_4059211_1:0.05527)0.000:0.01863)0.999:0.17342)0.930:0.13819)1.000:0.55428,((MATOU-v1_29158040_6:0.85164,(((MATOU-v1_8233565_1:0.00054,MATOU-v1_88666383_6:0.35638)0.777:0.03964,MATOU-v1_58211312_5:0.06793)0.888:0.08624,MATOU-v1_64711467_2:0.39895)1.000:0.77512)0.954:0.22848,(MATOU-v1_45087176_3:1.10087,MATOU-v1_53707829_2:1.04990)0.982:0.37145)0.183:0.21523)1.000:1.40726)0.899:0.28563)0.534:0.35335)0.950:0.24789,MATOU-v1_49308872_2:1.63183)0.738:0.08020,((((MATOU-v1_65891533_5:1.14778,(MATOU-v1_113863125_1:0.94989,MATOU-v1_13272207_2:1.69205)0.981:0.44056)0.865:0.09904,(((MATOU-v1_73202467_3:1.24795,MATOU-v1_3291836_2:1.63190)0.865:0.22221,(MATOU-v1_51394070_5:0.00055,MATOU-v1_54882312_6:0.00055)1.000:1.68519)0.911:0.23550,((MATOU-v1_11031643_1:1.80788,(MATOU-v1_11037079_6:0.71913,MATOU-v1_58995881_4:1.09226)1.000:1.43016)0.831:0.40983,MATOU-v1_3139593_4:1.44837)0.914:0.27288)0.943:0.26479)0.972:0.23450,((MATOU-v1_48270065_2:2.93425,MATOU-v1_48245448_5:2.94851)0.850:0.82365,(MATOU-v1_95477520_2:1.42948,(MATOU-v1_100976549_3:0.41345,MATOU-v1_25971201_6:0.60254)1.000:1.32270)0.314:0.16368)0.064:0.10493)0.970:0.22249,(((((((((MATOU-v1_109941804_1:1.34173,(((MATOU-v1_75006056_1:0.15468,(MATOU-v1_54332815_1:0.12309,MATOU-v1_54903391_5:0.00055)0.000:0.00054)0.473:0.01658,(MATOU-v1_51857217_2:0.02717,MATOU-v1_99920870_6:0.23061)1.000:0.86422)0.465:0.08204,(MATOU-v1_100962036_1:0.00055,((MATOU-v1_99260921_3:0.00952,MATOU-v1_51857217_1:0.23723)0.375:0.04319,((MATOU-v1_40742343_1:0.24546,MATOU-v1_100944188_1:0.15343)0.997:0.17360,MATOU-v1_75300940_3:0.03135)0.998:0.18490)1.000:0.70498)0.949:0.11294)1.000:1.92344)0.073:0.31809,((MATOU-v1_63559712_5:0.03110,((MATOU-v1_116705989_1:0.12187,MATOU-v1_116475822_2:1.18093)0.743:0.08866,(MATOU-v1_109947783_3:0.04607,MATOU-v1_112495598_2:0.05481)0.848:0.06301)0.987:0.32889)1.000:1.07059,((MATOU-v1_113954966_6:0.36430,(MATOU-v1_95463875_6:0.19184,MATOU-v1_9629624_6:0.84812)0.956:0.39915)1.000:0.79871,(MATOU-v1_12765281_2:0.59409,(MATOU-v1_59281799_5:0.50567,(MATOU-v1_82122994_1:0.03204,(MATOU-v1_99742859_1:0.51349,MATOU-v1_55314143_2:0.27240)0.995:0.75516)0.981:0.23487)0.636:0.15933)0.983:0.28767)0.456:0.17200)0.077:0.16315)0.954:0.29601,((MATOU-v1_20587605_5:0.16225,MATOU-v1_2732182_6:0.15155)0.960:0.22388,(MATOU-v1_64320577_1:0.15522,(MATOU-v1_113472081_2:0.00055,MATOU-v1_113472080_2:0.55580)0.998:0.14270)0.888:0.16718)1.000:1.28754)0.925:0.32600,MATOU-v1_9988726_5:0.96264)0.804:0.18403,(MATOU-v1_41071427_6:0.54009,MATOU-v1_96375397_3:0.35175)1.000:1.15678)0.862:0.18722,MATOU-v1_9265445_5:1.54876)0.496:0.10538,MATOU-v1_47812777_4:1.45269)0.714:0.22708,((MATOU-v1_48435508_1:1.21321,(MATOU-v1_14918186_5:0.73078,MATOU-v1_15305992_2:0.77219)1.000:1.94043)0.555:0.41037,((MATOU-v1_24265982_2:0.76702,(MATOU-v1_110821535_1:0.64964,(MATOU-v1_62601010_5:0.72309,MATOU-v1_4626201_6:0.74614)0.012:0.06735)0.601:0.13941)1.000:0.92888,MATOU-v1_25970864_1:1.61362)0.956:0.37097)0.794:0.15557)0.787:0.08331,(((((MATOU-v1_57665415_2:0.29003,(MATOU-v1_69802774_3:0.53551,(MATOU-v1_51047612_3:0.32351,((MATOU-v1_112584357_6:0.18608,MATOU-v1_6508596_5:0.17345)0.149:0.03072,(MATOU-v1_27655422_4:0.00735,MATOU-v1_6404624_2:0.03121)1.000:0.16999)0.998:0.25697)0.936:0.16731)1.000:0.55849)0.444:0.11447,((((MATOU-v1_82318942_6:0.00052,(MATOU-v1_55455753_1:0.00055,MATOU-v1_55455754_1:0.03638)0.921:0.01650)0.995:0.12466,(MATOU-v1_56468793_4:0.04035,MATOU-v1_84486236_3:0.28007)0.545:0.03081)1.000:0.42538,(((((((((MATOU-v1_103356939_3:0.92388,MATOU-v1_15725216_4:1.42188)0.458:0.13311,MATOU-v1_36596992_4:1.22673)0.590:0.13019,(MATOU-v1_15737947_1:0.76087,(MATOU-v1_56447824_5:0.10371,MATOU-v1_75818665_3:0.79780)0.767:0.07387)0.331:0.13785)0.995:0.23177,(MATOU-v1_63405800_6:0.50131,MATOU-v1_59868529_5:0.19387)0.991:0.66228)0.998:0.25467,((MATOU-v1_72409517_6:0.25888,(MATOU-v1_44363778_3:0.23436,MATOU-v1_55513946_6:0.09013)0.962:0.08278)0.177:0.03740,((MATOU-v1_39044191_6:0.23505,(MATOU-v1_15746738_5:0.23597,(MATOU-v1_20480895_2:0.05697,MATOU-v1_72314622_6:0.09207)1.000:0.17035)0.479:0.02245)0.668:0.03004,(MATOU-v1_51075129_1:0.39591,(MATOU-v1_4596740_6:0.05180,MATOU-v1_56768245_2:0.06011)0.526:0.03177)0.999:0.11090)0.785:0.03941)0.867:0.02643)0.830:0.01901,((MATOU-v1_15777687_6:0.31932,((MATOU-v1_10389993_2:0.07571,(MATOU-v1_106963274_1:0.01808,MATOU-v1_176156_2:0.00054)1.000:0.31096)0.891:0.10272,(MATOU-v1_89367351_6:0.33417,(MATOU-v1_86454292_5:0.97639,MATOU-v1_57587431_3:1.21495)0.955:0.37646)0.999:0.80827)0.653:0.11997)0.914:0.05971,(MATOU-v1_112457293_2:0.11064,MATOU-v1_59914624_2:0.10833)0.991:0.12590)0.748:0.00976)0.425:0.03917,((((MATOU-v1_56373817_3:0.00185,MATOU-v1_75810962_5:0.00379)1.000:0.10739,(MATOU-v1_63343785_1:0.05190,(MATOU-v1_58462131_6:0.00053,MATOU-v1_2579846_4:0.03817)0.822:0.01118)0.917:0.01950)0.958:0.03150,MATOU-v1_55475817_4:0.10744)0.929:0.02680,((MATOU-v1_84938761_2:0.01599,(((MATOU-v1_58457052_4:0.00572,(MATOU-v1_84542963_1:0.09547,MATOU-v1_54358799_3:0.10145)1.000:0.13191)1.000:0.10398,((MATOU-v1_116240756_6:0.00055,MATOU-v1_3145425_1:0.00053)0.966:0.06515,MATOU-v1_112314668_6:0.07748)0.807:0.01769)0.972:0.03565,MATOU-v1_15726212_5:0.12156)0.597:0.01780)0.911:0.02699,MATOU-v1_63166382_1:0.05122)0.957:0.04684)0.999:0.07888)0.818:0.04792,(MATOU-v1_35942364_4:0.29343,(MATOU-v1_44358092_1:0.00367,MATOU-v1_44358093_3:0.29099)1.000:0.34407)0.792:0.05610)0.473:0.01829,MATOU-v1_56534574_1:0.37327)0.999:0.18130)0.370:0.07717,((MATOU-v1_2554418_1:0.12362,(MATOU-v1_56747650_1:0.21846,MATOU-v1_56806951_1:0.11009)1.000:0.42522)0.698:0.05503,(((MATOU-v1_6841694_2:0.00055,MATOU-v1_6841695_2:0.00567)1.000:0.15568,((MATOU-v1_10364220_5:0.01423,MATOU-v1_67849089_1:0.02079)0.986:0.05319,(MATOU-v1_28097_3:0.56683,(MATOU-v1_15754394_4:0.04492,(MATOU-v1_35974637_2:0.00540,MATOU-v1_6847825_5:0.02149)0.991:0.09366)0.993:0.12276)0.286:0.00485)0.297:0.03032)0.977:0.06061,((MATOU-v1_87857_1:0.04454,(MATOU-v1_102786771_1:0.05439,MATOU-v1_10223_5:0.08504)0.553:0.01585)0.915:0.03647,MATOU-v1_58465104_2:0.44289)0.999:0.10367)0.577:0.04819)1.000:0.32305)0.569:0.09441)0.511:0.21751,((((((MATOU-v1_72088286_5:0.73332,(MATOU-v1_102853559_1:0.13797,MATOU-v1_72093256_5:0.15614)0.951:0.08939)0.927:0.07401,MATOU-v1_115105425_1:0.37311)0.912:0.05700,((((MATOU-v1_6872650_1:0.01287,(MATOU-v1_7563098_2:0.00236,MATOU-v1_6781454_1:0.00054)0.970:0.01707)0.991:0.07653,(MATOU-v1_2693051_3:0.00606,MATOU-v1_4557978_5:0.00055)1.000:0.11567)1.000:0.20010,(MATOU-v1_4567341_2:0.17710,MATOU-v1_4539462_1:0.19089)0.254:0.05035)0.999:0.11393,(((MATOU-v1_84906128_2:0.03559,((MATOU-v1_82258595_1:0.00055,MATOU-v1_83951057_2:0.15006)0.994:0.04732,(MATOU-v1_84891588_6:0.00391,MATOU-v1_84891589_6:0.00054)0.987:0.03895)0.955:0.03111)1.000:0.25469,((MATOU-v1_105209146_6:0.07640,MATOU-v1_24166976_4:0.07870)1.000:0.14547,(MATOU-v1_25287714_1:0.08057,(MATOU-v1_25287713_3:0.02570,MATOU-v1_2655332_4:0.03873)0.111:0.04511)1.000:0.13459)0.868:0.05608)0.996:0.13551,(MATOU-v1_6813281_1:0.09138,MATOU-v1_6886061_4:0.09015)1.000:0.22835)0.965:0.08145)0.957:0.05604)0.901:0.04334,((MATOU-v1_10580437_2:0.19464,MATOU-v1_10708221_2:0.15733)0.982:0.14440,((MATOU-v1_35947859_1:0.03452,MATOU-v1_67858640_1:0.03554)1.000:0.15697,((MATOU-v1_109875855_3:0.24325,(MATOU-v1_84429053_6:0.07952,MATOU-v1_3063941_1:0.04362)0.536:0.03259)1.000:0.23323,(MATOU-v1_57846237_3:0.04828,MATOU-v1_75812922_6:0.01107)0.998:0.14385)0.165:0.04207)0.689:0.05654)0.961:0.05312)0.996:0.10709,(MATOU-v1_44292611_1:0.32331,((MATOU-v1_10374557_2:0.00424,MATOU-v1_78664003_3:0.00126)1.000:0.21101,(((MATOU-v1_36548445_4:0.00054,MATOU-v1_39024827_1:0.62934)0.885:0.10496,(MATOU-v1_36497544_2:0.03526,(MATOU-v1_10368821_1:0.11944,MATOU-v1_67855918_5:0.05980)0.822:0.02504)0.790:0.04053)0.999:0.14775,((MATOU-v1_65907967_6:0.11574,MATOU-v1_75611052_1:0.01885)0.087:0.01255,((((((MATOU-v1_112357416_2:0.09514,(MATOU-v1_65404993_4:0.06101,MATOU-v1_65433192_2:0.09829)1.000:0.08682)0.940:0.02101,((MATOU-v1_28282123_1:0.09192,((MATOU-v1_22693115_4:0.00847,MATOU-v1_58486634_1:0.03296)0.866:0.02302,MATOU-v1_59565457_3:0.03194)0.963:0.03175)0.439:0.00056,MATOU-v1_66277_6:0.05788)0.861:0.01998)0.864:0.02337,(MATOU-v1_72118672_1:0.02830,MATOU-v1_75930225_5:0.08267)0.996:0.07017)0.083:0.00290,((MATOU-v1_2917974_2:0.02097,MATOU-v1_2917975_2:0.04546)1.000:0.05849,(MATOU-v1_57858303_1:0.03494,MATOU-v1_115301208_2:0.07407)0.686:0.02876)0.592:0.02246)0.917:0.02631,MATOU-v1_96983019_2:0.11734)0.000:0.01764,MATOU-v1_112984453_2:0.47658)0.000:0.01310)1.000:0.11404)0.993:0.09907)0.928:0.08285)0.173:0.05056)0.957:0.15646,MATOU-v1_66022292_4:0.49273)1.000:0.49472)1.000:1.43490,MATOU-v1_8906371_5:2.32449)0.824:0.23630,(((MATOU-v1_79746600_2:1.67468,(MATOU-v1_64399631_2:1.43632,(MATOU-v1_6332579_6:1.02359,(MATOU-v1_63107904_1:0.93558,(MATOU-v1_24176488_2:0.08804,MATOU-v1_51037704_5:0.01766)1.000:0.60202)0.970:0.39563)0.779:0.16729)0.999:1.16782)0.977:0.83067,((MATOU-v1_3089168_1:1.95298,MATOU-v1_71702272_2:0.91748)1.000:1.39261,(MATOU-v1_64586375_3:1.79166,((MATOU-v1_15715053_4:0.72655,((MATOU-v1_29720720_4:0.19610,MATOU-v1_89408961_6:0.16678)1.000:0.68837,MATOU-v1_62931482_2:0.78853)0.943:0.18259)0.191:0.12810,(MATOU-v1_3096553_3:1.10880,MATOU-v1_72210193_1:1.19219)0.129:0.15192)0.924:0.27794)1.000:1.34281)0.326:0.09844)0.884:0.19169,(((MATOU-v1_109357001_4:1.62677,(MATOU-v1_59497322_1:1.44787,((MATOU-v1_14482364_3:0.18619,MATOU-v1_7589745_6:0.01328)1.000:1.16205,MATOU-v1_64782817_2:1.49901)0.774:0.29188)0.967:0.41888)0.667:0.19339,MATOU-v1_62534449_2:2.06134)0.651:0.30682,MATOU-v1_110703234_5:2.24500)0.633:0.05909)0.653:0.15804)0.825:0.17760)0.550:0.07344)0.935:0.10781)0.412:0.03332,((MATOU-v1_38265279_1:2.37918,(MATOU-v1_114297205_4:1.66420,MATOU-v1_48521763_2:1.61063)0.731:0.23045)0.903:0.36679,(((MATOU-v1_58865762_4:1.67177,(MATOU-v1_79874131_1:0.00055,MATOU-v1_83192002_4:0.00054)1.000:1.32462)1.000:0.74480,((MATOU-v1_40119330_5:0.98842,((MATOU-v1_29681271_4:0.10596,MATOU-v1_29749610_3:0.12703)1.000:0.46623,(MATOU-v1_70938978_5:0.72705,MATOU-v1_82269436_1:0.00578)1.000:0.44212)0.979:0.47182)0.999:0.68362,(MATOU-v1_103557619_5:2.48714,((MATOU-v1_68565386_5:0.24521,MATOU-v1_95154355_2:0.00054)1.000:1.11488,(MATOU-v1_58084304_3:0.00055,MATOU-v1_95154355_1:1.21476)0.671:0.03952)1.000:1.45229)0.868:0.24220)0.000:0.12544)0.973:0.25587,(((MATOU-v1_9997885_1:1.34485,(((((MATOU-v1_34822832_3:0.49483,(MATOU-v1_82140398_3:0.00055,(MATOU-v1_71755052_4:0.00055,MATOU-v1_57004099_4:0.15460)0.000:0.00053)0.998:0.33486)1.000:0.69077,(((MATOU-v1_34891453_2:0.06878,(MATOU-v1_71765545_5:0.00053,MATOU-v1_86242498_4:0.00055)0.977:0.07733)0.874:0.06678,MATOU-v1_82134839_2:0.96654)0.872:0.15253,((MATOU-v1_56997525_1:0.15660,MATOU-v1_88132036_1:0.17670)1.000:0.64986,(MATOU-v1_71893788_3:0.11504,(MATOU-v1_34846285_5:0.53957,MATOU-v1_55340652_5:0.72253)1.000:1.03865)0.943:0.28713)0.300:0.05312)0.997:0.21114)0.938:0.10999,((MATOU-v1_87180850_2:0.07514,(MATOU-v1_48245448_6:5.91671,MATOU-v1_87180851_2:0.00127)0.993:0.23975)0.991:0.25184,(MATOU-v1_71796636_2:0.24059,MATOU-v1_88391223_1:0.00183)0.998:0.43289)0.983:0.25921)0.820:0.09063,((((MATOU-v1_71797814_1:0.00055,(MATOU-v1_88367871_1:0.00055,MATOU-v1_86291518_4:0.00054)0.994:0.00055)1.000:0.36547,(MATOU-v1_71686236_3:0.41754,((MATOU-v1_88384724_3:0.16136,(MATOU-v1_55806455_5:0.00055,(MATOU-v1_57599202_1:0.00055,MATOU-v1_88348567_3:0.00055)1.000:0.00055)1.000:0.28741)0.962:0.13374,MATOU-v1_87469409_4:0.56312)0.768:0.09247)0.703:0.08413)0.942:0.07649,(MATOU-v1_86284728_6:0.00067,MATOU-v1_88369147_6:0.16418)1.000:0.58591)0.793:0.02805,MATOU-v1_11518365_1:0.82172)0.000:0.00089)1.000:0.53892,(MATOU-v1_107595756_6:0.55073,MATOU-v1_2768055_3:0.76840)0.974:0.30139)0.976:0.46169)0.999:0.66194,((MATOU-v1_8682334_4:1.02632,(MATOU-v1_8683298_1:0.76388,(((MATOU-v1_98781589_5:0.13420,MATOU-v1_98781588_4:0.03932)0.866:0.08613,MATOU-v1_54719524_2:0.06099)0.827:0.06777,(MATOU-v1_1067287_6:0.00900,MATOU-v1_98781590_4:0.13946)0.745:0.07347)1.000:0.64104)0.906:0.20616)1.000:0.66111,(MATOU-v1_58892924_3:0.40270,(MATOU-v1_103326511_3:0.05431,MATOU-v1_51003659_2:0.01867)0.997:0.41037)1.000:1.44645)0.798:0.21801)0.269:0.05775,(MATOU-v1_41874724_3:2.09636,(MATOU-v1_108834903_6:0.03370,(MATOU-v1_113433107_5:0.01091,MATOU-v1_64401645_1:0.06216)0.269:0.00103)1.000:1.91934)0.833:0.31858)0.120:0.09891)0.274:0.04412)0.958:0.10618)0.318:0.06936,(((((MATOU-v1_58851778_4:0.24149,((MATOU-v1_29694471_4:0.11805,(((MATOU-v1_1284754_1:0.01640,(MATOU-v1_41425575_4:0.00054,((MATOU-v1_41436315_1:0.00055,MATOU-v1_40779339_1:0.00054)0.944:0.01738,((MATOU-v1_40789240_6:0.00054,MATOU-v1_23135854_3:0.01336)0.923:0.00086,(MATOU-v1_21779250_2:0.93626,MATOU-v1_59131345_2:0.64234)0.976:0.12798)0.802:0.01876)0.706:0.00063)0.682:0.01189)0.995:0.10727,MATOU-v1_100348328_2:0.10941)0.938:0.04137,(((((MATOU-v1_41402662_6:0.04419,MATOU-v1_91495336_3:0.81572)0.821:0.13767,((MATOU-v1_83226013_4:0.90647,MATOU-v1_59122598_6:0.11300)0.998:0.47621,((MATOU-v1_43568352_3:0.07729,MATOU-v1_48245448_4:2.00449)0.752:0.32933,(MATOU-v1_39785733_1:0.01751,MATOU-v1_70160693_4:0.37277)0.852:0.28503)0.999:0.45697)0.927:0.22108)0.984:0.29030,((((MATOU-v1_42999480_2:0.16612,MATOU-v1_83202461_3:0.21305)0.567:0.15806,MATOU-v1_21775396_3:0.58602)0.939:0.16937,MATOU-v1_39747226_5:0.09894)0.980:0.28984,(MATOU-v1_59131345_3:1.53660,MATOU-v1_107932017_2:1.92874)0.331:0.13572)0.993:0.30550)0.406:0.07988,(((MATOU-v1_29650639_5:0.03030,(MATOU-v1_17100604_1:0.01474,MATOU-v1_29645434_1:0.03839)0.785:0.04434)0.982:0.11347,MATOU-v1_29707873_1:0.02730)0.920:0.07034,MATOU-v1_29892467_2:0.01637)0.959:0.12973)0.930:0.07975,((MATOU-v1_26481700_3:0.28676,((MATOU-v1_59122598_4:0.80451,MATOU-v1_91495336_2:0.52252)1.000:1.54889,MATOU-v1_14495526_3:0.28300)0.903:0.41277)0.779:0.19897,(MATOU-v1_39785733_2:1.09311,MATOU-v1_15157952_3:0.59255)0.922:0.22619)0.995:0.41653)0.757:0.02507)0.859:0.03685)0.823:0.03727,(MATOU-v1_41562058_1:0.08518,(MATOU-v1_68849324_2:0.00972,MATOU-v1_91036594_6:0.05242)0.919:0.05755)0.998:0.15966)0.578:0.05851)0.963:0.13503,((U96967.1:0.00261,U96968.1:0.03543)1.000:0.19521,(((AB251954.1:0.18832,((AB251960.1:0.00086,(MATOU-v1_15157952_2:2.79894,MATOU-v1_98602487_6:1.41797)0.076:0.45490)0.546:0.14302,(AB251953.1:0.07017,(AB251951.1:0.01868,AB251955.1:0.00946)0.996:0.12198)0.496:0.04574)0.612:0.04956)0.958:0.09136,(((AB251950.1:0.08572,(AB251949.1:0.10831,(AB251947.1:0.08757,(AY791695.1:0.04162,((AY791696.1:0.00323,AB251962.1:0.02509)0.978:0.02783,(AB251957.1:0.05579,AF141329.1:0.01853)0.845:0.01538)0.989:0.03733)0.971:0.04014)0.686:0.03023)0.204:0.02413)0.613:0.02270,(AB251948.1:0.13784,AF141330.1:0.11315)0.966:0.05531)0.937:0.04489,((AB251958.1:0.11629,AB251952.1:0.11486)0.953:0.06016,((AB251959.1:0.00055,MATOU-v1_14495526_1:2.13465)0.423:0.19875,(AB251956.1:0.21481,(AB251961.1:0.03667,X02425.1:0.03037)0.940:0.03426)0.910:0.02981)0.221:0.02160)0.849:0.03389)0.995:0.08525)0.902:0.03568,(M81702.1:0.03449,(AY791697.2:0.03610,AY791698.1:0.02754)0.921:0.01826)1.000:0.18471)0.971:0.09071)0.730:0.12121)1.000:0.62486,(((MATOU-v1_41476941_4:0.00053,MATOU-v1_86760961_1:0.04320)0.000:0.03946,(MATOU-v1_57615688_5:1.55694,(MATOU-v1_57242626_3:0.00055,MATOU-v1_69497578_3:0.18843)0.139:0.07303)0.915:0.16756)1.000:1.58311,((MATOU-v1_58867609_2:0.88657,(((MATOU-v1_29626380_4:0.27111,MATOU-v1_30022172_6:0.23678)0.999:0.50800,((MATOU-v1_29790182_6:0.03213,MATOU-v1_68567082_4:0.00853)0.996:0.26658,(MATOU-v1_1303829_2:0.19030,MATOU-v1_83183824_3:0.26516)0.527:0.11081)1.000:0.52513)0.826:0.13890,MATOU-v1_58884199_3:0.72283)0.661:0.09964)0.405:0.11965,((MATOU-v1_57615688_4:0.48700,(MATOU-v1_57242626_2:0.00052,((MATOU-v1_41476941_5:0.05635,MATOU-v1_86760961_3:0.00055)0.976:0.12277,MATOU-v1_69497578_2:0.15113)0.928:0.11471)1.000:0.65526)1.000:1.05997,((MATOU-v1_83206294_4:1.04862,(MATOU-v1_41493603_6:0.00055,MATOU-v1_83206294_5:0.89141)0.494:0.00055)0.903:0.07533,MATOU-v1_48246340_2:0.57014)0.998:0.40093)0.847:0.15234)0.872:0.18023)0.998:0.47116)1.000:1.19653,((MATOU-v1_41481878_1:0.04356,MATOU-v1_58923555_3:0.04065)1.000:1.68355,(MATOU-v1_48275283_5:1.29178,((MATOU-v1_109934968_2:0.11471,(MATOU-v1_6365395_1:0.21487,(MATOU-v1_62660678_3:0.04506,MATOU-v1_62684546_1:0.08551)0.991:0.12622)0.941:0.08036)0.996:0.38192,(MATOU-v1_32836195_3:0.36905,(MATOU-v1_34824663_3:0.11353,MATOU-v1_94723172_2:0.12882)1.000:0.27697)0.909:0.21744)1.000:2.12293)0.000:0.14545)0.939:0.38248)0.887:0.17273,((((((MATOU-v1_17029185_3:0.25560,MATOU-v1_29846747_4:0.20065)1.000:1.15445,((((MATOU-v1_19837660_2:0.67462,MATOU-v1_39912256_5:1.66279)0.891:0.24477,(MATOU-v1_40766159_3:0.03993,MATOU-v1_91052607_3:0.07520)1.000:0.67712)0.969:0.26685,((MATOU-v1_83165185_3:0.90215,(((MATOU-v1_93512824_6:0.71400,MATOU-v1_59124535_1:0.00055)1.000:0.16670,(MATOU-v1_1336020_5:0.06154,MATOU-v1_23068769_1:0.05630)0.976:0.04981)0.148:0.00883,MATOU-v1_1305841_3:0.01385)1.000:0.65554)0.990:0.26599,(MATOU-v1_19762922_4:0.31009,(MATOU-v1_29747935_4:0.64611,MATOU-v1_83177400_6:0.28454)0.939:0.10391)0.995:0.30898)0.960:0.26751)0.507:0.13703,MATOU-v1_58972161_3:1.12807)0.992:0.53304)0.634:0.17276,(MATOU-v1_59431773_4:0.07623,MATOU-v1_59505801_1:0.09291)1.000:1.63606)0.914:0.18245,(((((MATOU-v1_41434001_5:0.18642,MATOU-v1_41434002_4:0.11801)1.000:1.17075,((MATOU-v1_70995211_5:0.00054,MATOU-v1_82275443_2:0.00055)1.000:1.02657,MATOU-v1_29703626_6:1.06689)0.279:0.26577)0.985:0.34421,((((MATOU-v1_83162557_4:0.30991,((MATOU-v1_60459629_1:0.11456,MATOU-v1_68640572_6:0.19489)1.000:1.04754,(MATOU-v1_93492907_5:0.00055,MATOU-v1_68640572_5:1.39430)0.832:0.07478)0.943:0.34409)1.000:1.25563,(MATOU-v1_96641961_2:2.07614,(MATOU-v1_101854102_2:2.13461,MATOU-v1_96541418_2:0.59946)0.996:0.87388)0.619:0.33764)0.947:0.38644,(MATOU-v1_21793024_1:0.61609,MATOU-v1_41671288_1:0.08987)1.000:2.06212)0.551:0.16448,((MATOU-v1_23195113_4:1.32345,MATOU-v1_82290252_4:2.85431)0.338:0.51679,(((MATOU-v1_58142756_2:0.00054,(MATOU-v1_41411853_3:0.00054,MATOU-v1_58998146_3:0.00212)1.000:0.79462)1.000:1.11579,((MATOU-v1_33231860_2:0.46221,((MATOU-v1_69201866_4:0.03211,(MATOU-v1_93423235_6:0.00055,MATOU-v1_68634172_5:0.88394)0.262:0.00627)0.754:0.06315,(MATOU-v1_39625241_6:0.00055,MATOU-v1_68634172_4:1.13093)1.000:0.00054)0.976:0.32436)1.000:0.90558,((((MATOU-v1_96381205_3:0.00055,MATOU-v1_60475299_4:0.00461)0.866:0.00894,(MATOU-v1_93473020_2:0.00322,(MATOU-v1_69091243_5:0.00054,MATOU-v1_39630539_3:0.04946)0.830:0.01206)0.756:0.00326)0.325:0.00054,MATOU-v1_68596219_3:0.27778)1.000:0.43797,(MATOU-v1_93494534_1:0.04752,(MATOU-v1_29628394_4:0.44686,(MATOU-v1_28920938_6:0.14884,MATOU-v1_83182518_1:0.16427)1.000:1.12168)0.813:0.52107)0.995:0.34897)0.973:0.31006)0.257:0.19737)0.948:0.30544,((MATOU-v1_27091384_4:0.75174,MATOU-v1_40778646_2:0.73544)0.342:0.08412,MATOU-v1_41553338_2:1.04007)0.894:0.32753)0.867:0.14551)0.967:0.25948)0.838:0.12512)0.572:0.10464,(MATOU-v1_23340490_2:0.00055,MATOU-v1_41671288_2:0.46230)1.000:1.94452)0.403:0.06931,((MATOU-v1_58932232_1:1.96312,((MATOU-v1_62112383_4:2.02585,MATOU-v1_48229841_1:0.82469)0.907:0.52043,(MATOU-v1_58895906_2:1.17434,(MATOU-v1_1550075_3:0.12634,MATOU-v1_41504491_6:0.75718)1.000:1.10613)0.807:0.14974)0.871:0.18077)0.361:0.10520,MATOU-v1_29812606_2:1.79730)0.928:0.25595)0.895:0.17638)0.793:0.05977,MATOU-v1_5265283_3:2.71608)0.864:0.13908,((MATOU-v1_12939744_6:2.25763,(((((MATOU-v1_4123750_6:0.57380,(MATOU-v1_105747848_6:0.27979,MATOU-v1_56119189_6:0.44805)1.000:0.97126)0.923:0.13507,(MATOU-v1_68365453_2:0.59588,(((MATOU-v1_67821859_4:0.24424,MATOU-v1_72843617_3:0.31809)0.988:0.14785,(MATOU-v1_56381580_4:0.34205,(MATOU-v1_56341165_4:0.53272,MATOU-v1_56578349_3:0.59225)0.999:0.41235)0.666:0.08495)0.994:0.16624,((MATOU-v1_36285446_5:0.00055,MATOU-v1_47708473_4:0.00055)1.000:0.52780,((MATOU-v1_47698022_2:2.39381,MATOU-v1_75853306_5:0.00869)0.941:0.51203,(MATOU-v1_36237475_3:0.05659,MATOU-v1_47730542_1:0.00055)0.970:0.24245)0.451:0.07237)1.000:0.25256)0.156:0.07357)0.951:0.14000)0.973:0.15610,(MATOU-v1_2930877_4:0.47918,MATOU-v1_55455168_3:0.28434)1.000:0.28361)0.339:0.08001,MATOU-v1_57847905_6:1.09117)0.874:0.20332,(MATOU-v1_93172443_4:1.10320,((MATOU-v1_4217532_2:0.60404,(((MATOU-v1_17087375_2:0.26580,MATOU-v1_29709972_3:0.36949)0.997:0.27621,(MATOU-v1_15795661_1:0.11488,MATOU-v1_23625067_4:0.11150)0.999:0.30245)0.991:0.20279,(MATOU-v1_90701928_3:0.38005,MATOU-v1_3474592_2:0.46765)0.421:0.04582)0.981:0.21851)0.991:0.28597,(MATOU-v1_72069358_5:0.94433,(((MATOU-v1_19104907_2:0.00055,MATOU-v1_48061463_1:0.00055)1.000:0.59722,(MATOU-v1_64651959_6:0.54393,(((MATOU-v1_1333288_6:0.00237,MATOU-v1_80842649_5:0.00436)0.998:0.11748,(MATOU-v1_27922184_5:0.05840,(MATOU-v1_112422929_2:0.09542,(MATOU-v1_1514826_6:0.00055,MATOU-v1_1104407_4:0.42573)0.963:0.03969)0.297:0.03506)0.712:0.01635)0.983:0.10411,(MATOU-v1_113882502_2:0.14053,(((MATOU-v1_114197636_1:0.17569,MATOU-v1_62582479_6:0.13678)0.720:0.01437,MATOU-v1_90880366_3:0.57487)0.865:0.06312,(MATOU-v1_5341888_6:0.05785,MATOU-v1_62603140_1:0.06762)0.997:0.12567)0.971:0.07056)0.853:0.05839)1.000:0.28076)0.999:0.25016)0.437:0.02925,(MATOU-v1_19384793_1:0.61900,(MATOU-v1_100475381_1:0.43886,(MATOU-v1_115101010_5:0.25544,MATOU-v1_3375781_1:0.22342)0.760:0.09455)0.753:0.09564)0.841:0.05964)1.000:0.61991)0.832:0.10701)0.799:0.11549)0.742:0.14989)1.000:1.95575)0.944:0.84047,(((MATOU-v1_110613528_5:0.01962,MATOU-v1_44329692_3:0.00065)1.000:1.30467,(MATOU-v1_116298060_6:0.13044,(MATOU-v1_116206966_6:0.11177,MATOU-v1_112873618_3:0.43874)0.926:0.12444)1.000:0.93700)1.000:1.17441,((MATOU-v1_270887_1:1.04077,(MATOU-v1_62707697_4:0.13604,MATOU-v1_64611467_4:0.44889)0.931:0.43828)1.000:0.53693,(((MATOU-v1_2634576_6:1.03137,MATOU-v1_4606798_6:0.63393)0.935:0.23724,MATOU-v1_81125707_5:0.86892)0.935:0.20516,((MATOU-v1_114713676_2:0.76681,(MATOU-v1_110428577_4:0.06690,MATOU-v1_110428578_4:0.13968)0.999:0.63894)1.000:0.97208,MATOU-v1_39774769_6:1.01499)0.752:0.20645)0.244:0.11279)1.000:0.99542)0.665:0.19212)0.202:0.10460)0.578:0.05228)0.957:0.10814)0.870:0.05731)0.885:0.05365)0.799:0.03609,((((((MATOU-v1_47922738_1:0.45530,MATOU-v1_47922739_1:0.00055)1.000:1.43010,((MATOU-v1_31278176_3:1.08418,(MATOU-v1_14209258_6:1.32859,((((MATOU-v1_37183656_6:0.00053,MATOU-v1_66921421_2:0.10939)0.153:0.00903,MATOU-v1_37097681_4:0.04624)0.496:0.08456,((MATOU-v1_14049774_6:0.11489,MATOU-v1_87686436_6:0.06644)0.699:0.05480,(MATOU-v1_79754902_4:0.03413,MATOU-v1_14047016_6:0.03173)0.988:0.11968)0.987:0.16753)1.000:0.73787,MATOU-v1_14107505_6:0.73705)0.663:0.16524)0.908:0.19294)0.416:0.09243,(MATOU-v1_31199545_2:1.09380,(MATOU-v1_67132293_4:1.26648,MATOU-v1_48232079_1:2.08976)0.208:0.07388)0.631:0.33298)0.931:0.18683)0.858:0.15954,((((MATOU-v1_48294326_4:0.00055,MATOU-v1_82290252_5:0.31411)1.000:1.95614,(MATOU-v1_83175006_2:0.89654,((MATOU-v1_23090716_3:0.00053,MATOU-v1_59120135_3:0.18417)0.955:0.12893,(MATOU-v1_41404265_1:0.00055,MATOU-v1_1315948_2:0.00055)0.687:0.01873)0.850:0.08210)0.998:0.87174)0.990:0.68734,((MATOU-v1_41425165_1:0.60177,MATOU-v1_68638869_3:0.73286)0.998:0.54334,(MATOU-v1_79832718_1:0.46082,(MATOU-v1_15118498_3:0.15436,MATOU-v1_15424088_6:0.00927)1.000:0.69502)0.990:0.45285)0.996:0.53050)0.904:0.25859,((MATOU-v1_109380036_2:0.21812,(MATOU-v1_73639724_1:2.10913,MATOU-v1_78045880_6:0.03184)0.799:0.30634)1.000:2.06539,(MATOU-v1_26984467_2:4.20932,MATOU-v1_29699358_4:3.05569)0.063:0.47044)0.626:0.24957)0.782:0.14843)0.945:0.11301,((((((MATOU-v1_46554830_1:1.02764,(MATOU-v1_64606527_1:2.65595,((MATOU-v1_70160693_6:0.51766,((MATOU-v1_21779250_3:1.62943,MATOU-v1_83226013_6:0.00055)0.999:1.00392,MATOU-v1_43568352_1:1.84176)0.929:0.49298)0.933:0.54752,(MATOU-v1_107932017_1:0.31904,MATOU-v1_21775396_2:0.56976)0.968:0.55292)1.000:1.79472)0.918:0.62946)0.599:0.18308,(MATOU-v1_15981958_4:1.48659,MATOU-v1_10988332_1:1.21562)1.000:1.36413)0.819:0.31070,(((MATOU-v1_113889810_1:1.31219,(MATOU-v1_18399827_2:0.60327,(MATOU-v1_91031493_6:0.60036,MATOU-v1_87149543_3:1.58460)0.421:0.10209)1.000:1.17429)0.996:0.58222,((MATOU-v1_58944962_4:0.41264,MATOU-v1_70938978_6:0.84132)1.000:1.54164,(MATOU-v1_108837901_6:0.20613,MATOU-v1_108985390_3:0.17267)1.000:1.66062)0.914:0.29727)0.830:0.23613,(((MATOU-v1_69210963_6:1.07098,(MATOU-v1_51033217_5:2.06835,MATOU-v1_5980169_5:1.42276)0.811:1.03093)0.378:0.22973,MATOU-v1_66953441_1:0.99632)0.945:0.51184,((MATOU-v1_6769649_5:1.41978,MATOU-v1_84491979_2:1.08222)1.000:1.14562,MATOU-v1_16736116_5:0.64363)0.293:0.26996)0.905:0.32210)0.377:0.13075)0.910:0.17144,(MATOU-v1_69396927_1:1.15218,(MATOU-v1_20198995_1:0.88934,MATOU-v1_71128490_2:1.07554)1.000:0.74300)0.759:0.07947)0.999:0.31953,(((((MATOU-v1_54369126_5:0.82671,(MATOU-v1_48258303_1:0.68192,(((MATOU-v1_74332929_3:0.14343,(MATOU-v1_66984155_5:0.04087,((MATOU-v1_14109660_4:0.14790,(MATOU-v1_66926217_6:0.01363,MATOU-v1_66926218_5:0.00051)1.000:0.29982)0.795:0.06385,(MATOU-v1_73497145_4:0.01640,MATOU-v1_16679890_3:0.39306)0.804:0.04681)0.966:0.25582)0.843:0.10951)0.967:0.21719,MATOU-v1_67019808_4:0.31482)1.000:0.41086,MATOU-v1_14192383_2:0.63237)0.747:0.20409)0.824:0.12623)0.198:0.08550,(((MATOU-v1_48256339_4:0.69657,(MATOU-v1_67005545_6:0.59607,(MATOU-v1_48315027_1:0.42929,(MATOU-v1_48257227_6:0.25287,MATOU-v1_67062633_2:0.21891)0.986:0.26447)0.933:0.16760)0.504:0.06856)0.822:0.16783,((MATOU-v1_11492805_4:0.58663,((((((MATOU-v1_109372777_4:0.25618,(MATOU-v1_44371372_2:0.17118,((MATOU-v1_107557464_2:0.03041,MATOU-v1_19065233_6:0.12266)0.994:0.17471,MATOU-v1_74556589_2:0.22860)0.556:0.06911)0.529:0.04175)0.167:0.02363,(MATOU-v1_3069564_2:0.21018,((MATOU-v1_51033217_4:0.13539,MATOU-v1_63364406_6:0.00055)1.000:0.57718,MATOU-v1_64760028_5:0.00053)1.000:0.19222)0.096:0.03850)0.165:0.03866,MATOU-v1_3024929_2:0.23352)0.583:0.05384,(MATOU-v1_4922644_2:0.69917,(MATOU-v1_2581056_2:0.00054,MATOU-v1_4634027_1:0.37966)1.000:0.80683)0.995:0.65196)0.901:0.09313,(MATOU-v1_116805160_4:0.37459,((MATOU-v1_71808774_3:0.04656,(MATOU-v1_82866895_6:0.10984,MATOU-v1_82866896_6:0.03362)1.000:1.87926)0.875:0.10461,MATOU-v1_82927531_1:0.15577)0.929:0.10209)0.560:0.07781)0.994:0.19097,((MATOU-v1_83954565_2:1.02457,(MATOU-v1_2911136_3:0.00601,MATOU-v1_84565853_1:0.00055)0.757:0.03048)0.998:0.39864,MATOU-v1_36046452_2:0.37088)0.905:0.12178)0.999:0.42494)0.831:0.11896,(MATOU-v1_34892406_3:0.69611,(MATOU-v1_64449419_3:0.05825,(MATOU-v1_113446778_2:0.00053,MATOU-v1_2598550_6:1.73849)0.967:0.07262)1.000:0.55544)0.446:0.16218)0.469:0.06720)0.946:0.18030,((MATOU-v1_3384480_6:0.66066,(MATOU-v1_54416283_6:0.00055,MATOU-v1_55043634_3:0.00055)0.997:0.00064)0.980:0.85872,(MATOU-v1_14295190_3:0.98021,(MATOU-v1_4046756_2:0.45438,MATOU-v1_4046757_2:0.00055)1.000:1.25711)0.923:0.41418)0.105:0.15922)0.832:0.18893)0.893:0.11096,MATOU-v1_9531592_4:0.68584)1.000:0.45966,((((MATOU-v1_29669057_4:0.92626,MATOU-v1_29758389_2:0.79810)0.986:0.44903,(MATOU-v1_115720282_2:0.68926,((MATOU-v1_111607158_3:0.28738,(MATOU-v1_59437816_2:0.03398,MATOU-v1_59530905_3:0.06033)0.985:0.15080)0.759:0.05271,((MATOU-v1_38777814_3:0.61578,(MATOU-v1_86275417_3:0.01977,((MATOU-v1_65901566_4:0.00238,MATOU-v1_78190783_3:0.00181)0.647:0.07840,(MATOU-v1_77579085_3:0.00054,MATOU-v1_8885992_3:0.26348)0.995:0.10722)0.740:0.01411)0.728:0.05378)0.927:0.10680,(MATOU-v1_14495097_3:0.00055,MATOU-v1_57601593_4:0.06861)1.000:0.15210)0.851:0.14206)1.000:0.56655)1.000:0.37221)0.649:0.11615,(MATOU-v1_56128438_2:0.51697,(MATOU-v1_58976849_1:0.01126,((MATOU-v1_16799726_2:1.46464,MATOU-v1_58909670_3:0.00055)0.393:0.00381,MATOU-v1_69778816_3:0.01932)0.627:0.03686)0.998:0.33638)1.000:0.63219)0.886:0.11735,(((MATOU-v1_66939472_5:0.73141,(MATOU-v1_31201867_5:0.16305,(MATOU-v1_104544713_6:0.93025,MATOU-v1_48325001_5:0.11401)0.135:0.09940)1.000:0.74821)0.560:0.13395,MATOU-v1_104570682_1:0.95728)0.708:0.22055,MATOU-v1_58895173_2:2.14096)0.367:0.19052)0.719:0.09085)0.863:0.08630,((MATOU-v1_58948241_1:1.20875,(MATOU-v1_14184903_4:1.83398,MATOU-v1_29810910_2:2.38423)0.799:0.30758)0.957:0.32262,(MATOU-v1_22123037_1:0.00055,MATOU-v1_23624870_3:0.00054)1.000:1.38681)0.832:0.12172)0.928:0.09809)0.685:0.02747,(((MATOU-v1_33047779_6:1.58691,MATOU-v1_33633943_3:1.02767)0.891:0.17649,(((MATOU-v1_14955413_6:0.56078,(MATOU-v1_15083689_5:0.00055,MATOU-v1_93499473_5:0.48458)1.000:0.99749)0.994:0.41426,(((MATOU-v1_31333873_4:0.01622,(MATOU-v1_73046375_2:0.02560,((MATOU-v1_17836763_5:1.03884,MATOU-v1_81979121_6:0.02543)0.901:0.14365,MATOU-v1_43574718_1:0.39606)0.590:0.00548)0.100:0.00552)1.000:0.73096,(MATOU-v1_857577_4:0.70767,((MATOU-v1_72930979_1:0.08899,(MATOU-v1_108847019_5:0.00055,MATOU-v1_108847018_4:0.39239)0.889:0.03063)0.974:0.15578,MATOU-v1_111181338_6:0.26358)0.989:0.33025)0.049:0.24375)1.000:0.44056,((((MATOU-v1_106055222_4:0.66869,(MATOU-v1_17888170_6:0.03251,(MATOU-v1_81920149_1:0.09815,MATOU-v1_85900210_1:0.02964)0.874:0.04357)0.880:0.14255)0.988:0.35125,((MATOU-v1_72848130_1:0.05258,MATOU-v1_76477815_1:0.03908)0.911:0.02441,(MATOU-v1_81967875_6:0.02311,MATOU-v1_17855461_6:0.11188)0.074:0.01625)1.000:0.30758)0.984:0.19534,(MATOU-v1_14879159_1:0.31690,(MATOU-v1_108829226_1:0.12988,(MATOU-v1_111211186_1:0.17013,MATOU-v1_25775589_3:0.08695)0.963:0.10516)0.925:0.11464)1.000:0.40753)1.000:0.37834,((MATOU-v1_14849994_3:0.23434,MATOU-v1_14849995_1:0.96538)1.000:0.98130,(MATOU-v1_93443275_2:0.45389,(((MATOU-v1_14870540_1:0.00054,(MATOU-v1_13815152_5:0.98758,MATOU-v1_14870538_1:0.07804)0.245:0.13255)0.959:0.14763,((MATOU-v1_13815150_5:0.02416,(MATOU-v1_13815151_6:0.00054,(MATOU-v1_13815153_6:0.26363,MATOU-v1_13815152_6:1.24781)0.997:0.22846)0.735:0.00483)0.979:0.02689,MATOU-v1_80097196_1:0.01182)0.525:0.00614)0.828:0.01784,MATOU-v1_55796206_5:0.02357)1.000:0.39807)0.855:0.16438)0.979:0.20997)0.972:0.23677)0.000:0.11440)0.860:0.12138,(MATOU-v1_93499473_4:1.51779,MATOU-v1_30540902_1:2.44778)0.948:0.51712)1.000:0.41456)0.947:0.15934,((MATOU-v1_72179514_2:1.53775,(MATOU-v1_3346618_3:1.07788,((MATOU-v1_113511163_5:0.15121,MATOU-v1_2804757_4:0.16232)1.000:0.80322,((MATOU-v1_112818379_4:0.33730,(MATOU-v1_92045483_6:0.33712,(MATOU-v1_6610937_5:1.38562,MATOU-v1_82927202_5:0.37343)0.859:0.23650)0.137:0.15375)0.579:0.14174,MATOU-v1_52712382_2:0.32026)0.993:0.35815)0.646:0.18565)0.887:0.17460)0.999:0.47399,(((MATOU-v1_16696668_5:1.18492,MATOU-v1_16723763_3:0.88379)0.831:0.64060,((((((MATOU-v1_82456968_2:0.77465,MATOU-v1_26384734_3:0.43098)0.933:0.46227,MATOU-v1_12857820_1:0.00092)0.986:0.40234,MATOU-v1_9710909_2:0.37731)0.713:0.09836,((MATOU-v1_1896953_5:0.20617,(MATOU-v1_75635048_6:0.00055,MATOU-v1_88362076_1:0.00890)0.997:0.26397)0.997:0.30653,MATOU-v1_87544765_4:0.58211)0.762:0.13718)0.883:0.15518,MATOU-v1_111363831_4:0.95478)1.000:0.48407,(MATOU-v1_66992271_5:0.79263,MATOU-v1_66999822_3:0.00091)0.971:0.93063)0.586:0.07384)0.539:0.09246,(((MATOU-v1_56492573_1:1.46621,(MATOU-v1_9326863_6:0.99842,MATOU-v1_9546366_1:1.27322)0.457:0.18177)0.741:0.19148,((MATOU-v1_54931879_1:0.01693,MATOU-v1_9488733_3:0.03253)1.000:0.69845,(MATOU-v1_51667902_2:0.02411,(MATOU-v1_25972111_2:0.13088,MATOU-v1_37029532_3:0.26409)0.735:0.18022)1.000:0.58485)0.883:0.32602)0.999:0.49079,((MATOU-v1_100497513_1:0.32181,MATOU-v1_5981554_3:0.22871)1.000:0.87129,((((MATOU-v1_9404715_5:0.83944,MATOU-v1_55061328_2:0.78213)0.759:0.16949,((((((((((MATOU-v1_88626057_1:0.44219,MATOU-v1_55345870_3:0.02240)0.999:0.46148,MATOU-v1_97502761_4:0.52939)0.915:0.17871,MATOU-v1_12747708_4:0.34395)0.550:0.05788,MATOU-v1_54492021_3:0.82076)0.496:0.03278,MATOU-v1_44546035_6:0.63297)0.555:0.10903,((((MATOU-v1_65708_2:0.46975,(MATOU-v1_51951176_3:0.18895,(MATOU-v1_66918965_1:1.53187,MATOU-v1_51951175_3:0.13637)0.000:0.00121)0.999:0.34421)0.994:0.22731,(MATOU-v1_2581730_4:0.64318,(MATOU-v1_59509863_1:0.60574,(MATOU-v1_116252094_6:0.65329,(MATOU-v1_57008262_1:0.39785,MATOU-v1_57566549_3:0.00631)0.999:0.36561)0.992:0.24989)0.960:0.15286)0.387:0.09944)1.000:0.24595,((((((((MATOU-v1_96800194_3:0.11461,(MATOU-v1_72423238_4:0.12350,MATOU-v1_65910130_1:0.80691)0.977:0.31865)0.798:0.18273,MATOU-v1_102226191_1:0.23791)0.866:0.18037,MATOU-v1_11354738_5:0.31022)0.896:0.14068,(MATOU-v1_112853417_1:0.26116,((MATOU-v1_95888066_3:0.21140,(MATOU-v1_2130254_5:1.46803,MATOU-v1_112899611_3:0.00088)0.989:0.54575)0.226:0.04323,MATOU-v1_11282825_6:0.43345)0.838:0.04139)0.429:0.00288)0.974:0.14584,(((MATOU-v1_62773297_1:0.11238,MATOU-v1_10556301_6:0.10567)0.919:0.12358,(MATOU-v1_99883875_1:0.25030,(MATOU-v1_10782423_2:0.54444,MATOU-v1_11397796_1:0.53739)0.988:1.02457)0.593:0.10449)0.757:0.08518,MATOU-v1_22245974_4:0.36618)0.465:0.05454)0.938:0.04490,(MATOU-v1_106188323_1:0.20881,((MATOU-v1_10372800_1:0.02232,MATOU-v1_13280371_2:0.03435)0.935:0.03790,(MATOU-v1_15889915_1:0.00055,MATOU-v1_83027103_6:0.05502)0.000:0.00064)1.000:0.20887)0.888:0.06306)0.998:0.15878,(MATOU-v1_62685049_1:0.16982,(MATOU-v1_62649423_3:0.14187,MATOU-v1_62781262_3:0.29127)0.959:0.08984)1.000:0.29971)0.896:0.08478,(MATOU-v1_100470579_6:0.38925,(MATOU-v1_18962272_1:0.24110,(MATOU-v1_107612222_6:0.18943,MATOU-v1_103064678_1:0.40466)0.971:0.17857)0.989:0.20756)0.928:0.11614)0.906:0.04830)0.329:0.07284,(((((MATOU-v1_68763622_5:0.34680,(MATOU-v1_106963466_6:0.05416,MATOU-v1_64161224_6:0.09957)1.000:0.25422)0.209:0.05819,MATOU-v1_44367879_6:0.23089)0.611:0.06926,((((MATOU-v1_14440846_2:0.23271,(MATOU-v1_13888024_2:0.00055,MATOU-v1_7574425_6:0.00055)1.000:0.25625)1.000:0.29553,((MATOU-v1_3229640_6:0.12653,(MATOU-v1_103770113_6:0.70888,MATOU-v1_3066894_6:0.00089)0.668:0.04664)0.177:0.00953,((MATOU-v1_4158990_1:0.00055,MATOU-v1_55569524_6:0.00055)0.839:0.00784,MATOU-v1_83968636_5:0.00055)0.866:0.01978)1.000:0.20911)0.384:0.04607,(MATOU-v1_72358806_3:0.24613,MATOU-v1_65908800_5:0.39833)0.805:0.08401)0.766:0.04196,(MATOU-v1_3012393_1:0.01908,(MATOU-v1_102944234_5:0.00055,MATOU-v1_103039478_4:0.00639)0.142:0.00679)1.000:0.41272)0.635:0.03113)0.550:0.02397,(((((MATOU-v1_63404229_2:0.19029,((((MATOU-v1_39897512_1:0.11554,(MATOU-v1_6620651_5:0.35292,(MATOU-v1_18858378_6:0.51219,MATOU-v1_62143495_3:0.01073)0.947:0.22148)0.574:0.10671)0.712:0.12495,MATOU-v1_90696717_5:0.17597)0.966:0.16578,MATOU-v1_105250267_3:0.10505)0.999:0.37551,((MATOU-v1_6769649_4:1.35368,(MATOU-v1_87540706_5:0.22269,(MATOU-v1_71892614_6:0.13523,MATOU-v1_80791901_3:0.26197)0.932:0.11892)0.979:0.18070)0.818:0.17031,MATOU-v1_86374346_5:0.16859)0.642:0.09980)0.990:0.28234)0.803:0.09222,MATOU-v1_63426095_4:0.68517)0.818:0.08733,((((MATOU-v1_78457339_3:0.07146,MATOU-v1_104419687_4:0.03670)0.852:0.02784,(MATOU-v1_104435624_1:0.05070,MATOU-v1_23448334_1:0.02792)0.987:0.06194)0.934:0.05516,((MATOU-v1_66178948_3:0.30327,MATOU-v1_91046793_3:0.00067)0.899:0.19724,MATOU-v1_63394472_4:0.13563)0.802:0.03302)0.043:0.05233,(MATOU-v1_2933574_4:0.25074,(MATOU-v1_49292591_6:0.16213,MATOU-v1_25225116_1:0.41243)0.810:0.08899)0.773:0.07853)0.861:0.03863)0.717:0.03272,(((MATOU-v1_72377923_6:0.11616,MATOU-v1_78486275_2:0.09569)0.470:0.03005,MATOU-v1_72065707_2:0.37122)0.389:0.04240,MATOU-v1_47776516_5:0.40251)0.973:0.10211)0.670:0.02147,((MATOU-v1_25142616_2:0.61594,MATOU-v1_66254650_6:0.22200)0.404:0.02911,MATOU-v1_90719176_2:0.40103)0.641:0.11219)0.953:0.05443)0.987:0.11460,(MATOU-v1_29629293_6:0.06935,(MATOU-v1_10620655_6:0.00539,MATOU-v1_6324109_2:1.32579)0.630:0.02159)1.000:0.61221)0.966:0.07964)0.972:0.13971)0.996:0.19207,(MATOU-v1_115863388_1:0.72820,MATOU-v1_16733908_5:0.46222)0.572:0.10981)0.536:0.07147,MATOU-v1_111395671_4:0.71964)0.980:0.17450,((((((MATOU-v1_33096587_1:0.03626,MATOU-v1_60439228_3:0.11096)0.955:0.07605,MATOU-v1_87653831_1:0.14452)0.460:0.03657,MATOU-v1_11529461_2:0.12802)0.944:0.09533,((MATOU-v1_113928620_1:1.04586,MATOU-v1_114276625_2:0.00625)0.937:0.07483,MATOU-v1_53833184_1:0.21744)0.528:0.09722)1.000:0.51214,((MATOU-v1_73056542_1:0.00756,MATOU-v1_78415677_1:0.00660)1.000:0.26001,(MATOU-v1_20490283_4:0.15019,(MATOU-v1_64368851_1:0.04519,(MATOU-v1_108896204_3:0.01092,MATOU-v1_108909656_2:0.03694)0.541:0.03105)0.998:0.12467)0.998:0.19371)0.997:0.22205)1.000:0.37004,((MATOU-v1_98730270_4:0.06676,(MATOU-v1_83566621_2:0.51271,MATOU-v1_40057591_3:0.03752)0.854:0.09226)1.000:0.40928,(((MATOU-v1_47616860_3:0.00055,MATOU-v1_73273148_1:0.92167)0.299:0.31411,MATOU-v1_46895816_2:0.52753)0.946:0.86931,(MATOU-v1_108955118_1:0.11123,((((MATOU-v1_47616860_1:1.14242,MATOU-v1_65674769_1:0.26304)0.845:0.18444,MATOU-v1_108886751_1:0.17378)0.478:0.16778,MATOU-v1_36404376_3:0.02512)0.978:0.07732,((MATOU-v1_65321559_5:0.00760,MATOU-v1_65651019_3:0.00052)0.902:0.04355,(MATOU-v1_21124096_1:0.04959,MATOU-v1_46961883_4:0.06911)1.000:0.25828)0.782:0.02314)0.742:0.03952)0.895:0.08520)0.997:0.31168)1.000:0.45002)0.000:0.09995)0.811:0.03234,MATOU-v1_81944367_2:2.02245)0.565:0.05058)0.983:0.11301,((MATOU-v1_89468313_2:1.19845,(((MATOU-v1_95699400_6:1.94399,(MATOU-v1_18678933_3:2.10660,MATOU-v1_18946641_4:1.07992)0.845:0.27114)0.849:0.28933,(MATOU-v1_114245549_6:1.12252,MATOU-v1_5108825_2:1.78364)0.944:0.45119)0.946:0.45398,(MATOU-v1_43144282_6:0.97211,(MATOU-v1_38785636_1:0.18184,(MATOU-v1_34981448_4:0.44443,MATOU-v1_32210228_3:0.00525)0.908:0.11374)1.000:0.92979)0.812:0.15475)0.832:0.09450)0.788:0.04629,(((MATOU-v1_35978556_3:0.60715,MATOU-v1_79292936_6:1.05195)0.885:0.16777,(MATOU-v1_113426269_2:0.57540,((MATOU-v1_33022582_1:0.03193,MATOU-v1_33879883_3:1.01862)1.000:0.78510,MATOU-v1_25803879_3:0.37310)0.965:0.19876)0.865:0.10573)0.433:0.03947,((((((((MATOU-v1_64337487_1:0.14245,(MATOU-v1_71525186_2:0.05870,(MATOU-v1_28869802_1:0.07766,MATOU-v1_107970103_2:0.04571)0.799:0.04326)1.000:0.22865)0.972:0.08797,((MATOU-v1_47608502_3:0.16881,(MATOU-v1_85554895_4:0.00065,MATOU-v1_8664585_5:0.02771)0.999:0.20267)0.484:0.05039,(MATOU-v1_51248696_1:0.09084,MATOU-v1_5873624_1:0.10617)1.000:0.22630)0.861:0.07095)0.966:0.07057,((((((MATOU-v1_84993029_2:0.19174,(MATOU-v1_25168387_1:0.12285,MATOU-v1_54687562_6:0.29434)0.965:0.14610)0.981:0.20427,(MATOU-v1_41690468_1:0.76563,(MATOU-v1_46833133_2:0.58215,MATOU-v1_92262245_5:1.69719)0.259:0.45504)0.969:0.61358)0.778:0.08357,((((MATOU-v1_41095054_1:0.13399,MATOU-v1_78838065_1:0.14913)0.927:0.06865,(MATOU-v1_74460136_1:0.21700,(MATOU-v1_57337316_5:0.05059,(MATOU-v1_8492138_2:0.00053,MATOU-v1_90041170_4:0.19791)0.998:0.17232)0.999:0.24091)0.917:0.05249)1.000:0.15222,(MATOU-v1_76106650_6:0.26399,(((MATOU-v1_13259660_3:0.04094,(MATOU-v1_57464416_2:0.00055,MATOU-v1_77387214_1:0.29691)0.841:0.02866)0.703:0.00065,MATOU-v1_78759370_3:0.05938)0.982:0.07886,(MATOU-v1_14938733_2:0.01145,MATOU-v1_18678933_2:0.66612)0.975:0.06239)0.989:0.09393)0.931:0.06235)0.642:0.06658,(MATOU-v1_14930969_5:0.45228,MATOU-v1_13288808_1:0.00053)1.000:0.21582)0.313:0.02529)0.529:0.04499,(MATOU-v1_105177556_5:0.16768,(MATOU-v1_4679221_6:0.03985,(MATOU-v1_25236947_5:0.01348,MATOU-v1_63979256_1:0.00159)0.964:0.07985)0.993:0.16865)0.976:0.11609)0.974:0.06723,((MATOU-v1_35944859_1:0.03810,(MATOU-v1_99488011_3:0.09137,MATOU-v1_39805079_3:0.09176)0.953:0.08442)0.000:0.00053,(MATOU-v1_35379521_5:0.03583,MATOU-v1_44835157_3:0.07417)0.157:0.00065)1.000:0.19227)1.000:0.15727,(((MATOU-v1_86124176_5:0.00054,(MATOU-v1_20945595_3:0.00055,MATOU-v1_20469655_3:0.01965)0.607:0.00670)1.000:0.19285,((((MATOU-v1_65604491_5:0.04904,(((MATOU-v1_76276619_4:0.01356,(MATOU-v1_92994315_5:0.00053,MATOU-v1_93685741_1:0.00055)0.799:0.02941)1.000:0.10280,(MATOU-v1_105446176_1:0.00055,((((MATOU-v1_47317319_3:0.04054,MATOU-v1_68312902_2:0.31046)0.826:0.06980,MATOU-v1_103441233_1:0.02685)0.953:0.00088,MATOU-v1_107908469_3:0.00515)0.752:0.03024,MATOU-v1_40609937_6:0.00055)0.857:0.00890)0.866:0.01915)0.360:0.01410,MATOU-v1_46070570_1:0.00597)0.799:0.02209)0.977:0.04734,(MATOU-v1_24338551_6:0.03972,MATOU-v1_68249560_6:0.00055)0.936:0.06477)0.208:0.04277,(MATOU-v1_24574828_1:0.08961,MATOU-v1_113433737_3:0.08548)0.184:0.04621)0.494:0.04523,MATOU-v1_17109750_3:0.29735)0.873:0.06171)0.873:0.06948,((MATOU-v1_109715970_1:0.11862,MATOU-v1_79660432_1:0.12116)0.828:0.12907,((((MATOU-v1_953928_5:0.07339,MATOU-v1_98579988_1:0.03314)0.996:0.17677,(((MATOU-v1_96389345_1:0.00630,((MATOU-v1_48782891_1:0.17785,MATOU-v1_96389347_1:0.90920)0.979:0.17450,MATOU-v1_96389346_1:0.04370)0.574:0.02134)0.984:0.03798,(MATOU-v1_49524047_6:0.05830,(MATOU-v1_35991123_6:0.00566,((MATOU-v1_49125694_1:0.00055,MATOU-v1_54663120_5:0.00054)0.964:0.01321,((((MATOU-v1_50378575_3:0.03489,(MATOU-v1_67990329_2:0.00082,MATOU-v1_74452834_2:0.41280)1.000:0.48600)0.587:0.00391,(MATOU-v1_26732949_1:0.00054,MATOU-v1_93472236_3:0.01743)0.909:0.03643)0.802:0.02777,MATOU-v1_49109341_6:0.03154)0.796:0.02781,MATOU-v1_26745779_6:0.01284)0.785:0.01068)0.429:0.00055)0.956:0.02528)0.848:0.00947)0.871:0.02317,MATOU-v1_86055286_6:0.00302)0.977:0.10614)0.919:0.07545,MATOU-v1_44785439_6:0.47301)0.046:0.03484,MATOU-v1_56054171_3:0.37393)1.000:0.15098)0.766:0.03917)0.449:0.05994)0.889:0.06622)0.975:0.09301,((((((MATOU-v1_111189337_3:0.79316,MATOU-v1_68335756_1:0.09033)0.877:0.35679,(MATOU-v1_39723013_6:0.03246,(MATOU-v1_105443131_1:0.02821,(MATOU-v1_67215081_5:0.01039,MATOU-v1_76330465_6:0.00054)0.997:0.07643)0.880:0.01952)0.961:0.09706)0.965:0.09554,(MATOU-v1_105752947_4:0.06347,MATOU-v1_93020535_3:0.04200)0.991:0.16193)0.929:0.06471,MATOU-v1_105636310_2:0.24375)0.950:0.07406,(MATOU-v1_100146552_3:0.60427,((MATOU-v1_105764403_2:0.02612,MATOU-v1_13256365_2:0.20779)0.977:0.06024,((MATOU-v1_35968082_1:0.04629,(MATOU-v1_93542389_6:0.03599,(MATOU-v1_36896247_5:0.05654,MATOU-v1_67180740_6:0.64255)0.899:0.22850)0.755:0.06992)0.618:0.01357,((MATOU-v1_85850416_2:0.00055,MATOU-v1_86068128_6:0.01215)1.000:0.29094,(((MATOU-v1_96374437_1:0.00054,MATOU-v1_96374436_2:0.86268)0.991:0.03810,MATOU-v1_96468413_1:0.06084)0.985:0.03789,(MATOU-v1_47651032_6:0.00733,MATOU-v1_48779189_6:0.00055)0.968:0.02459)0.806:0.01624)0.615:0.01820)0.856:0.04390)0.995:0.24606)0.943:0.14755)0.533:0.06317,((MATOU-v1_67663810_3:1.10282,(MATOU-v1_55707921_1:0.00054,MATOU-v1_74452834_1:0.13811)1.000:1.24371)0.972:0.44273,(MATOU-v1_12464368_5:0.47706,((((MATOU-v1_13249932_5:0.59824,MATOU-v1_63984767_6:0.26490)0.897:0.26022,(MATOU-v1_50992120_1:0.07578,(MATOU-v1_103972338_1:0.02786,MATOU-v1_96551250_4:0.90199)0.906:0.13538)0.985:0.27921)1.000:0.60664,((MATOU-v1_38508903_2:0.12067,(MATOU-v1_90041170_5:0.92314,MATOU-v1_92287842_1:0.17988)0.986:0.34796)0.959:0.20552,MATOU-v1_105217210_3:0.09364)0.997:0.46719)0.711:0.20545,(MATOU-v1_108070062_3:0.03767,MATOU-v1_111189337_1:1.09946)0.109:0.22571)0.954:0.24041)0.945:0.18593)0.580:0.14285)0.994:0.13740)0.983:0.10846,((((MATOU-v1_105770433_3:0.07353,MATOU-v1_84611438_3:0.25116)1.000:0.38767,((((((MATOU-v1_72874367_1:0.24794,(MATOU-v1_76309942_4:0.05049,((MATOU-v1_41661450_2:0.00055,MATOU-v1_41661454_2:0.00054)0.984:0.09371,(MATOU-v1_41661452_2:0.18362,(MATOU-v1_41661451_2:0.00054,MATOU-v1_41661453_2:0.00055)0.960:0.04714)0.087:0.01791)0.999:0.27443)0.940:0.09917)0.337:0.05406,MATOU-v1_107354494_2:0.26123)0.996:0.24659,(MATOU-v1_67392360_2:0.13377,(MATOU-v1_104341226_1:0.09189,MATOU-v1_58653637_5:0.34902)0.994:0.24549)0.978:0.22982)0.979:0.19094,(MATOU-v1_12396108_6:0.00663,MATOU-v1_90180961_1:0.00055)1.000:0.16172)0.793:0.10029,(MATOU-v1_33048262_3:0.02216,MATOU-v1_35236062_1:0.00054)1.000:0.16689)0.880:0.03764,((MATOU-v1_14015411_3:0.09102,(((MATOU-v1_8526275_1:0.00784,MATOU-v1_63991905_6:1.42886)0.818:0.01170,MATOU-v1_104344201_2:0.00054)0.361:0.00055,(MATOU-v1_41945478_6:0.00054,MATOU-v1_104168758_2:1.47794)0.867:0.05909)0.965:0.08964)1.000:0.20074,(MATOU-v1_68778456_3:0.46654,MATOU-v1_33116053_3:0.12840)0.594:0.07420)0.596:0.05107)0.364:0.04404)0.944:0.09617,(((MATOU-v1_36878849_2:0.16305,MATOU-v1_67330221_1:0.52274)0.999:0.27196,(MATOU-v1_67809179_2:0.00055,(MATOU-v1_106885291_6:0.24707,MATOU-v1_103405058_3:1.09689)0.999:0.21044)1.000:0.26956)0.983:0.10189,(((MATOU-v1_12932429_6:0.02957,MATOU-v1_13249932_6:0.28774)0.995:0.51146,(MATOU-v1_10367450_4:0.00055,(MATOU-v1_31457751_2:0.09200,MATOU-v1_57492478_1:0.22511)0.691:0.31836)1.000:0.58107)0.998:0.44413,(((MATOU-v1_17221492_6:0.08108,MATOU-v1_6800202_5:0.86925)0.953:0.14013,((MATOU-v1_63991906_4:0.33451,(MATOU-v1_101745594_6:0.12546,MATOU-v1_104150904_6:0.07132)0.980:0.12072)0.996:0.16776,((MATOU-v1_17344587_3:0.38855,MATOU-v1_64005637_3:0.11335)0.998:0.27644,((MATOU-v1_57506892_4:0.04935,MATOU-v1_113686490_2:0.26656)0.388:0.04332,((((((MATOU-v1_68576345_4:0.72618,((MATOU-v1_34340665_1:0.16303,MATOU-v1_74057845_5:0.30831)0.359:0.11666,(MATOU-v1_39479226_6:0.15574,MATOU-v1_39479227_4:0.21398)0.798:0.06280)1.000:0.59179)0.907:0.24285,MATOU-v1_17019714_4:0.32540)0.312:0.08346,(MATOU-v1_45944890_1:0.00710,MATOU-v1_45944891_1:0.00673)0.932:0.06935)0.063:0.10839,(MATOU-v1_96407653_3:0.00054,MATOU-v1_50731205_5:0.75341)0.955:0.52009)0.908:0.07883,(MATOU-v1_107086135_3:0.08023,MATOU-v1_60453978_6:0.05198)0.870:0.03596)0.742:0.04054,(MATOU-v1_104113397_4:0.00054,MATOU-v1_104304919_3:0.00053)0.996:0.07171)0.729:0.02241)0.969:0.05712)0.781:0.04189)0.891:0.05161)0.896:0.06510,((MATOU-v1_67422456_6:0.32263,MATOU-v1_82481070_6:0.00055)0.951:0.05162,(MATOU-v1_88954125_3:0.02126,MATOU-v1_80812232_4:0.00055)0.733:0.00827)1.000:0.27550)0.340:0.02516)0.450:0.03576)1.000:0.18793)1.000:0.21464,(MATOU-v1_5040166_6:0.70530,(MATOU-v1_100058469_1:0.06875,(MATOU-v1_544249_4:0.05295,MATOU-v1_64320783_3:0.05975)0.973:0.05035)1.000:0.22389)1.000:0.21939)0.634:0.05053)0.993:0.10998,((MATOU-v1_115601320_5:0.55309,MATOU-v1_42050238_1:0.48611)0.906:0.12920,(((MATOU-v1_12358197_1:0.24029,MATOU-v1_7542225_3:0.19845)0.994:0.19240,((MATOU-v1_103945736_3:0.25234,MATOU-v1_13826979_3:0.32226)0.860:0.04345,(MATOU-v1_823477_3:0.38413,MATOU-v1_47591023_4:0.08730)0.864:0.02685)0.308:0.01705)0.547:0.03565,(MATOU-v1_92262245_4:0.00053,MATOU-v1_5108825_1:0.65762)1.000:0.78881)1.000:0.30344)0.941:0.07958)0.932:0.08828,(MATOU-v1_107112731_3:0.35307,MATOU-v1_23876833_6:0.53959)0.941:0.14535)0.149:0.02815,(((MATOU-v1_109714136_3:0.23226,(MATOU-v1_108828440_1:0.07835,MATOU-v1_72846390_3:0.06748)0.985:0.26610)1.000:0.86170,((MATOU-v1_14483087_2:0.00054,MATOU-v1_14951161_4:0.00055)1.000:0.63552,((((((MATOU-v1_107925701_4:0.05817,(((MATOU-v1_23958729_4:0.03887,(MATOU-v1_30592224_1:0.47035,((MATOU-v1_103463839_2:0.03239,MATOU-v1_35610918_6:0.14942)0.950:0.18058,(((MATOU-v1_12462860_5:0.06432,MATOU-v1_81902125_6:0.05760)1.000:0.48880,(MATOU-v1_65492304_1:0.00054,(MATOU-v1_17845656_5:0.08065,MATOU-v1_17845657_5:0.11190)0.998:0.95222)0.335:0.15730)0.983:0.44573,MATOU-v1_92311229_1:0.00054)0.578:0.14463)0.973:0.18640)0.998:0.27265)0.834:0.02667,((MATOU-v1_42628414_2:0.02607,(MATOU-v1_8854501_3:0.05013,(MATOU-v1_82654112_6:0.01048,(MATOU-v1_49570430_3:0.00529,MATOU-v1_85849469_3:0.01633)0.917:0.00970)0.824:0.00660)0.866:0.01457)0.941:0.03584,MATOU-v1_17845655_5:0.26307)0.655:0.00157)0.864:0.02048,((MATOU-v1_48779279_6:0.00055,(MATOU-v1_24671474_4:1.17293,MATOU-v1_43445255_5:0.02006)0.766:0.00419)0.889:0.04331,((MATOU-v1_12462860_6:0.16695,MATOU-v1_81902125_4:0.12436)1.000:0.48188,(MATOU-v1_17845656_6:0.00055,(MATOU-v1_17845657_6:0.00054,MATOU-v1_17845658_4:0.21463)1.000:0.20075)1.000:0.26183)1.000:0.44564)0.945:0.15730)0.794:0.01567)0.747:0.00482,MATOU-v1_92348681_1:0.00450)0.864:0.09870,MATOU-v1_17845658_5:2.31335)0.810:0.07674,(((MATOU-v1_13946546_2:0.04223,(MATOU-v1_14931836_3:0.05488,MATOU-v1_7541635_1:0.06299)0.459:0.02361)0.999:0.10610,(MATOU-v1_54248502_3:0.22911,(((MATOU-v1_96572103_2:0.00064,MATOU-v1_92368590_4:0.01532)0.370:0.00283,(MATOU-v1_108814261_1:0.00877,MATOU-v1_61395028_3:0.20242)0.566:0.01797)0.598:0.01859,MATOU-v1_72943647_6:0.00050)0.898:0.04472)0.916:0.06035)0.885:0.07869,MATOU-v1_915649_1:0.15625)0.946:0.08288)0.363:0.04735,(MATOU-v1_107894939_1:0.08874,MATOU-v1_88863926_3:0.11751)1.000:0.13096)0.955:0.07791,(((MATOU-v1_50102797_3:0.02349,(MATOU-v1_43664052_6:0.01339,MATOU-v1_50396114_6:1.15035)0.845:0.04856)0.994:0.06798,((((MATOU-v1_17829749_2:0.04392,(MATOU-v1_13844640_4:0.53036,MATOU-v1_55780146_1:0.01821)0.334:0.00551)0.768:0.00585,(MATOU-v1_21043226_1:0.00055,MATOU-v1_21043227_1:0.00055)0.932:0.01880)0.790:0.00700,MATOU-v1_22485730_1:0.00542)0.677:0.00054,MATOU-v1_13962087_5:0.01437)0.973:0.06848)0.998:0.10532,(((MATOU-v1_47939048_4:0.08431,MATOU-v1_93069561_5:0.08612)0.957:0.10562,MATOU-v1_93540919_5:0.36236)0.951:0.08867,(MATOU-v1_57842503_1:0.77399,MATOU-v1_6352088_4:0.03526)1.000:0.18676)0.297:0.04480)0.994:0.13754)0.552:0.12556)0.996:0.23974)0.998:0.25187,(((((MATOU-v1_71712450_5:1.80764,MATOU-v1_11559927_5:2.84665)0.985:1.15690,((MATOU-v1_51010975_3:1.82522,MATOU-v1_65910130_2:1.03983)0.863:0.25575,(MATOU-v1_47703777_5:0.35695,MATOU-v1_36371880_6:0.74669)0.962:0.25666)0.847:0.37485)0.875:0.32166,(MATOU-v1_14047321_1:1.35016,MATOU-v1_68280609_3:3.47853)0.481:0.26231)0.132:0.02041,MATOU-v1_22755904_6:1.00870)0.783:0.14056,((MATOU-v1_115421300_5:0.24449,MATOU-v1_96374436_1:2.07163)0.629:0.09349,(MATOU-v1_93119191_6:0.30386,(MATOU-v1_27879026_1:0.25329,MATOU-v1_29717485_3:0.00192)1.000:1.45851)0.732:0.31453)0.950:0.19051)0.953:0.13900)0.857:0.09065)0.853:0.10020)0.891:0.05371)0.611:0.06047)0.977:0.11438,((MATOU-v1_31213150_2:0.75502,(MATOU-v1_14045452_3:0.98216,(MATOU-v1_107924856_1:0.90038,(MATOU-v1_31026993_6:0.36861,MATOU-v1_69241506_3:0.34336)0.719:0.09653)0.972:0.22015)0.146:0.08116)0.867:0.17514,((MATOU-v1_58892921_2:0.28352,(MATOU-v1_37520530_1:0.01445,((MATOU-v1_10988332_3:0.43032,MATOU-v1_37627159_3:0.02524)0.663:0.08646,((MATOU-v1_15981958_6:0.07995,(MATOU-v1_41486179_4:0.03272,MATOU-v1_28285968_3:0.00519)0.959:0.08373)0.210:0.09386,MATOU-v1_27879026_2:0.80650)0.950:0.20663)1.000:0.43453)1.000:0.36968)1.000:0.37505,((MATOU-v1_14201000_4:0.63620,(MATOU-v1_14085953_6:0.69095,(MATOU-v1_14088200_4:0.56326,MATOU-v1_14092317_1:0.46076)0.848:0.14126)0.264:0.14690)0.958:0.17103,((MATOU-v1_115750941_3:0.00055,MATOU-v1_117006851_3:0.00055)1.000:0.64862,((MATOU-v1_115085152_3:0.00054,MATOU-v1_115704337_1:0.38059)1.000:0.47550,(MATOU-v1_11322082_4:0.53223,(MATOU-v1_111316943_4:0.00162,MATOU-v1_111984397_3:0.01024)0.997:0.26014)0.980:0.22217)1.000:0.64965)0.549:0.11714)0.079:0.11477)0.985:0.16264)0.981:0.15014)0.829:0.05120)0.921:0.10963)0.748:0.10196)0.967:0.13286)0.695:0.07113)0.997:0.18368)0.976:0.11088)0.904:0.07073,((((MATOU-v1_45183856_6:1.89762,(MATOU-v1_58999398_5:0.53665,(MATOU-v1_58929170_1:0.00055,MATOU-v1_83194823_5:0.00055)0.731:0.06240)1.000:1.52507)0.488:0.37297,(((((((MATOU-v1_95083276_4:0.00301,MATOU-v1_99174184_5:0.26984)1.000:0.38162,(MATOU-v1_53987373_6:0.41921,(MATOU-v1_114493246_1:0.00484,MATOU-v1_116817994_1:0.00114)0.994:0.30840)0.910:0.15620)1.000:0.69338,((((((((MATOU-v1_115097845_3:0.00053,(MATOU-v1_114714552_6:0.60812,MATOU-v1_116110556_6:0.96720)0.477:0.00055)1.000:0.42832,(MATOU-v1_44380067_5:0.73897,(((MATOU-v1_86254834_6:0.55166,((((((MATOU-v1_112803968_3:0.22953,MATOU-v1_83499179_6:0.00689)1.000:0.89615,MATOU-v1_115119773_1:0.30734)0.884:0.21238,MATOU-v1_90583102_6:0.17500)0.946:0.19500,MATOU-v1_93232297_1:0.23587)0.858:0.11647,MATOU-v1_94737353_1:0.98897)0.932:0.12977,((((MATOU-v1_84015839_3:0.05714,(MATOU-v1_84235519_3:0.08593,(MATOU-v1_18830420_2:0.02125,MATOU-v1_84049117_1:0.02794)0.941:0.05740)0.711:0.03491)1.000:0.11393,((MATOU-v1_84009611_1:0.07710,(MATOU-v1_112395599_4:0.11475,MATOU-v1_83998391_4:0.17731)0.802:0.02129)0.735:0.02184,MATOU-v1_113906562_3:0.12220)0.723:0.02226)0.932:0.04366,((MATOU-v1_115651140_5:0.00054,MATOU-v1_116782156_1:0.00055)1.000:0.10504,(MATOU-v1_112862145_1:0.05964,(MATOU-v1_109154094_5:0.14464,MATOU-v1_96994444_6:0.09327)0.168:0.03014)0.988:0.06088)0.996:0.08592)0.955:0.07810,(MATOU-v1_113011221_6:0.29911,MATOU-v1_80122372_3:0.23733)0.920:0.16991)0.905:0.05391)0.316:0.05977)0.000:0.03798,(MATOU-v1_112305340_3:0.49368,(MATOU-v1_113633613_1:0.00064,MATOU-v1_115244657_2:0.00055)0.920:0.02141)1.000:0.42654)0.961:0.07842,((MATOU-v1_112829216_2:0.41944,MATOU-v1_36794477_6:0.54385)0.993:0.13225,((MATOU-v1_79542962_3:0.40187,(MATOU-v1_6159518_6:0.22776,(MATOU-v1_112381351_2:0.00520,MATOU-v1_113664734_4:0.00054)1.000:0.23447)0.957:0.08904)0.677:0.04309,(((MATOU-v1_116525040_2:0.08655,MATOU-v1_116556532_6:0.00056)0.661:0.32831,(MATOU-v1_110743010_5:0.29350,MATOU-v1_6193888_4:0.30388)0.895:0.08645)0.903:0.07794,MATOU-v1_53584556_5:0.64119)0.612:0.09815)0.731:0.04599)0.953:0.04816)0.917:0.06136)0.225:0.03837)0.000:0.00145,(MATOU-v1_45436293_5:1.09624,MATOU-v1_73924085_5:0.86854)0.964:0.33376)0.977:0.13920,(MATOU-v1_53422642_5:0.23982,(MATOU-v1_23083377_2:0.00055,MATOU-v1_23290467_5:0.00055)1.000:0.40545)1.000:0.25478)1.000:0.33270,(((MATOU-v1_90075447_6:4.79945,(MATOU-v1_88419423_4:2.20540,MATOU-v1_94737353_3:1.28506)0.680:0.56836)0.442:0.16794,MATOU-v1_22119527_1:1.65950)0.669:0.11521,((MATOU-v1_112343537_1:1.22058,(MATOU-v1_110002869_1:1.14867,MATOU-v1_13037702_1:0.23491)0.982:0.49084)0.921:0.29562,MATOU-v1_72547858_5:1.11477)0.845:0.19847)0.096:0.17322)0.949:0.12363,((((MATOU-v1_55352537_5:0.23582,(MATOU-v1_47946866_3:0.07235,((((MATOU-v1_47125295_3:0.00054,MATOU-v1_60122822_5:0.67639)0.324:0.03236,((MATOU-v1_50067434_4:0.00456,MATOU-v1_75014976_2:0.00055)0.822:0.01123,(MATOU-v1_43539287_2:0.00055,MATOU-v1_76473747_2:0.00055)0.996:0.07431)1.000:0.17482)1.000:0.16715,(MATOU-v1_95546172_6:0.00835,MATOU-v1_47942671_6:0.00094)0.856:0.01776)0.977:0.06083,(MATOU-v1_54890098_3:0.23808,MATOU-v1_34860853_4:0.00054)0.983:0.12412)0.783:0.06607)0.617:0.02931)0.321:0.02503,(((MATOU-v1_59298898_2:0.03806,(MATOU-v1_59232762_1:0.02058,(MATOU-v1_54862800_6:1.58431,(MATOU-v1_50895374_1:0.06044,MATOU-v1_51980101_4:0.00055)1.000:0.81085)0.890:0.22888)0.949:0.32407)0.000:0.04212,((MATOU-v1_51395540_6:0.11594,MATOU-v1_53496383_2:0.00053)0.000:0.00170,MATOU-v1_54862800_5:2.15650)0.598:0.03003)0.724:0.04269,((MATOU-v1_57632449_1:0.00054,(MATOU-v1_53496824_5:0.01099,MATOU-v1_55379183_2:0.02490)0.568:0.00738)0.980:0.06670,(MATOU-v1_50827626_5:0.06399,MATOU-v1_53496384_2:0.00053)0.000:0.00233)0.958:0.05711)0.441:0.05774)0.445:0.04145,MATOU-v1_50827627_4:0.03729)1.000:0.72268,(((((MATOU-v1_44409163_1:0.05734,(MATOU-v1_44292113_2:0.10072,(MATOU-v1_42102964_1:0.00587,MATOU-v1_56345353_2:0.00251)1.000:0.10366)0.067:0.02521)0.995:0.13796,(MATOU-v1_56834996_6:0.07712,((MATOU-v1_42089064_5:0.18231,(MATOU-v1_56777615_6:0.00062,(MATOU-v1_56402010_5:0.00054,MATOU-v1_97015262_1:0.33960)0.987:0.24667)0.992:0.27631)0.996:0.39639,((MATOU-v1_89805774_4:0.00064,(MATOU-v1_56171286_5:0.04529,MATOU-v1_88937776_3:0.00054)1.000:0.97729)0.984:0.20291,(MATOU-v1_67928406_2:0.04110,MATOU-v1_56375169_1:0.03307)0.502:0.05345)1.000:0.30018)0.770:0.05199)0.842:0.04682)1.000:0.28874,((MATOU-v1_98288687_3:0.55511,(MATOU-v1_88350371_2:0.00055,(MATOU-v1_102715665_3:1.36830,((MATOU-v1_95129194_6:0.01487,(MATOU-v1_18170693_6:0.01511,(MATOU-v1_54946517_3:0.00055,MATOU-v1_88136914_4:0.02157)1.000:0.34215)0.838:0.07095)0.248:0.04260,MATOU-v1_51695920_1:0.01013)0.203:0.00219)0.702:0.00633)1.000:0.71212)0.965:0.25127,((MATOU-v1_36064639_6:0.15298,(MATOU-v1_10471675_2:0.07433,MATOU-v1_67945458_6:0.02052)1.000:0.33079)0.905:0.08140,(((((MATOU-v1_66323054_1:0.13359,((MATOU-v1_33220507_6:0.00055,MATOU-v1_91417229_4:0.03278)1.000:0.70725,MATOU-v1_26986352_5:0.66113)0.954:0.55173)0.882:0.13127,MATOU-v1_66110836_1:0.31348)0.900:0.06767,(((MATOU-v1_86643951_2:0.20470,((MATOU-v1_84948209_1:0.24312,MATOU-v1_52837172_1:0.05839)0.495:0.03710,((MATOU-v1_84949089_4:0.05807,MATOU-v1_84927205_4:0.12169)0.912:0.04499,((MATOU-v1_109328662_5:0.25613,(MATOU-v1_4841150_6:0.01025,(MATOU-v1_111569995_2:0.00055,MATOU-v1_111569996_3:0.22145)0.964:0.00053)0.891:0.12236)1.000:0.41120,MATOU-v1_105170748_1:0.11029)0.980:0.13895)0.907:0.12547)1.000:0.32298)0.753:0.10750,((MATOU-v1_51109475_5:0.05460,(((MATOU-v1_109384986_5:0.02871,(MATOU-v1_4803209_2:0.11338,MATOU-v1_51110558_4:0.00062)1.000:0.46384)0.987:0.26433,(MATOU-v1_4817871_4:0.02756,MATOU-v1_111626120_5:0.18936)0.939:0.12154)0.152:0.12694,MATOU-v1_105218318_1:0.02574)0.968:0.12669)0.951:0.08302,(MATOU-v1_4702150_5:0.23015,MATOU-v1_64712795_5:0.05969)0.899:0.05722)0.984:0.08221)0.926:0.05063,((MATOU-v1_112955535_4:0.71705,MATOU-v1_66534219_6:0.07613)0.715:0.15668,MATOU-v1_65889610_1:0.21294)0.929:0.20282)0.330:0.05585)1.000:0.30312,((MATOU-v1_36019845_6:0.17846,((MATOU-v1_26995648_1:0.10207,MATOU-v1_26998853_2:0.03535)0.907:0.16718,(MATOU-v1_97442599_2:0.18830,MATOU-v1_97981668_6:0.00053)0.863:0.16109)0.942:0.14616)0.666:0.05575,(MATOU-v1_102862999_6:0.00552,MATOU-v1_3050319_1:0.00051)1.000:0.54027)0.206:0.06050)0.677:0.05668,(((MATOU-v1_112041980_4:0.04167,MATOU-v1_115918384_2:0.00055)1.000:0.42965,MATOU-v1_65816066_6:0.35198)0.349:0.08369,(MATOU-v1_86582465_6:0.27436,MATOU-v1_72108616_5:0.21035)1.000:0.40219)0.443:0.05932)0.613:0.02499)0.000:0.06380)0.416:0.05777)0.985:0.09305,((((MATOU-v1_71803866_1:0.20836,MATOU-v1_91461205_6:0.33260)0.724:0.04682,(MATOU-v1_49408385_1:0.20476,((MATOU-v1_66399727_2:0.01892,MATOU-v1_88326485_3:0.34142)0.957:0.06252,(MATOU-v1_88606846_2:0.00054,((MATOU-v1_59232081_4:0.00055,MATOU-v1_86742883_3:0.29804)1.000:0.45787,MATOU-v1_65974651_4:0.18252)0.953:0.04075)1.000:0.17962)0.842:0.07239)0.822:0.12719)1.000:0.25681,(MATOU-v1_61182151_4:0.65692,(MATOU-v1_69830121_6:0.44309,(MATOU-v1_3270357_4:0.63501,(MATOU-v1_71800925_4:0.24888,MATOU-v1_86992570_4:0.00055)1.000:0.72368)0.922:0.26714)0.207:0.03895)0.970:0.26218)0.740:0.04040,(MATOU-v1_63419576_3:0.51608,(MATOU-v1_62684973_5:0.01268,MATOU-v1_63453071_1:0.00055)1.000:0.51867)0.937:0.11900)0.946:0.07467)0.966:0.09671,(((MATOU-v1_71800925_6:1.26504,(((MATOU-v1_112803968_1:1.28136,MATOU-v1_112919685_3:0.60596)0.706:0.12556,MATOU-v1_86235103_6:0.33283)0.285:0.17659,MATOU-v1_116110556_4:2.36380)0.986:0.46192)0.938:0.22576,(((MATOU-v1_76519130_6:0.00055,(MATOU-v1_59232081_5:0.35901,MATOU-v1_86742883_2:0.00054)0.904:0.32654)1.000:0.89745,((MATOU-v1_10997720_6:0.70360,MATOU-v1_76460653_2:0.00054)1.000:0.71982,MATOU-v1_53541936_4:0.75306)1.000:0.95791)0.513:0.11014,((((((MATOU-v1_84961908_2:0.00943,MATOU-v1_67809519_2:0.49157)0.998:0.27332,(MATOU-v1_26986352_4:0.18377,MATOU-v1_66306785_2:0.10597)0.180:0.14965)0.759:0.33875,MATOU-v1_66475252_3:0.03699)0.998:0.72112,(MATOU-v1_56402010_6:0.14273,MATOU-v1_97015262_3:0.33548)1.000:2.84522)0.592:0.18646,(MATOU-v1_50856796_1:1.56805,(MATOU-v1_58227339_1:0.03392,MATOU-v1_82879934_3:0.20744)0.990:0.44804)1.000:0.93901)0.889:0.21015,(MATOU-v1_54946517_1:1.63337,MATOU-v1_57674964_3:2.66616)0.952:0.53415)0.648:0.07589)0.340:0.09643)0.000:0.08087,((MATOU-v1_110002869_3:0.97155,(MATOU-v1_44313380_1:0.09644,MATOU-v1_88937776_1:0.45995)1.000:1.61181)0.947:0.31941,MATOU-v1_52485375_1:1.26724)0.778:0.14794)0.712:0.16119)0.806:0.10834)0.803:0.11421)0.329:0.04996,(((MATOU-v1_109909673_3:0.36837,((MATOU-v1_86480371_5:0.12279,MATOU-v1_86563072_1:0.00059)0.000:0.09433,MATOU-v1_110214105_5:0.42619)0.957:0.22443)0.682:0.11273,MATOU-v1_109145842_6:0.60396)0.994:0.33138,(((((MATOU-v1_29291600_5:0.09692,MATOU-v1_9525881_3:0.82866)0.998:0.54798,(MATOU-v1_9480839_6:0.19661,(MATOU-v1_14368208_4:0.02643,MATOU-v1_9723836_2:0.03741)0.922:0.14397)0.984:0.15589)0.828:0.08154,MATOU-v1_23758666_5:0.48077)0.887:0.13680,((MATOU-v1_51825974_1:0.02950,(MATOU-v1_51652144_6:1.14077,(MATOU-v1_52485375_2:1.06577,MATOU-v1_52593246_1:0.23236)0.777:0.31657)0.990:0.81063)0.810:0.04727,(MATOU-v1_27820671_3:0.17450,MATOU-v1_9970988_3:0.16331)0.872:0.09398)1.000:0.57080)0.511:0.10624,(MATOU-v1_52595439_3:0.30193,(MATOU-v1_23664166_1:0.17526,MATOU-v1_9288719_4:0.15824)0.957:0.16243)0.999:0.32710)0.993:0.22146)0.731:0.13389)0.570:0.06841,((MATOU-v1_29165197_6:0.07155,MATOU-v1_45026199_5:0.02661)1.000:0.43354,(MATOU-v1_23333050_4:0.93032,(MATOU-v1_44158654_6:0.02217,(MATOU-v1_23092960_5:0.01739,MATOU-v1_34807264_4:0.00055)0.991:0.14789)0.939:0.22799)0.980:0.38100)0.990:0.27371)0.525:0.05738)0.951:0.09281,(((((MATOU-v1_110043841_5:0.09967,MATOU-v1_5477273_4:0.03497)1.000:0.57495,(MATOU-v1_101139983_3:0.43116,MATOU-v1_1070153_1:0.56400)0.270:0.04302)0.827:0.09688,((((MATOU-v1_86475228_4:0.24535,(MATOU-v1_53484400_2:0.50263,((MATOU-v1_74923824_1:0.00572,MATOU-v1_97764978_5:0.40730)0.945:0.17465,(((MATOU-v1_58163819_1:0.04731,MATOU-v1_74867893_2:0.15561)1.000:0.51710,(MATOU-v1_99174145_3:0.00055,MATOU-v1_101037986_6:0.67495)0.823:0.07636)0.974:0.14178,(MATOU-v1_82130933_5:0.00055,(MATOU-v1_18061759_3:0.00054,(MATOU-v1_9050018_2:0.00054,MATOU-v1_51657982_5:0.11076)0.892:0.03251)0.839:0.01006)0.985:0.10186)0.910:0.08290)1.000:0.38249)0.791:0.10354)0.108:0.06284,MATOU-v1_9864774_1:0.39912)0.145:0.07499,MATOU-v1_9377863_3:0.96223)0.966:0.10767,((((MATOU-v1_95124659_1:0.18136,MATOU-v1_116464801_5:0.01239)0.438:0.01249,MATOU-v1_112729464_3:0.00054)0.468:0.04991,(MATOU-v1_116705161_4:0.01539,(((MATOU-v1_29094869_5:0.45652,(MATOU-v1_10579653_1:0.04476,MATOU-v1_114276453_1:0.07854)0.996:0.23367)1.000:0.73790,MATOU-v1_5364493_1:0.27024)0.996:0.26220,MATOU-v1_18361266_2:0.07840)0.980:0.04665)0.967:0.05613)1.000:0.18650,(MATOU-v1_95123314_6:0.08483,(MATOU-v1_54947784_2:0.00054,(MATOU-v1_51421511_1:0.00055,MATOU-v1_54994904_3:0.00055)0.837:0.00051)0.891:0.03603)1.000:0.28026)1.000:0.35712)0.795:0.10118)1.000:0.27361,((((MATOU-v1_56439936_2:0.08640,MATOU-v1_56747319_2:0.03087)1.000:0.50382,(MATOU-v1_75589791_1:0.23124,MATOU-v1_8236043_2:0.03333)0.996:0.41498)0.995:0.77173,(MATOU-v1_3221691_6:2.56946,MATOU-v1_64883457_1:0.96430)0.947:1.06320)0.266:0.13719,(MATOU-v1_109939022_1:0.64747,(((((MATOU-v1_115633043_6:0.00785,MATOU-v1_116725553_1:0.04426)0.910:0.03654,(MATOU-v1_110041127_3:0.10772,(MATOU-v1_5461703_4:0.48448,MATOU-v1_116523544_3:1.56502)0.811:0.16967)0.795:0.22466)0.068:0.00933,MATOU-v1_109906763_2:0.04553)0.026:0.02586,MATOU-v1_63473280_3:0.07886)0.420:0.03422,(MATOU-v1_116523544_1:0.55921,MATOU-v1_116116263_3:0.00054)0.993:0.11257)0.999:0.38974)0.986:0.33227)0.977:0.22847)0.922:0.12770,((((MATOU-v1_56117508_2:0.00055,MATOU-v1_59279674_2:0.00055)0.977:0.13054,((MATOU-v1_18378127_1:0.00055,MATOU-v1_55798257_1:0.02151)0.088:0.01510,(MATOU-v1_56945335_4:0.00103,MATOU-v1_86541319_5:0.00055)0.583:0.01457)0.892:0.07217)1.000:0.37080,(((MATOU-v1_79767017_1:0.01462,(MATOU-v1_116270636_5:0.83302,MATOU-v1_86579715_4:0.05234)0.956:0.40572)0.999:0.26547,((MATOU-v1_80074550_6:0.00055,MATOU-v1_82852439_5:0.00547)1.000:0.38747,(((MATOU-v1_75021309_2:0.00055,MATOU-v1_75302669_5:0.49357)0.917:0.06643,MATOU-v1_80920268_5:0.11830)0.999:0.24494,((MATOU-v1_50882223_6:0.00053,(MATOU-v1_78335213_4:0.00055,(MATOU-v1_76460653_3:0.77431,MATOU-v1_10997720_5:0.00055)0.602:0.00055)1.000:0.60906)0.991:0.15137,MATOU-v1_19357850_2:0.20014)0.926:0.10436)0.052:0.04880)0.931:0.10133)0.904:0.09027,MATOU-v1_83183853_5:0.51553)0.975:0.19368)1.000:0.48771,((MATOU-v1_50856796_3:0.07093,(MATOU-v1_88108869_3:0.16398,(MATOU-v1_82879934_2:0.33018,MATOU-v1_86572939_6:0.00055)0.961:0.11763)1.000:0.52948)1.000:1.03329,(((MATOU-v1_4123401_5:0.00055,MATOU-v1_51870187_3:0.56419)0.895:0.01883,(MATOU-v1_54398991_1:0.00054,((MATOU-v1_55325276_1:0.18920,MATOU-v1_57146015_4:0.00054)1.000:0.14024,(MATOU-v1_24741924_2:0.00119,MATOU-v1_51426647_1:0.46311)0.885:0.00537)0.754:0.01501)0.357:0.00699)0.679:0.01448,MATOU-v1_102691789_6:0.63950)0.999:0.48073)0.998:0.30979)0.973:0.17650)0.904:0.09251)0.560:0.12766,(MATOU-v1_10436145_2:1.09078,(MATOU-v1_45081375_4:0.15563,(MATOU-v1_45105939_4:0.10632,(MATOU-v1_45065182_5:0.25213,MATOU-v1_44191816_6:0.00054)0.925:0.05483)0.976:0.14064)1.000:0.66880)0.999:0.53294)0.845:0.13191,(MATOU-v1_6921679_5:1.09715,(((MATOU-v1_23699056_1:0.22586,(MATOU-v1_1344290_3:0.16685,MATOU-v1_27093339_4:0.20034)0.457:0.03218)0.861:0.10791,((MATOU-v1_23659254_1:0.00053,MATOU-v1_35789935_2:0.00055)0.998:0.21376,(MATOU-v1_60118057_2:0.15727,MATOU-v1_61022391_3:0.00055)1.000:0.49211)0.921:0.18658)0.998:0.46566,MATOU-v1_32145453_4:0.54736)1.000:0.54945)0.880:0.23208)0.000:0.13995,(MATOU-v1_60118057_3:1.71165,(MATOU-v1_57674964_2:1.21614,MATOU-v1_75563552_5:0.18950)1.000:0.94332)0.905:0.34851)0.479:0.16453)0.794:0.09112,((MATOU-v1_35512434_2:2.80225,(MATOU-v1_27002119_1:0.27157,MATOU-v1_37170768_3:0.42601)1.000:1.62621)0.846:0.51655,((MATOU-v1_9181691_3:0.84988,MATOU-v1_113889810_2:1.61527)0.779:0.46628,((MATOU-v1_113443463_5:0.07300,(MATOU-v1_20501815_5:1.14969,MATOU-v1_13020347_5:0.49719)1.000:0.79728)0.998:0.63702,(((MATOU-v1_2997936_2:0.30798,((MATOU-v1_75517326_5:0.00055,MATOU-v1_88615729_6:0.02116)0.859:0.00054,(MATOU-v1_73172957_2:0.00054,MATOU-v1_18178494_2:0.02156)0.856:0.00772)1.000:0.30868)0.233:0.05394,((((MATOU-v1_11350560_3:0.10430,((MATOU-v1_11556383_3:1.43517,MATOU-v1_70511642_5:0.89996)0.998:1.32989,MATOU-v1_88574812_6:0.06982)0.874:0.11051)0.946:0.10128,MATOU-v1_23437102_2:0.29874)0.962:0.13658,(MATOU-v1_95568444_5:0.19007,(MATOU-v1_53381691_3:0.00064,MATOU-v1_101912666_3:0.63722)0.998:0.18485)0.897:0.10590)0.995:0.14947,((MATOU-v1_11422589_1:0.24699,(MATOU-v1_80647912_1:0.35040,((MATOU-v1_104446867_6:0.19135,MATOU-v1_90558615_6:0.03119)0.881:0.09280,(MATOU-v1_40115523_2:0.00055,(MATOU-v1_110993077_4:0.01095,MATOU-v1_91031493_5:1.77222)0.957:0.42541)0.894:0.05450)0.989:0.13755)0.929:0.07775)0.587:0.05819,(((MATOU-v1_84432498_2:0.32421,(MATOU-v1_101282909_2:0.01024,MATOU-v1_3238816_6:0.01260)0.908:0.16850)0.998:0.49375,(MATOU-v1_18807726_1:0.00055,MATOU-v1_78412386_4:0.07002)1.000:0.43322)0.891:0.15748,MATOU-v1_66099332_2:0.23618)0.165:0.05307)0.842:0.06431)0.555:0.05257)0.989:0.26445,(MATOU-v1_71712450_4:1.86208,MATOU-v1_73230812_1:0.00055)1.000:0.48033)0.943:0.19225)1.000:0.45762)0.975:0.35905)0.884:0.21258)0.939:0.12259,((MATOU-v1_58920571_5:2.36525,(MATOU-v1_19877102_1:1.38170,MATOU-v1_27052780_3:1.36045)0.704:0.33463)0.839:0.30493,((MATOU-v1_91573094_6:1.11340,MATOU-v1_93627928_5:1.29620)0.764:0.18268,((((MATOU-v1_41456170_1:0.03376,((((MATOU-v1_59473714_3:0.60677,((MATOU-v1_56946165_4:0.60507,(MATOU-v1_51943252_2:0.87695,MATOU-v1_62128520_2:0.34635)0.088:0.16543)0.966:0.30357,MATOU-v1_14509701_1:0.30533)0.972:0.28097)0.978:0.26332,(MATOU-v1_83165190_6:0.00053,MATOU-v1_93233514_1:0.00055)0.846:0.06528)0.778:0.18478,MATOU-v1_56009630_3:0.28636)0.908:0.12541,(MATOU-v1_40733336_2:0.02411,(MATOU-v1_21754773_2:0.09260,MATOU-v1_41391215_4:0.00915)0.990:0.09605)0.959:0.05968)0.185:0.01231)1.000:0.25296,(((MATOU-v1_29693017_2:0.04320,MATOU-v1_69117892_3:0.03780)0.989:0.10929,(MATOU-v1_70942455_2:0.07885,MATOU-v1_70942456_1:0.03382)1.000:0.17929)0.794:0.03994,MATOU-v1_48306672_5:1.05671)0.618:0.03311)0.623:0.06607,(MATOU-v1_23150490_1:0.00584,MATOU-v1_41384845_3:0.00055)1.000:0.74247)0.987:0.20058,(MATOU-v1_58870525_6:0.24970,(MATOU-v1_58894071_4:0.24158,(MATOU-v1_71138804_6:0.18279,MATOU-v1_82132316_5:0.00545)1.000:0.20021)0.959:0.10872)0.765:0.09076)1.000:1.27181)0.513:0.20755)0.759:0.08068)0.966:0.11839)0.410:0.02442,((MATOU-v1_98868182_2:3.34820,(MATOU-v1_19793809_2:1.76921,MATOU-v1_41544347_3:1.77833)0.822:0.54307)0.841:0.40378,(((MATOU-v1_66920918_6:1.43309,(MATOU-v1_31231194_6:1.10942,(MATOU-v1_20249222_6:0.55296,MATOU-v1_71128490_3:1.20881)1.000:1.32553)0.000:0.20923)0.277:0.17763,((MATOU-v1_67181425_4:1.47641,((((MATOU-v1_96735139_1:0.44152,MATOU-v1_83669175_2:0.32271)0.263:0.05732,((MATOU-v1_111622539_6:0.02701,MATOU-v1_96368760_6:0.00507)1.000:0.29185,(MATOU-v1_93551848_6:0.10277,MATOU-v1_46269388_6:0.54646)0.994:0.15985)0.761:0.10799)0.992:0.40049,((MATOU-v1_93556483_1:0.22393,(MATOU-v1_93632195_2:0.16526,(MATOU-v1_36519221_3:0.07212,MATOU-v1_36802404_3:0.02181)0.924:0.08285)0.893:0.18395)1.000:0.41703,(((MATOU-v1_40095899_5:1.08876,(MATOU-v1_67204354_2:1.07628,MATOU-v1_93609294_5:0.47732)0.897:0.23829)0.934:0.37238,MATOU-v1_20623477_5:0.22814)0.828:0.24846,(MATOU-v1_36889229_4:0.05701,MATOU-v1_67914398_3:0.32278)0.996:0.51821)0.977:0.30929)0.999:0.47133)0.992:0.45825,((MATOU-v1_83544994_6:0.16311,(MATOU-v1_20887734_6:1.05968,(MATOU-v1_96538365_5:0.18784,(MATOU-v1_111809009_4:0.16224,MATOU-v1_65492092_3:0.81800)0.952:0.16692)0.996:0.30484)0.985:0.41090)0.919:0.22159,((MATOU-v1_96610848_1:0.39514,MATOU-v1_46232206_1:0.46322)0.707:0.07451,MATOU-v1_107349204_4:0.25132)0.850:0.13045)1.000:0.91073)0.768:0.46354)0.887:0.21753,(MATOU-v1_85113010_2:1.24768,(MATOU-v1_11317763_3:2.09958,(MATOU-v1_46241905_6:0.87861,(MATOU-v1_39905329_1:0.07150,MATOU-v1_93679504_5:0.10903)0.993:0.54947)0.990:0.62115)0.667:0.37418)0.795:0.31167)0.965:0.29064)0.954:0.18427,((((((MATOU-v1_104544713_4:1.70386,(MATOU-v1_48305902_6:0.82471,MATOU-v1_31178489_5:0.75795)0.274:0.14301)0.864:0.27169,(MATOU-v1_48293999_5:0.12744,(MATOU-v1_66986416_6:0.95653,MATOU-v1_67137987_2:0.00051)0.866:0.33101)1.000:1.11440)0.307:0.10931,(MATOU-v1_114238476_5:1.02832,((MATOU-v1_82151105_2:2.11094,MATOU-v1_25207850_3:1.54320)0.937:0.65405,MATOU-v1_20198995_3:2.07295)0.805:0.35024)0.384:0.31334)0.984:0.43317,(((MATOU-v1_69152384_3:1.26135,(MATOU-v1_58995881_6:1.87330,(MATOU-v1_11031643_2:0.23243,MATOU-v1_14186205_6:0.40902)1.000:1.35675)0.966:0.63529)0.751:0.39087,(MATOU-v1_26968603_3:2.03484,((MATOU-v1_64784585_1:2.23467,MATOU-v1_91098181_2:1.59490)0.598:0.17893,(MATOU-v1_74973416_4:0.12928,MATOU-v1_75451991_1:0.20107)1.000:1.20926)0.624:0.10307)0.602:0.13503)0.961:0.36962,(((((((MATOU-v1_52407100_4:0.69232,MATOU-v1_54882312_5:1.19974)0.999:0.76793,(MATOU-v1_3291836_3:1.17089,(MATOU-v1_102850494_3:1.01062,(MATOU-v1_13475571_3:0.88284,MATOU-v1_107077187_5:1.07760)0.726:0.14117)0.875:0.19726)0.626:0.26347)0.971:0.50950,MATOU-v1_3139593_6:2.06190)0.530:0.31521,(MATOU-v1_86245312_3:1.46428,(MATOU-v1_88414203_2:0.77993,(MATOU-v1_27030844_6:0.49599,MATOU-v1_80567848_6:0.48198)0.887:0.40098)0.993:0.72552)0.830:0.28945)0.289:0.23431,MATOU-v1_5440290_1:1.45792)0.895:0.25566,((((MATOU-v1_56822389_4:0.48904,MATOU-v1_80552067_2:1.49557)0.367:0.04492,MATOU-v1_29678314_5:1.78161)0.671:0.19159,(MATOU-v1_44353830_5:0.12018,(MATOU-v1_110193865_3:0.01874,MATOU-v1_114338391_3:0.00055)0.982:0.10795)0.998:0.29597)0.715:0.11552,(MATOU-v1_63235981_3:0.33198,(MATOU-v1_63471906_1:0.30457,MATOU-v1_83450654_3:0.37188)0.951:0.16379)0.915:0.15362)1.000:1.37999)0.279:0.04227,MATOU-v1_27975665_1:1.36670)0.550:0.10083)0.588:0.05571)0.954:0.18039,(((((((MATOU-v1_72132504_2:0.93080,(MATOU-v1_114008134_2:0.34517,MATOU-v1_47922738_3:2.58210)0.966:0.86212)0.679:0.31863,(MATOU-v1_103003349_6:0.05344,MATOU-v1_49285283_5:0.00112)1.000:1.47382)0.050:0.16180,(MATOU-v1_41956137_4:0.55280,MATOU-v1_45849968_4:0.59675)1.000:1.49966)0.302:0.21492,(MATOU-v1_3120663_4:1.85151,MATOU-v1_43146895_1:1.12474)0.564:0.49226)0.791:0.35874,MATOU-v1_28288519_6:1.45175)0.542:0.18864,MATOU-v1_91566379_1:0.92117)0.233:0.05797,MATOU-v1_24467916_6:1.13770)0.774:0.16520)0.749:0.09326,((((MATOU-v1_44830347_1:0.09684,MATOU-v1_68285620_6:0.14314)0.874:0.05817,(MATOU-v1_46082543_3:0.00055,(MATOU-v1_47664994_3:0.01366,((MATOU-v1_65362993_1:0.25795,MATOU-v1_65728839_3:0.06203)1.000:0.30728,MATOU-v1_108837901_5:1.27237)0.899:0.27476)1.000:0.27241)0.950:0.09636)1.000:0.68295,(MATOU-v1_107652903_4:0.12011,(MATOU-v1_8885992_1:1.26757,(MATOU-v1_32144008_2:0.01170,MATOU-v1_83235416_3:0.00053)0.745:0.19660)0.966:0.81845)1.000:1.23013)0.732:0.30427,MATOU-v1_70333882_2:2.37245)0.871:0.27829)0.549:0.05050)0.229:0.02151)0.855:0.05804)0.646:0.03456)0.629:0.02424)0.226:0.03470)0.843:0.05290)0.877:0.06892)0.000:0.00064)0.849:0.05636,MATOU-v1_28959369_4:1.56417)0.348:0.05982,(((((MATOU-v1_48255553_5:1.35534,((MATOU-v1_18647762_5:0.53052,(MATOU-v1_22278967_5:0.21546,MATOU-v1_48072599_3:0.33592)0.862:0.16936)0.999:0.57107,((MATOU-v1_72926534_2:0.0,MATOU-v1_72926535_2:0.0):0.81366,MATOU-v1_91096548_3:0.63621)0.597:0.19167)0.965:0.37229)0.906:0.31545,(((MATOU-v1_100909063_2:0.00345,(MATOU-v1_59831958_6:0.00593,MATOU-v1_109875836_3:0.40596)0.289:0.00053)0.992:0.50006,MATOU-v1_88455967_5:0.72112)0.998:0.70461,MATOU-v1_96505296_5:1.38757)0.755:0.14081)0.384:0.11131,(((MATOU-v1_23924675_2:0.69430,MATOU-v1_25341050_3:0.08215)1.000:0.84544,((MATOU-v1_26970100_3:0.00055,MATOU-v1_26970101_3:0.00530)0.711:0.00928,(MATOU-v1_82151105_3:0.49694,MATOU-v1_32668690_1:0.00055)0.998:0.14363)1.000:0.59382)0.998:0.71635,MATOU-v1_84932306_5:1.85510)0.916:0.33613)0.758:0.06015,(MATOU-v1_59309384_3:0.45365,MATOU-v1_58231589_3:0.42112)1.000:1.95468)0.314:0.06065,(((MATOU-v1_72295676_2:0.46490,(((MATOU-v1_98371041_3:0.68356,(MATOU-v1_3020913_3:1.16443,(MATOU-v1_102805094_3:0.06495,MATOU-v1_84502997_2:0.12471)0.837:0.10810)0.849:0.17698)0.988:0.43425,MATOU-v1_56370077_3:0.60498)0.968:0.24585,(((MATOU-v1_51104970_3:0.05816,MATOU-v1_53021937_3:0.04711)0.997:0.41288,(MATOU-v1_95729427_2:0.41783,MATOU-v1_90360750_1:1.28096)0.006:0.21180)0.570:0.09225,MATOU-v1_51988212_1:0.38927)0.874:0.10737)0.275:0.14271)1.000:0.66553,(((MATOU-v1_88656152_6:0.72018,(MATOU-v1_49355511_3:0.21798,MATOU-v1_49390851_3:0.52874)0.987:0.42790)0.933:0.23467,((MATOU-v1_4703889_5:1.11618,MATOU-v1_76856442_2:0.59411)0.985:0.35525,MATOU-v1_113867954_1:0.82222)0.561:0.09161)0.571:0.11260,(((MATOU-v1_12211367_1:0.05393,MATOU-v1_51475740_3:0.06876)0.994:0.21329,(MATOU-v1_29734176_6:0.06676,MATOU-v1_29734175_6:0.67298)0.999:0.30196)1.000:0.57121,((MATOU-v1_18712077_1:0.52209,(MATOU-v1_3579363_1:0.37018,(((MATOU-v1_22233008_3:0.23297,(MATOU-v1_110617091_6:0.58465,(MATOU-v1_113686420_1:0.48505,(MATOU-v1_112831232_5:0.10217,MATOU-v1_29838889_1:0.39720)1.000:1.04751)0.965:0.37719)0.797:0.44726)0.935:0.33942,((MATOU-v1_40860216_5:0.08868,(MATOU-v1_11479916_1:0.01247,MATOU-v1_40817243_4:0.00054)0.986:0.14275)0.984:0.22619,MATOU-v1_98259156_3:0.87791)0.069:0.08948)0.978:0.24305,MATOU-v1_91225675_5:0.55895)0.636:0.09540)0.874:0.16261)0.131:0.07114,((MATOU-v1_52329324_3:0.76005,MATOU-v1_51024427_4:0.00054)0.998:0.17411,(MATOU-v1_53143371_5:0.31486,(MATOU-v1_105210745_3:0.08518,MATOU-v1_111602993_6:0.12169)0.903:0.07727)0.952:0.13005)1.000:0.32024)0.813:0.19542)0.813:0.12538)0.999:0.35096)0.957:0.17863,(((((MATOU-v1_36152937_1:0.23201,MATOU-v1_36152936_1:0.01724)0.996:0.19834,(MATOU-v1_108813580_2:0.15872,(MATOU-v1_44773770_1:0.06618,(MATOU-v1_20901862_1:0.08015,MATOU-v1_46027807_6:0.09274)0.783:0.02030)0.928:0.05805)0.000:0.04230)0.964:0.08994,(((MATOU-v1_77784180_1:0.00055,MATOU-v1_36157529_6:0.95330)0.411:0.57704,((MATOU-v1_109017715_1:1.07459,(MATOU-v1_46014113_5:0.46720,MATOU-v1_46856008_1:0.00809)0.996:0.43372)0.510:0.23677,MATOU-v1_89843592_6:1.87279)0.790:0.34932)0.976:0.40134,(MATOU-v1_81987881_6:0.64933,(((MATOU-v1_108909487_3:1.84552,MATOU-v1_65292642_3:1.41905)0.936:0.39187,(((MATOU-v1_65284845_4:0.14230,((MATOU-v1_108909487_1:0.69671,(MATOU-v1_46018130_3:0.60485,MATOU-v1_108965022_2:0.08458)0.939:0.13724)0.977:0.20087,MATOU-v1_36265356_4:0.07432)1.000:0.29491)0.950:0.13166,MATOU-v1_68490204_4:0.32310)0.500:0.05479,(MATOU-v1_108871471_6:1.05497,MATOU-v1_72949774_1:0.12106)0.964:0.33903)0.957:0.17098)0.841:0.15259,(MATOU-v1_108923545_2:0.10248,(MATOU-v1_46943401_6:0.01803,MATOU-v1_46147930_1:0.10578)0.875:0.03357)0.991:0.14812)0.277:0.11017)0.775:0.18115)0.980:0.30295)0.905:0.06310,MATOU-v1_65671151_4:0.11353)1.000:0.74293,MATOU-v1_98597228_6:0.92624)1.000:0.80669)0.215:0.10385)0.845:0.12583)0.901:0.08534,((MATOU-v1_64784585_2:1.45157,MATOU-v1_64650668_5:1.48221)0.866:0.27001,((((MATOU-v1_59986365_2:0.29959,(MATOU-v1_11336313_3:0.10779,MATOU-v1_60171001_3:0.13270)1.000:0.44783)1.000:1.60684,((MATOU-v1_24792695_3:0.40032,MATOU-v1_56031644_2:0.36220)1.000:0.70566,((MATOU-v1_116425409_1:0.33412,(MATOU-v1_112931452_1:0.35616,MATOU-v1_116259269_4:0.35158)0.381:0.09071)0.999:0.29774,((MATOU-v1_11280072_5:0.03972,MATOU-v1_38190065_1:0.08668)1.000:0.48424,MATOU-v1_114236067_5:0.51122)0.836:0.05826)0.559:0.29357)1.000:1.19781)0.618:0.14273,((((MATOU-v1_29734609_5:1.14402,((MATOU-v1_62530572_1:0.10993,MATOU-v1_62823846_2:0.05838)1.000:0.56293,((MATOU-v1_112489149_2:0.61772,(MATOU-v1_62680829_1:0.01464,MATOU-v1_64606527_2:0.77357)0.682:0.01412)1.000:0.49446,(MATOU-v1_10413363_5:0.17867,MATOU-v1_7516881_5:0.00871)1.000:0.59301)0.411:0.15005)0.957:0.29028)0.974:0.29725,(((((((MATOU-v1_88408053_3:0.00053,(MATOU-v1_71773585_4:0.00055,MATOU-v1_88414944_4:0.20035)0.745:0.08868)0.954:0.20703,(MATOU-v1_55414853_6:0.49438,MATOU-v1_88643899_4:0.00055)1.000:0.28545)0.980:0.14293,((MATOU-v1_71822504_5:0.45266,((MATOU-v1_20394221_6:0.10498,((MATOU-v1_20195125_5:0.03581,(MATOU-v1_34851163_2:0.00055,MATOU-v1_34851164_2:0.00269)0.998:0.07107)0.858:0.03268,(MATOU-v1_55826896_1:0.00055,((MATOU-v1_18403639_2:0.22646,MATOU-v1_82282198_6:0.04135)0.782:0.06206,MATOU-v1_71720348_1:0.43135)1.000:0.55143)0.985:0.08161)0.985:0.16538)0.985:0.18009,MATOU-v1_88492529_3:0.71537)0.643:0.03504)0.858:0.07020,MATOU-v1_100475350_3:0.28370)0.790:0.07262)1.000:0.37092,((MATOU-v1_100577088_2:0.80589,((MATOU-v1_86949663_1:0.50820,(MATOU-v1_87420949_2:0.26156,(MATOU-v1_16868324_1:0.33099,MATOU-v1_95844328_4:0.13028)0.937:0.17073)1.000:0.51723)0.626:0.10546,(MATOU-v1_27168685_4:0.80857,((MATOU-v1_105954447_4:0.05342,MATOU-v1_29255165_2:0.07930)0.977:0.22618,(MATOU-v1_10615273_1:0.02916,(MATOU-v1_27031877_2:0.00055,MATOU-v1_29157706_6:0.44096)1.000:0.42666)0.997:0.39648)0.998:0.51871)0.765:0.15782)0.847:0.18365)0.987:0.32408,(MATOU-v1_19791952_4:0.45952,MATOU-v1_45837624_3:0.52415)0.410:0.10653)0.113:0.07084)0.971:0.15341,(((((MATOU-v1_25165086_1:0.11390,(MATOU-v1_24136727_6:1.22273,MATOU-v1_25388761_1:0.22962)0.983:0.76021)1.000:0.21041,MATOU-v1_64616398_3:0.37583)0.831:0.05526,MATOU-v1_110702324_3:0.93174)0.559:0.05231,(MATOU-v1_13511873_2:0.35524,MATOU-v1_96568116_4:0.45956)0.935:0.18122)0.818:0.08431,((MATOU-v1_67953678_3:0.37983,(MATOU-v1_107640155_5:0.17444,MATOU-v1_67015377_1:2.48307)0.901:0.34176)0.121:0.11660,(MATOU-v1_11289615_2:0.52388,(MATOU-v1_96130760_2:0.32989,(MATOU-v1_3036427_6:0.00055,(MATOU-v1_83988157_6:0.00055,MATOU-v1_84424918_2:0.00054)0.907:0.02143)0.996:0.19260)0.974:0.14403)0.250:0.04361)0.920:0.11088)0.778:0.09297)0.245:0.08986,(MATOU-v1_44414042_4:0.51439,(MATOU-v1_44321641_6:0.24651,MATOU-v1_44479896_1:0.07049)0.541:0.10563)0.998:0.26386)0.942:0.16348,(MATOU-v1_112904258_1:0.69947,MATOU-v1_115125937_2:0.63479)0.835:0.12069)1.000:0.43531)0.886:0.26362,(MATOU-v1_93629411_6:0.62161,MATOU-v1_46734691_2:0.63449)0.976:0.36193)1.000:0.48256,(((MATOU-v1_8210599_6:0.00055,MATOU-v1_8906371_4:0.23437)1.000:1.08879,((MATOU-v1_97528732_3:0.01327,MATOU-v1_97528733_3:0.01986)1.000:0.61048,(MATOU-v1_97608624_1:0.52223,(MATOU-v1_97482765_2:0.33114,MATOU-v1_97509439_4:0.25849)0.974:0.17942)0.993:0.24117)1.000:0.56372)0.991:0.31639,((MATOU-v1_12805021_5:0.20287,MATOU-v1_33041070_5:0.26300)1.000:1.27417,(MATOU-v1_96838639_1:0.80687,((((MATOU-v1_55539178_6:0.51146,MATOU-v1_2953430_2:0.00472)0.995:0.08336,(MATOU-v1_22962417_4:0.00055,MATOU-v1_23393420_5:0.00055)0.987:0.07664)0.473:0.05042,((MATOU-v1_98261858_5:0.42212,MATOU-v1_98261859_5:0.00055)1.000:0.14714,MATOU-v1_93254651_6:0.25147)0.526:0.01389)0.984:0.19455,(MATOU-v1_98253096_3:0.29530,(MATOU-v1_19029664_4:0.36468,(MATOU-v1_96787636_4:0.27951,(MATOU-v1_112887452_2:0.07647,MATOU-v1_2999888_2:0.22318)0.990:0.22150)0.830:0.19635)1.000:0.37505)0.724:0.11412)0.984:0.33541)0.995:0.40545)0.959:0.21009)0.189:0.12527)0.930:0.13766)0.874:0.08328,(MATOU-v1_29728677_2:1.18261,((MATOU-v1_29632807_1:0.26299,(MATOU-v1_93583977_6:0.22355,(MATOU-v1_29826754_5:0.00055,MATOU-v1_40062905_2:0.00055)0.996:0.11730)0.988:0.16552)1.000:0.48733,((MATOU-v1_76810571_1:0.00055,MATOU-v1_92650726_6:0.01050)1.000:0.77966,(MATOU-v1_29710370_3:0.56084,MATOU-v1_76695294_3:0.66875)0.976:0.30640)0.909:0.15620)0.999:0.60768)0.999:0.74718)0.118:0.06677)0.365:0.07288);
